# Supplementary material for: Analysis of full length transcriptome and resistance characteristics of Atraphaxis bracteata under drought
Source: Sci Rep. 2025 Jan 4;15:807. doi: 10.1038/s41598-024-80831-2 (PMC11700114; doi:10.1038/s41598-024-80831-2)
Supplement: Supplementary file 1 — Supplementary Information 1. [file 41598_2024_80831_MOESM1_ESM.zip]

Archive with 13 entries (10 files):
- supplementary files/
- supplementary files/Supplementary Figure/
- supplementary files/Supplementary Figure/Fig. S1.tif
- supplementary files/Supplementary Figure/Fig. S2.tif
- supplementary files/Supplementary Figure/Supplementary figure notes.doc
- supplementary files/Supplementary Table/
- supplementary files/Supplementary Table/Table S1.xls
- supplementary files/Supplementary Table/Table S2.xls
- supplementary files/Supplementary Table/Table S3.xls
- supplementary files/Supplementary Table/Table S4.xls
- supplementary files/Supplementary Table/Table S5.xls
- supplementary files/Supplementary Table/Table S6.xls
- supplementary files/Supplementary Table/Table S7.xls
