# Supplementary material for: Analysis of full length transcriptome and resistance characteristics of Atraphaxis bracteata under drought
Source: Sci Rep. 2025 Jan 4;15:807. doi: 10.1038/s41598-024-80831-2 (PMC11700114; doi:10.1038/s41598-024-80831-2)
Supplement: Supplementary file 1 — Supplementary Information 1. [file 41598_2024_80831_MOESM1_ESM.zip › supplementary files/Supplementary Table/Table S1.xls]

## Sheet: Sheet2
Table S1 The primer sequence of qRT-PCR.
ID	Primer Sequences
PB-MIX_transcript_4382-F	5' GAAGGATGTGCTTGCGTGAT 3'
PB-MIX_transcript_4382-R	5' TCAGGACGACAGATGGATGG 3'
PB-MIX_transcript_53242-F	5' CAAGACCTGCTGCCAATCAT 3'
PB-MIX_transcript_53242-R	5' TCAGTTGAGGTTTCCGCATT 3'
PB-MIX_transcript_45182-F	5' CAAGACCTGCTGCCAATCAT 3'
PB-MIX_transcript_45182-R	5' TCAGTTGAGGTTTCCGCATT 3'
PB-MIX_transcript_96200-F	5' TGCCAACAACGCTGTGAAC 3'
PB-MIX_transcript_96200-R	5' TGGTGCCTGTAAAGCCTCTG 3'
PB-MIX_transcript_3955-F	5' CCTGCTGCCAATCATCACTC 3'
PB-MIX_transcript_3955-R	5' TCAGTTGAGGTTTCCGCATT 3'
PB-MIX_transcript_83043-F	5' ACCAGCCACGGCATTTCT 3'
PB-MIX_transcript_83043-R	5' CTAGGGTAAAGCATTCCATTGG 3'
PB-MIX_transcript_6187-F	5' GGAGAATCCAAACGGAAGAAG 3'
PB-MIX_transcript_6187-R	5' GCCTGAGGAGGTTCTGGACTA 3'
PB-MIX_transcript_93635-F	5' CTTGAACAACAGGGCACAGG 3'
PB-MIX_transcript_93635-R	5' CTAACCTTCACGAAAGCAACG 3'
PB-MIX_transcript_8779-F	5' GCCGTCGTGAGTCGTCCT 3'
PB-MIX_transcript_8779-R	5' CTCCGTCAATTCCCATTAGTTT 3'
PB-MIX_transcript_58967-F	5' GAAAGGGAGGGATTGGGTCT 3'
PB-MIX_transcript_58967-R	5' GTTCTTCCGAGTTGTGATGTCTG 3'
