# Supplementary material for: Analysis of full length transcriptome and resistance characteristics of Atraphaxis bracteata under drought
Source: Sci Rep. 2025 Jan 4;15:807. doi: 10.1038/s41598-024-80831-2 (PMC11700114; doi:10.1038/s41598-024-80831-2)
Supplement: Supplementary file 1 — Supplementary Information 1. [file 41598_2024_80831_MOESM1_ESM.zip › supplementary files/Supplementary Table/Table S2.xls]

## Sheet: Supplementary Table S1-
Table S2 The GO functional annotation results.	Unigene-number
Biological Process	404480
Biological Process: 'de novo' AMP biosynthetic process (GO:0044208);	11
Biological Process: 'de novo' CTP biosynthetic process (GO:0044210);	26
Biological Process: 'de novo' GDP-L-fucose biosynthetic process (GO:0042351);	8
Biological Process: 'de novo' IMP biosynthetic process (GO:0006189);	28
Biological Process: 'de novo' L-methionine biosynthetic process (GO:0071266);	1
Biological Process: 'de novo' UMP biosynthetic process (GO:0044205);	8
Biological Process: 'de novo' posttranslational protein folding (GO:0051084);	18
Biological Process: 'de novo' protein folding (GO:0006458);	24
Biological Process: 'de novo' pyrimidine nucleobase biosynthetic process (GO:0006207);	32
Biological Process: (+)-abscisic acid D-glucopyranosyl ester transmembrane transport (GO:1902418);	7
Biological Process: (1->3)-beta-D-glucan biosynthetic process (GO:0006075);	85
Biological Process: (1->3)-beta-D-glucan metabolic process (GO:0006074);	2
Biological Process: 1-aminocyclopropane-1-carboxylate biosynthetic process (GO:0042218);	2
Biological Process: 1-aminocyclopropane-1-carboxylate metabolic process (GO:0018871);	2
Biological Process: 10-formyltetrahydrofolate biosynthetic process (GO:0009257);	2
Biological Process: 10-formyltetrahydrofolate metabolic process (GO:0009256);	2
Biological Process: 2'-deoxyribonucleotide biosynthetic process (GO:0009265);	9
Biological Process: 2'-deoxyribonucleotide metabolic process (GO:0009394);	9
Biological Process: 2,4,6-trinitrotoluene catabolic process (GO:0046256);	1
Biological Process: 2,4,6-trinitrotoluene metabolic process (GO:0018974);	1
Biological Process: 2-oxoglutarate metabolic process (GO:0006103);	2
Biological Process: 3'-UTR-mediated mRNA destabilization (GO:0061158);	15
Biological Process: 3'-UTR-mediated mRNA stabilization (GO:0070935);	2
Biological Process: 3'-phospho-5'-adenylyl sulfate transmembrane transport (GO:1902559);	1
Biological Process: 3'-phosphoadenosine 5'-phosphosulfate transport (GO:0046963);	1
Biological Process: 4-hydroxyproline metabolic process (GO:0019471);	1
Biological Process: 5-carbamoylmethyl uridine residue modification (GO:0080178);	6
Biological Process: 5-formyltetrahydrofolate transport (GO:0015885);	1
Biological Process: 5-phosphoribose 1-diphosphate biosynthetic process (GO:0006015);	1
Biological Process: 7-methylguanosine RNA capping (GO:0009452);	5
Biological Process: 7-methylguanosine cap hypermethylation (GO:0036261);	2
Biological Process: 7-methylguanosine mRNA capping (GO:0006370);	8
Biological Process: 9,9'-di-cis-zeta-carotene desaturation to 7,9,7',9'-tetra-cis-lycopene (GO:0052889);	1
Biological Process: ADP metabolic process (GO:0046031);	16
Biological Process: ADP transport (GO:0015866);	11
Biological Process: AMP biosynthetic process (GO:0006167);	1
Biological Process: AMP metabolic process (GO:0046033);	2
Biological Process: AMP transport (GO:0080121);	4
Biological Process: ATF6-mediated unfolded protein response (GO:0036500);	2
Biological Process: ATP biosynthetic process (GO:0006754);	29
Biological Process: ATP generation from ADP (GO:0006757);	16
Biological Process: ATP metabolic process (GO:0046034);	79
Biological Process: ATP synthesis coupled electron transport (GO:0042773);	63
Biological Process: ATP synthesis coupled proton transport (GO:0015986);	113
Biological Process: ATP transport (GO:0015867);	8
Biological Process: ATP-dependent chromatin remodeling (GO:0043044);	34
Biological Process: Arp2/3 complex-mediated actin nucleation (GO:0034314);	30
Biological Process: B cell activation (GO:0042113);	5
Biological Process: B cell activation involved in immune response (GO:0002312);	5
Biological Process: B cell mediated immunity (GO:0019724);	5
Biological Process: B cell proliferation (GO:0042100);	1
Biological Process: C-5 methylation of cytosine (GO:0090116);	3
Biological Process: C-terminal protein amino acid modification (GO:0018410);	5
Biological Process: C-terminal protein lipidation (GO:0006501);	9
Biological Process: C-terminal protein methylation (GO:0006481);	1
Biological Process: C21-steroid hormone metabolic process (GO:0008207);	1
Biological Process: C4-dicarboxylate transport (GO:0015740);	6
Biological Process: CAAX-box protein processing (GO:0071586);	22
Biological Process: CDP-choline pathway (GO:0006657);	10
Biological Process: CDP-diacylglycerol biosynthetic process (GO:0016024);	8
Biological Process: CDP-diacylglycerol metabolic process (GO:0046341);	1
Biological Process: COP9 signalosome assembly (GO:0010387);	10
Biological Process: COPI coating of Golgi vesicle (GO:0048205);	2
Biological Process: COPII vesicle coating (GO:0048208);	13
Biological Process: COPII-coated vesicle budding (GO:0090114);	12
Biological Process: COPII-coated vesicle cargo loading (GO:0090110);	8
Biological Process: CRD-mediated mRNA stabilization (GO:0070934);	2
Biological Process: CTP biosynthetic process (GO:0006241);	22
Biological Process: CTP metabolic process (GO:0046036);	10
Biological Process: CTP salvage (GO:0044211);	19
Biological Process: CUT catabolic process (GO:0071034);	3
Biological Process: CUT metabolic process (GO:0071043);	3
Biological Process: D-amino acid catabolic process (GO:0019478);	6
Biological Process: D-amino acid metabolic process (GO:0046416);	1
Biological Process: D-cysteine catabolic process (GO:0019447);	1
Biological Process: D-cysteine metabolic process (GO:0046438);	1
Biological Process: D-galacturonate metabolic process (GO:0046396);	1
Biological Process: D-gluconate catabolic process (GO:0046177);	1
Biological Process: D-gluconate metabolic process (GO:0019521);	6
Biological Process: D-ribose catabolic process (GO:0019303);	1
Biological Process: D-serine biosynthetic process (GO:0070179);	1
Biological Process: D-xylose metabolic process (GO:0042732);	25
Biological Process: DNA alkylation (GO:0006305);	66
Biological Process: DNA biosynthetic process (GO:0071897);	86
Biological Process: DNA catabolic process (GO:0006308);	12
Biological Process: DNA catabolic process, endonucleolytic (GO:0000737);	2
Biological Process: DNA catabolic process, exonucleolytic (GO:0000738);	2
Biological Process: DNA conformation change (GO:0071103);	96
Biological Process: DNA damage checkpoint (GO:0000077);	35
Biological Process: DNA damage response, detection of DNA damage (GO:0042769);	3
Biological Process: DNA damage response, signal transduction by p53 class mediator (GO:0030330);	14
Biological Process: DNA damage response, signal transduction by p53 class mediator resulting in cell cycle arrest (GO:0006977);	13
Biological Process: DNA damage response, signal transduction by p53 class mediator resulting in transcription of p21 class mediator (GO:0006978);	3
Biological Process: DNA damage response, signal transduction resulting in transcription (GO:0042772);	3
Biological Process: DNA dealkylation (GO:0035510);	22
Biological Process: DNA dealkylation involved in DNA repair (GO:0006307);	7
Biological Process: DNA deamination (GO:0045006);	2
Biological Process: DNA demethylation (GO:0080111);	18
Biological Process: DNA duplex unwinding (GO:0032508);	72
Biological Process: DNA endoreduplication (GO:0042023);	25
Biological Process: DNA geometric change (GO:0032392);	70
Biological Process: DNA integration (GO:0015074);	617
Biological Process: DNA integrity checkpoint (GO:0031570);	39
Biological Process: DNA ligation (GO:0006266);	9
Biological Process: DNA ligation involved in DNA repair (GO:0051103);	11
Biological Process: DNA mediated transformation (GO:0009294);	31
Biological Process: DNA metabolic process (GO:0006259);	447
Biological Process: DNA methylation (GO:0006306);	72
Biological Process: DNA methylation on cytosine (GO:0032776);	10
Biological Process: DNA methylation on cytosine within a CG sequence (GO:0010424);	3
Biological Process: DNA methylation on cytosine within a CHH sequence (GO:0010426);	1
Biological Process: DNA methylation on cytosine within a CNG sequence (GO:0010425);	3
Biological Process: DNA methylation or demethylation (GO:0044728);	76
Biological Process: DNA methylation-dependent heterochromatin assembly (GO:0006346);	2
Biological Process: DNA modification (GO:0006304);	83
Biological Process: DNA packaging (GO:0006323);	26
Biological Process: DNA protection (GO:0042262);	2
Biological Process: DNA recombinase assembly (GO:0000730);	2
Biological Process: DNA recombination (GO:0006310);	210
Biological Process: DNA repair (GO:0006281);	413
Biological Process: DNA repair complex assembly (GO:0090735);	2
Biological Process: DNA replication (GO:0006260);	190
Biological Process: DNA replication checkpoint (GO:0000076);	6
Biological Process: DNA replication initiation (GO:0006270);	44
Biological Process: DNA replication preinitiation complex assembly (GO:0071163);	2
Biological Process: DNA replication proofreading (GO:0045004);	6
Biological Process: DNA replication, Okazaki fragment processing (GO:0033567);	2
Biological Process: DNA replication, removal of RNA primer (GO:0043137);	4
Biological Process: DNA replication, synthesis of RNA primer (GO:0006269);	16
Biological Process: DNA replication-independent nucleosome assembly (GO:0006336);	14
Biological Process: DNA replication-independent nucleosome organization (GO:0034724);	9
Biological Process: DNA rewinding (GO:0036292);	4
Biological Process: DNA strand elongation (GO:0022616);	7
Biological Process: DNA strand elongation involved in DNA replication (GO:0006271);	8
Biological Process: DNA strand renaturation (GO:0000733);	3
Biological Process: DNA synthesis involved in DNA repair (GO:0000731);	25
Biological Process: DNA topological change (GO:0006265);	51
Biological Process: DNA unwinding involved in DNA replication (GO:0006268);	6
Biological Process: DNA-dependent DNA replication (GO:0006261);	79
Biological Process: DNA-dependent DNA replication maintenance of fidelity (GO:0045005);	19
Biological Process: DNA-templated transcription, elongation (GO:0006354);	16
Biological Process: DNA-templated transcription, initiation (GO:0006352);	84
Biological Process: DNA-templated transcription, termination (GO:0006353);	21
Biological Process: ER body organization (GO:0080119);	3
Biological Process: ER overload response (GO:0006983);	1
Biological Process: ER to chloroplast lipid transport (GO:1990052);	1
Biological Process: ER-associated misfolded protein catabolic process (GO:0071712);	31
Biological Process: ER-nucleus signaling pathway (GO:0006984);	3
Biological Process: ERAD pathway (GO:0036503);	62
Biological Process: FAD metabolic process (GO:0046443);	1
Biological Process: FAD transmembrane transport (GO:0035350);	4
Biological Process: FMN biosynthetic process (GO:0009398);	1
Biological Process: G protein-coupled receptor signaling pathway (GO:0007186);	39
Biological Process: G protein-coupled receptor signaling pathway, coupled to cyclic nucleotide second messenger (GO:0007187);	2
Biological Process: G1 DNA damage checkpoint (GO:0044783);	14
Biological Process: G1/S transition of mitotic cell cycle (GO:0000082);	6
Biological Process: G2 DNA damage checkpoint (GO:0031572);	7
Biological Process: G2/M transition of mitotic cell cycle (GO:0000086);	14
Biological Process: GDP biosynthetic process (GO:0046711);	8
Biological Process: GDP metabolic process (GO:0046710);	8
Biological Process: GDP-mannose biosynthetic process (GO:0009298);	11
Biological Process: GDP-mannose metabolic process (GO:0019673);	26
Biological Process: GINS complex assembly (GO:0071165);	1
Biological Process: GMP biosynthetic process (GO:0006177);	2
Biological Process: GMP metabolic process (GO:0046037);	8
Biological Process: GPI anchor biosynthetic process (GO:0006506);	62
Biological Process: GPI anchor metabolic process (GO:0006505);	7
Biological Process: GTP biosynthetic process (GO:0006183);	9
Biological Process: Golgi localization (GO:0051645);	3
Biological Process: Golgi organization (GO:0007030);	78
Biological Process: Golgi to endosome transport (GO:0006895);	3
Biological Process: Golgi to plasma membrane protein transport (GO:0043001);	4
Biological Process: Golgi to plasma membrane transport (GO:0006893);	11
Biological Process: Golgi to vacuole transport (GO:0006896);	18
Biological Process: Golgi vesicle budding (GO:0048194);	10
Biological Process: Golgi vesicle docking (GO:0048211);	4
Biological Process: Golgi vesicle prefusion complex stabilization (GO:0048213);	4
Biological Process: Golgi vesicle transport (GO:0048193);	153
Biological Process: Group I intron splicing (GO:0000372);	1
Biological Process: Group II intron splicing (GO:0000373);	26
Biological Process: I-kappaB kinase/NF-kappaB signaling (GO:0007249);	3
Biological Process: IMP biosynthetic process (GO:0006188);	7
Biological Process: IMP salvage (GO:0032264);	14
Biological Process: JNK cascade (GO:0007254);	5
Biological Process: L-alanine transport (GO:0015808);	2
Biological Process: L-alpha-amino acid transmembrane transport (GO:1902475);	13
Biological Process: L-amino acid transport (GO:0015807);	13
Biological Process: L-arabinose metabolic process (GO:0046373);	19
Biological Process: L-ascorbic acid biosynthetic process (GO:0019853);	7
Biological Process: L-ascorbic acid metabolic process (GO:0019852);	8
Biological Process: L-ascorbic acid transmembrane transport (GO:0015882);	1
Biological Process: L-cysteine metabolic process (GO:0046439);	1
Biological Process: L-cystine transport (GO:0015811);	1
Biological Process: L-glutamate import (GO:0051938);	2
Biological Process: L-glutamate import across plasma membrane (GO:0098712);	2
Biological Process: L-glutamate transmembrane transport (GO:0015813);	2
Biological Process: L-idonate catabolic process (GO:0046183);	3
Biological Process: L-idonate metabolic process (GO:0019523);	3
Biological Process: L-methionine salvage from S-adenosylmethionine (GO:0019284);	2
Biological Process: L-methionine salvage from methylthioadenosine (GO:0019509);	11
Biological Process: L-phenylalanine biosynthetic process (GO:0009094);	17
Biological Process: L-phenylalanine catabolic process (GO:0006559);	59
Biological Process: L-phenylalanine metabolic process (GO:0006558);	1
Biological Process: L-pipecolic acid biosynthetic process (GO:0062034);	1
Biological Process: L-proline biosynthetic process (GO:0055129);	8
Biological Process: L-serine biosynthetic process (GO:0006564);	10
Biological Process: L-serine catabolic process (GO:0006565);	2
Biological Process: L-serine metabolic process (GO:0006563);	7
Biological Process: L-serine transport (GO:0015825);	5
Biological Process: MAPK cascade (GO:0000165);	38
Biological Process: Mo-molybdopterin cofactor biosynthetic process (GO:0006777);	22
Biological Process: Mo-molybdopterin cofactor metabolic process (GO:0019720);	2
Biological Process: N-acetylglucosamine metabolic process (GO:0006044);	1
Biological Process: N-acylethanolamine metabolic process (GO:0070291);	3
Biological Process: N-glycan fucosylation (GO:0036071);	4
Biological Process: N-glycan processing (GO:0006491);	9
Biological Process: N-terminal peptidyl-glutamic acid acetylation (GO:0018002);	2
Biological Process: N-terminal peptidyl-glycine N-myristoylation (GO:0018008);	2
Biological Process: N-terminal peptidyl-methionine acetylation (GO:0017196);	8
Biological Process: N-terminal peptidyl-serine acetylation (GO:0017198);	2
Biological Process: N-terminal protein amino acid acetylation (GO:0006474);	4
Biological Process: N-terminal protein amino acid methylation (GO:0006480);	2
Biological Process: N-terminal protein amino acid modification (GO:0031365);	3
Biological Process: N-terminal protein myristoylation (GO:0006499);	2
Biological Process: NAD biosynthetic process (GO:0009435);	15
Biological Process: NAD catabolic process (GO:0019677);	1
Biological Process: NAD metabolic process (GO:0019674);	17
Biological Process: NAD salvage (GO:0034355);	1
Biological Process: NAD transmembrane transport (GO:0035352);	4
Biological Process: NAD transport (GO:0043132);	5
Biological Process: NADH dehydrogenase complex assembly (GO:0010257);	6
Biological Process: NADH metabolic process (GO:0006734);	7
Biological Process: NADH oxidation (GO:0006116);	3
Biological Process: NADP biosynthetic process (GO:0006741);	16
Biological Process: NADP catabolic process (GO:0006742);	1
Biological Process: NADP metabolic process (GO:0006739);	33
Biological Process: NIK/NF-kappaB signaling (GO:0038061);	3
Biological Process: NLS-bearing protein import into nucleus (GO:0006607);	8
Biological Process: Notch signaling pathway (GO:0007219);	6
Biological Process: PSII associated light-harvesting complex II catabolic process (GO:0010304);	9
Biological Process: RNA (guanine-N7)-methylation (GO:0036265);	2
Biological Process: RNA 3'-end processing (GO:0031123);	82
Biological Process: RNA 5'-cap (guanine-N7)-methylation (GO:0106005);	2
Biological Process: RNA 5'-end processing (GO:0000966);	8
Biological Process: RNA biosynthetic process (GO:0032774);	229
Biological Process: RNA capping (GO:0036260);	4
Biological Process: RNA catabolic process (GO:0006401);	140
Biological Process: RNA destabilization (GO:0050779);	19
Biological Process: RNA export from nucleus (GO:0006405);	67
Biological Process: RNA folding (GO:0034337);	1
Biological Process: RNA interference (GO:0016246);	54
Biological Process: RNA localization (GO:0006403);	67
Biological Process: RNA metabolic process (GO:0016070);	1260
Biological Process: RNA methylation (GO:0001510);	36
Biological Process: RNA modification (GO:0009451);	529
Biological Process: RNA phosphodiester bond hydrolysis (GO:0090501);	118
Biological Process: RNA phosphodiester bond hydrolysis, endonucleolytic (GO:0090502);	54
Biological Process: RNA phosphodiester bond hydrolysis, exonucleolytic (GO:0090503);	15
Biological Process: RNA polyadenylation (GO:0043631);	60
Biological Process: RNA polymerase I preinitiation complex assembly (GO:0001188);	5
Biological Process: RNA polymerase II preinitiation complex assembly (GO:0051123);	16
Biological Process: RNA polymerase III preinitiation complex assembly (GO:0070898);	5
Biological Process: RNA processing (GO:0006396);	630
Biological Process: RNA repair (GO:0042245);	5
Biological Process: RNA secondary structure unwinding (GO:0010501);	36
Biological Process: RNA splicing (GO:0008380);	207
Biological Process: RNA splicing, via endonucleolytic cleavage and ligation (GO:0000394);	6
Biological Process: RNA splicing, via transesterification reactions (GO:0000375);	118
Biological Process: RNA splicing, via transesterification reactions with bulged adenosine as nucleophile (GO:0000377);	117
Biological Process: RNA splicing, via transesterification reactions with guanosine as nucleophile (GO:0000376);	1
Biological Process: RNA stabilization (GO:0043489);	22
Biological Process: RNA surveillance (GO:0071025);	38
Biological Process: RNA transport (GO:0050658);	65
Biological Process: RNA virus induced gene silencing (GO:0051214);	15
Biological Process: RNA-dependent DNA biosynthetic process (GO:0006278);	42
Biological Process: Rab protein signal transduction (GO:0032482);	12
Biological Process: Ras protein signal transduction (GO:0007265);	6
Biological Process: Rho protein signal transduction (GO:0007266);	4
Biological Process: S-adenosylhomocysteine metabolic process (GO:0046498);	1
Biological Process: S-adenosylmethioninamine biosynthetic process (GO:0006557);	5
Biological Process: S-adenosylmethionine biosynthetic process (GO:0006556);	21
Biological Process: S-adenosylmethionine cycle (GO:0033353);	1
Biological Process: S-adenosylmethionine metabolic process (GO:0046500);	1
Biological Process: S-glycoside biosynthetic process (GO:0016144);	15
Biological Process: S-glycoside catabolic process (GO:0016145);	10
Biological Process: S-glycoside metabolic process (GO:0016143);	55
Biological Process: S-methylmethionine cycle (GO:0033528);	3
Biological Process: SCF complex assembly (GO:0010265);	47
Biological Process: SCF-dependent proteasomal ubiquitin-dependent protein catabolic process (GO:0031146);	66
Biological Process: SNARE complex assembly (GO:0035493);	2
Biological Process: SNARE complex disassembly (GO:0035494);	21
Biological Process: SRP-dependent cotranslational protein targeting to membrane (GO:0006614);	48
Biological Process: Schwann cell differentiation (GO:0014037);	1
Biological Process: Schwann cell proliferation (GO:0014010);	1
Biological Process: T cell activation (GO:0042110);	1
Biological Process: T cell apoptotic process (GO:0070231);	1
Biological Process: T cell differentiation (GO:0030217);	1
Biological Process: T cell differentiation in thymus (GO:0033077);	1
Biological Process: T cell homeostasis (GO:0043029);	1
Biological Process: T cell receptor signaling pathway (GO:0050852);	4
Biological Process: TOR signaling (GO:0031929);	23
Biological Process: U1 snRNA 3'-end processing (GO:0034473);	5
Biological Process: U4 snRNA 3'-end processing (GO:0034475);	9
Biological Process: U5 snRNA 3'-end processing (GO:0034476);	5
Biological Process: UDP biosynthetic process (GO:0006225);	2
Biological Process: UDP-D-galactose metabolic process (GO:0052573);	3
Biological Process: UDP-L-arabinose metabolic process (GO:0033356);	5
Biological Process: UDP-N-acetylglucosamine biosynthetic process (GO:0006048);	10
Biological Process: UDP-N-acetylglucosamine metabolic process (GO:0006047);	3
Biological Process: UDP-glucose metabolic process (GO:0006011);	11
Biological Process: UDP-glucose transmembrane transport (GO:0015786);	3
Biological Process: UDP-glucosylation (GO:0097359);	1
Biological Process: UDP-glucuronate metabolic process (GO:0046398);	3
Biological Process: UDP-rhamnose biosynthetic process (GO:0010253);	3
Biological Process: UDP-rhamnose metabolic process (GO:0033478);	2
Biological Process: UMP biosynthetic process (GO:0006222);	6
Biological Process: UMP metabolic process (GO:0046049);	5
Biological Process: UMP salvage (GO:0044206);	19
Biological Process: UTP biosynthetic process (GO:0006228);	9
Biological Process: UV protection (GO:0009650);	2
Biological Process: UV-damage excision repair (GO:0070914);	9
Biological Process: Wnt receptor catabolic process (GO:0038018);	2
Biological Process: Wnt signaling pathway (GO:0016055);	4
Biological Process: Wnt signaling pathway, planar cell polarity pathway (GO:0060071);	2
Biological Process: [2Fe-2S] cluster assembly (GO:0044571);	6
Biological Process: abaxial cell fate specification (GO:0010158);	3
Biological Process: abscisic acid biosynthetic process (GO:0009688);	15
Biological Process: abscisic acid homeostasis (GO:1902265);	2
Biological Process: abscisic acid metabolic process (GO:0009687);	11
Biological Process: abscisic acid transport (GO:0080168);	4
Biological Process: abscisic acid-activated signaling pathway (GO:0009738);	84
Biological Process: abscisic acid-activated signaling pathway involved in stomatal movement (GO:1901527);	4
Biological Process: abscission (GO:0009838);	17
Biological Process: acceptance of pollen (GO:0060321);	4
Biological Process: acetyl-CoA biosynthetic process (GO:0006085);	8
Biological Process: acetyl-CoA biosynthetic process from acetate (GO:0019427);	3
Biological Process: acetyl-CoA biosynthetic process from pyruvate (GO:0006086);	18
Biological Process: acetyl-CoA metabolic process (GO:0006084);	9
Biological Process: acid secretion (GO:0046717);	1
Biological Process: acidic amino acid transport (GO:0015800);	2
Biological Process: acropetal auxin transport (GO:0010541);	5
Biological Process: actin cortical patch localization (GO:0051666);	1
Biological Process: actin crosslink formation (GO:0051764);	6
Biological Process: actin cytoskeleton organization (GO:0030036);	118
Biological Process: actin filament bundle assembly (GO:0051017);	32
Biological Process: actin filament bundle organization (GO:0061572);	15
Biological Process: actin filament capping (GO:0051693);	21
Biological Process: actin filament depolymerization (GO:0030042);	21
Biological Process: actin filament network formation (GO:0051639);	6
Biological Process: actin filament organization (GO:0007015);	140
Biological Process: actin filament polymerization (GO:0030041);	4
Biological Process: actin filament severing (GO:0051014);	20
Biological Process: actin filament-based movement (GO:0030048);	19
Biological Process: actin filament-based process (GO:0030029);	122
Biological Process: actin filament-based transport (GO:0099515);	5
Biological Process: actin nucleation (GO:0045010);	36
Biological Process: actin polymerization or depolymerization (GO:0008154);	12
Biological Process: actin-mediated cell contraction (GO:0070252);	13
Biological Process: actin-myosin filament sliding (GO:0033275);	13
Biological Process: action potential (GO:0001508);	2
Biological Process: activation of GTPase activity (GO:0090630);	89
Biological Process: activation of MAPK activity (GO:0000187);	4
Biological Process: activation of MAPKK activity (GO:0000186);	20
Biological Process: activation of cysteine-type endopeptidase activity involved in apoptotic process (GO:0006919);	1
Biological Process: activation of immune response (GO:0002253);	42
Biological Process: activation of innate immune response (GO:0002218);	27
Biological Process: activation of protein kinase activity (GO:0032147);	77
Biological Process: activation-induced cell death of T cells (GO:0006924);	1
Biological Process: acyl-CoA biosynthetic process (GO:0071616);	6
Biological Process: acyl-CoA metabolic process (GO:0006637);	12
Biological Process: acylglycerol biosynthetic process (GO:0046463);	9
Biological Process: acylglycerol catabolic process (GO:0046464);	1
Biological Process: acylglycerol homeostasis (GO:0055090);	5
Biological Process: acylglycerol metabolic process (GO:0006639);	10
Biological Process: adaptive immune response (GO:0002250);	5
Biological Process: adaptive immune response based on somatic recombination of immune receptors built from immunoglobulin superfamily domains (GO:0002460);	5
Biological Process: adaxial/abaxial axis specification (GO:0009943);	26
Biological Process: adaxial/abaxial pattern specification (GO:0009955);	27
Biological Process: adenine import across plasma membrane (GO:0098702);	3
Biological Process: adenine nucleotide transport (GO:0051503);	12
Biological Process: adenine salvage (GO:0006168);	3
Biological Process: adenine transport (GO:0015853);	6
Biological Process: adenosine 3',5'-bisphosphate transmembrane transport (GO:0071106);	4
Biological Process: adenosine biosynthetic process (GO:0046086);	1
Biological Process: adenosine catabolic process (GO:0006154);	3
Biological Process: adenosine metabolic process (GO:0046085);	4
Biological Process: adenosine salvage (GO:0006169);	1
Biological Process: adenosine to inosine editing (GO:0006382);	7
Biological Process: adenylate cyclase-modulating G protein-coupled receptor signaling pathway (GO:0007188);	9
Biological Process: adherens junction assembly (GO:0034333);	1
Biological Process: adherens junction maintenance (GO:0034334);	1
Biological Process: adherens junction organization (GO:0034332);	2
Biological Process: adventitious root development (GO:0048830);	5
Biological Process: aerenchyma formation (GO:0010618);	1
Biological Process: aerobic electron transport chain (GO:0019646);	7
Biological Process: aerobic respiration (GO:0009060);	28
Biological Process: aggregation involved in sorocarp development (GO:0031152);	9
Biological Process: aggregation of unicellular organisms (GO:0098630);	9
Biological Process: aggrephagy (GO:0035973);	7
Biological Process: aging (GO:0007568);	145
Biological Process: alanine metabolic process (GO:0006522);	1
Biological Process: alanine transport (GO:0032328);	2
Biological Process: alanyl-tRNA aminoacylation (GO:0006419);	12
Biological Process: alcohol biosynthetic process (GO:0046165);	29
Biological Process: alcohol catabolic process (GO:0046164);	5
Biological Process: alcohol metabolic process (GO:0006066);	51
Biological Process: aldehyde biosynthetic process (GO:0046184);	1
Biological Process: aldehyde catabolic process (GO:0046185);	9
Biological Process: alditol metabolic process (GO:0019400);	1
Biological Process: aldonic acid catabolic process (GO:0046176);	3
Biological Process: aldonic acid metabolic process (GO:0019520);	3
Biological Process: alkane biosynthetic process (GO:0043447);	4
Biological Process: alkene biosynthetic process (GO:0043450);	5
Biological Process: allantoin catabolic process (GO:0000256);	3
Biological Process: allantoin metabolic process (GO:0000255);	2
Biological Process: alpha-amino acid biosynthetic process (GO:1901607);	47
Biological Process: alpha-amino acid catabolic process (GO:1901606);	23
Biological Process: alpha-amino acid metabolic process (GO:1901605);	79
Biological Process: alpha-ketoglutarate transport (GO:0015742);	3
Biological Process: alternative mRNA splicing, via spliceosome (GO:0000380);	20
Biological Process: amide biosynthetic process (GO:0043604);	115
Biological Process: amide transport (GO:0042886);	363
Biological Process: amine biosynthetic process (GO:0009309);	18
Biological Process: amine catabolic process (GO:0009310);	1
Biological Process: amine metabolic process (GO:0009308);	54
Biological Process: amine transport (GO:0015837);	1
Biological Process: amino acid activation (GO:0043038);	28
Biological Process: amino acid export across plasma membrane (GO:0032973);	1
Biological Process: amino acid homeostasis (GO:0080144);	10
Biological Process: amino acid import (GO:0043090);	8
Biological Process: amino acid import across plasma membrane (GO:0089718);	2
Biological Process: amino acid transmembrane transport (GO:0003333);	47
Biological Process: amino acid transport (GO:0006865);	30
Biological Process: amino sugar catabolic process (GO:0046348);	8
Biological Process: amino sugar metabolic process (GO:0006040);	10
Biological Process: aminoglycan catabolic process (GO:0006026);	9
Biological Process: aminoglycan metabolic process (GO:0006022);	9
Biological Process: ammonia assimilation cycle (GO:0019676);	11
Biological Process: ammonium ion metabolic process (GO:0097164);	18
Biological Process: ammonium transmembrane transport (GO:0072488);	3
Biological Process: ammonium transport (GO:0015696);	3
Biological Process: amylopectin biosynthetic process (GO:0010021);	15
Biological Process: amylopectin metabolic process (GO:2000896);	15
Biological Process: amyloplast organization (GO:0009660);	6
Biological Process: anaerobic respiration (GO:0009061);	3
Biological Process: anaphase-promoting complex-dependent catabolic process (GO:0031145);	7
Biological Process: anastral spindle assembly (GO:0055048);	1
Biological Process: anastral spindle assembly involved in male meiosis (GO:0009971);	1
Biological Process: anatomical structure arrangement (GO:0048532);	102
Biological Process: anatomical structure development (GO:0048856);	2169
Biological Process: anatomical structure formation involved in morphogenesis (GO:0048646);	283
Biological Process: anatomical structure homeostasis (GO:0060249);	59
Biological Process: anatomical structure maturation (GO:0071695);	95
Biological Process: anatomical structure morphogenesis (GO:0009653);	823
Biological Process: androecium development (GO:0048466);	122
Biological Process: androgen biosynthetic process (GO:0006702);	1
Biological Process: androgen metabolic process (GO:0008209);	1
Biological Process: androgen receptor signaling pathway (GO:0030521);	2
Biological Process: angiogenesis (GO:0001525);	4
Biological Process: animal organ development (GO:0048513);	100
Biological Process: animal organ formation (GO:0048645);	21
Biological Process: animal organ morphogenesis (GO:0009887);	40
Biological Process: anion homeostasis (GO:0055081);	29
Biological Process: anion transmembrane transport (GO:0098656);	117
Biological Process: anion transmembrane transport (GO:0099133);	5
Biological Process: anion transport (GO:0006820);	229
Biological Process: anisotropic cell growth (GO:0051211);	14
Biological Process: anterior/posterior pattern specification (GO:0009952);	2
Biological Process: anterograde axonal transport (GO:0008089);	13
Biological Process: anterograde trans-synaptic signaling (GO:0098916);	2
Biological Process: anther dehiscence (GO:0009901);	24
Biological Process: anther development (GO:0048653);	68
Biological Process: anther morphogenesis (GO:0048654);	3
Biological Process: anther wall tapetum cell differentiation (GO:0048657);	3
Biological Process: anther wall tapetum development (GO:0048658);	44
Biological Process: anther wall tapetum formation (GO:0048656);	2
Biological Process: anther wall tapetum morphogenesis (GO:0048655);	3
Biological Process: anthocyanin accumulation in tissues in response to UV light (GO:0043481);	18
Biological Process: anthocyanin-containing compound biosynthetic process (GO:0009718);	19
Biological Process: anthocyanin-containing compound metabolic process (GO:0046283);	24
Biological Process: antibiotic biosynthetic process (GO:0017000);	19
Biological Process: antibiotic catabolic process (GO:0017001);	8
Biological Process: antibiotic metabolic process (GO:0016999);	46
Biological Process: antigen processing and presentation (GO:0019882);	30
Biological Process: antigen processing and presentation of exogenous antigen (GO:0019884);	18
Biological Process: antigen processing and presentation of exogenous peptide antigen (GO:0002478);	18
Biological Process: antigen processing and presentation of exogenous peptide antigen via MHC class II (GO:0019886);	18
Biological Process: antigen processing and presentation of peptide antigen (GO:0048002);	30
Biological Process: antigen processing and presentation of peptide antigen via MHC class I (GO:0002474);	11
Biological Process: antigen processing and presentation of peptide antigen via MHC class II (GO:0002495);	19
Biological Process: antigen processing and presentation of peptide or polysaccharide antigen via MHC class II (GO:0002504);	19
Biological Process: antigen receptor-mediated signaling pathway (GO:0050851);	4
Biological Process: antisense RNA metabolic process (GO:0042868);	6
Biological Process: apical protein localization (GO:0045176);	2
Biological Process: apocarotenoid biosynthetic process (GO:0043289);	10
Biological Process: apocarotenoid metabolic process (GO:0043288);	11
Biological Process: apoptotic chromosome condensation (GO:0030263);	2
Biological Process: apoptotic nuclear changes (GO:0030262);	2
Biological Process: apoptotic process (GO:0006915);	36
Biological Process: apoptotic process involved in development (GO:1902742);	1
Biological Process: apoptotic signaling pathway (GO:0097190);	25
Biological Process: appendage development (GO:0048736);	23
Biological Process: appendage morphogenesis (GO:0035107);	23
Biological Process: arabinan catabolic process (GO:0031222);	3
Biological Process: arabinogalactan protein metabolic process (GO:0010405);	2
Biological Process: arachidonate transport (GO:1903963);	1
Biological Process: arachidonic acid metabolic process (GO:0019369);	1
Biological Process: arachidonic acid secretion (GO:0050482);	2
Biological Process: arbutin transport (GO:0042949);	1
Biological Process: arginine biosynthetic process (GO:0006526);	22
Biological Process: arginine biosynthetic process via ornithine (GO:0042450);	4
Biological Process: arginine catabolic process (GO:0006527);	1
Biological Process: arginine catabolic process to glutamate (GO:0019544);	1
Biological Process: arginine catabolic process to proline via ornithine (GO:0010121);	1
Biological Process: arginine metabolic process (GO:0006525);	5
Biological Process: argininosuccinate metabolic process (GO:0000053);	4
Biological Process: arginyl-tRNA aminoacylation (GO:0006420);	12
Biological Process: aromatic amino acid family biosynthetic process (GO:0009073);	68
Biological Process: aromatic amino acid family catabolic process (GO:0009074);	8
Biological Process: aromatic amino acid family metabolic process (GO:0009072);	50
Biological Process: aromatic amino acid transport (GO:0015801);	2
Biological Process: aromatic compound biosynthetic process (GO:0019438);	544
Biological Process: aromatic compound catabolic process (GO:0019439);	172
Biological Process: arsenate ion transmembrane transport (GO:1901684);	6
Biological Process: arsenite transport (GO:0015700);	5
Biological Process: ascorbate glutathione cycle (GO:0033355);	2
Biological Process: ascospore formation (GO:0030437);	13
Biological Process: ascospore-type prospore assembly (GO:0031321);	13
Biological Process: ascospore-type prospore-specific spindle pole body remodeling (GO:0031322);	13
Biological Process: asexual reproduction (GO:0019954);	1
Biological Process: asexual sporulation (GO:0030436);	1
Biological Process: asparagine biosynthetic process (GO:0006529);	9
Biological Process: asparagine metabolic process (GO:0006528);	1
Biological Process: asparaginyl-tRNA aminoacylation (GO:0006421);	21
Biological Process: aspartate family amino acid biosynthetic process (GO:0009067);	14
Biological Process: aspartate family amino acid metabolic process (GO:0009066);	16
Biological Process: aspartate metabolic process (GO:0006531);	2
Biological Process: aspartate transmembrane transport (GO:0015810);	3
Biological Process: aspartyl-tRNA aminoacylation (GO:0006422);	7
Biological Process: assembly of actomyosin apparatus involved in cytokinesis (GO:0000912);	5
Biological Process: assembly of actomyosin apparatus involved in mitotic cytokinesis (GO:1902407);	5
Biological Process: assembly of large subunit precursor of preribosome (GO:1902626);	9
Biological Process: astral microtubule anchoring at mitotic spindle pole body (GO:1990734);	3
Biological Process: asymmetric cell division (GO:0008356);	43
Biological Process: atrial cardiac muscle tissue development (GO:0003228);	1
Biological Process: atrial septum development (GO:0003283);	5
Biological Process: attachment of GPI anchor to protein (GO:0016255);	10
Biological Process: attachment of mitotic spindle microtubules to kinetochore (GO:0051315);	15
Biological Process: attachment of spindle microtubules to kinetochore (GO:0008608);	18
Biological Process: attachment of spindle microtubules to kinetochore involved in meiotic chromosome segregation (GO:0051316);	4
Biological Process: autolysis (GO:0001896);	1
Biological Process: autophagic cell death (GO:0048102);	4
Biological Process: autophagosome assembly (GO:0000045);	77
Biological Process: autophagosome maturation (GO:0097352);	10
Biological Process: autophagosome organization (GO:1905037);	75
Biological Process: autophagy (GO:0006914);	184
Biological Process: autophagy of mitochondrion (GO:0000422);	36
Biological Process: autophagy of nucleus (GO:0044804);	28
Biological Process: autophagy of peroxisome (GO:0030242);	15
Biological Process: auxin biosynthetic process (GO:0009851);	17
Biological Process: auxin efflux (GO:0010315);	16
Biological Process: auxin homeostasis (GO:0010252);	16
Biological Process: auxin influx (GO:0060919);	9
Biological Process: auxin metabolic process (GO:0009850);	61
Biological Process: auxin polar transport (GO:0009926);	61
Biological Process: auxin transport (GO:0060918);	67
Biological Process: auxin-activated signaling pathway (GO:0009734);	263
Biological Process: axial mesoderm development (GO:0048318);	1
Biological Process: axillary shoot meristem initiation (GO:0090506);	7
Biological Process: axis specification (GO:0009798);	59
Biological Process: axo-dendritic transport (GO:0008088);	13
Biological Process: axon development (GO:0061564);	5
Biological Process: axon ensheathment (GO:0008366);	9
Biological Process: axon guidance (GO:0007411);	3
Biological Process: axonal transport (GO:0098930);	13
Biological Process: axonal transport of mitochondrion (GO:0019896);	2
Biological Process: axonemal dynein complex assembly (GO:0070286);	7
Biological Process: axoneme assembly (GO:0035082);	16
Biological Process: axonogenesis (GO:0007409);	5
Biological Process: azole transmembrane transport (GO:0045117);	1
Biological Process: barbed-end actin filament capping (GO:0051016);	19
Biological Process: base conversion or substitution editing (GO:0016553);	13
Biological Process: base-excision repair (GO:0006284);	54
Biological Process: base-excision repair, AP site formation (GO:0006285);	4
Biological Process: base-excision repair, gap-filling (GO:0006287);	6
Biological Process: basipetal auxin transport (GO:0010540);	15
Biological Process: behavior (GO:0007610);	39
Biological Process: benzene-containing compound metabolic process (GO:0042537);	21
Biological Process: beta-glucan biosynthetic process (GO:0051274);	57
Biological Process: beta-glucan metabolic process (GO:0051273);	58
Biological Process: beta-glucoside transport (GO:0015759);	1
Biological Process: bile acid and bile salt transport (GO:0015721);	2
Biological Process: bile acid metabolic process (GO:0008206);	12
Biological Process: biological adhesion (GO:0022610);	11
Biological Process: biological regulation (GO:0065007);	4287
Biological Process: biological_process (GO:0008150);	8588
Biological Process: biomineral tissue development (GO:0031214);	1
Biological Process: biosynthetic process (GO:0009058);	1554
Biological Process: biotin biosynthetic process (GO:0009102);	3
Biological Process: biotin transport (GO:0015878);	1
Biological Process: blastocyst development (GO:0001824);	5
Biological Process: blastocyst formation (GO:0001825);	4
Biological Process: blastocyst growth (GO:0001832);	1
Biological Process: bleb assembly (GO:0032060);	5
Biological Process: blood coagulation (GO:0007596);	1
Biological Process: blood vessel development (GO:0001568);	6
Biological Process: blood vessel morphogenesis (GO:0048514);	6
Biological Process: blue light signaling pathway (GO:0009785);	14
Biological Process: body morphogenesis (GO:0010171);	1
Biological Process: bone development (GO:0060348);	2
Biological Process: bone marrow development (GO:0048539);	1
Biological Process: bone mineralization (GO:0030282);	1
Biological Process: borate transmembrane transport (GO:0035445);	2
Biological Process: borate transport (GO:0046713);	5
Biological Process: box C/D snoRNP assembly (GO:0000492);	2
Biological Process: box H/ACA snoRNP assembly (GO:0000493);	2
Biological Process: bract development (GO:0010432);	3
Biological Process: bract formation (GO:0010434);	3
Biological Process: bract morphogenesis (GO:0010433);	3
Biological Process: brain development (GO:0007420);	24
Biological Process: branched-chain amino acid biosynthetic process (GO:0009082);	19
Biological Process: branched-chain amino acid catabolic process (GO:0009083);	5
Biological Process: branched-chain amino acid metabolic process (GO:0009081);	8
Biological Process: brassinosteroid biosynthetic process (GO:0016132);	17
Biological Process: brassinosteroid homeostasis (GO:0010268);	15
Biological Process: brassinosteroid mediated signaling pathway (GO:0009742);	85
Biological Process: brassinosteroid metabolic process (GO:0016131);	8
Biological Process: bundle sheath cell fate specification (GO:0090610);	3
Biological Process: cAMP-mediated signaling (GO:0019933);	4
Biological Process: cadinene biosynthetic process (GO:1901928);	2
Biological Process: cadinene metabolic process (GO:1901926);	2
Biological Process: cadmium ion transmembrane transport (GO:0070574);	3
Biological Process: cadmium ion transport (GO:0015691);	6
Biological Process: calcium import into the mitochondrion (GO:0036444);	4
Biological Process: calcium ion export (GO:1901660);	1
Biological Process: calcium ion homeostasis (GO:0055074);	9
Biological Process: calcium ion import into vacuole (GO:0140146);	1
Biological Process: calcium ion transmembrane import into cytosol (GO:0097553);	1
Biological Process: calcium ion transmembrane transport (GO:0070588);	33
Biological Process: calcium ion transport (GO:0006816);	31
Biological Process: calcium ion transport into cytosol (GO:0060402);	1
Biological Process: calcium-ion regulated exocytosis (GO:0017156);	2
Biological Process: calcium-mediated signaling (GO:0019722);	28
Biological Process: callose deposition in cell wall (GO:0052543);	27
Biological Process: callose deposition in phloem sieve plate (GO:0080165);	4
Biological Process: callose localization (GO:0052545);	39
Biological Process: camalexin biosynthetic process (GO:0010120);	3
Biological Process: camalexin metabolic process (GO:0052317);	3
Biological Process: camera-type eye development (GO:0043010);	1
Biological Process: camera-type eye morphogenesis (GO:0048593);	1
Biological Process: camera-type eye photoreceptor cell differentiation (GO:0060219);	1
Biological Process: canonical Wnt signaling pathway (GO:0060070);	4
Biological Process: cap-dependent translational initiation (GO:0002191);	4
Biological Process: capsule organization (GO:0045230);	1
Biological Process: capsule polysaccharide biosynthetic process (GO:0045227);	1
Biological Process: carbohydrate biosynthetic process (GO:0016051);	146
Biological Process: carbohydrate catabolic process (GO:0016052);	65
Biological Process: carbohydrate derivative biosynthetic process (GO:1901137);	185
Biological Process: carbohydrate derivative catabolic process (GO:1901136);	38
Biological Process: carbohydrate derivative metabolic process (GO:1901135);	330
Biological Process: carbohydrate derivative transport (GO:1901264);	40
Biological Process: carbohydrate homeostasis (GO:0033500);	35
Biological Process: carbohydrate mediated signaling (GO:0009756);	73
Biological Process: carbohydrate metabolic process (GO:0005975);	1042
Biological Process: carbohydrate phosphorylation (GO:0046835);	34
Biological Process: carbohydrate transmembrane transport (GO:0034219);	34
Biological Process: carbohydrate transport (GO:0008643);	78
Biological Process: carbon catabolite regulation of transcription (GO:0045990);	26
Biological Process: carbon catabolite repression (GO:0061985);	26
Biological Process: carbon catabolite repression of transcription (GO:0045013);	26
Biological Process: carbon catabolite repression of transcription by glucose (GO:0045014);	25
Biological Process: carbon fixation (GO:0015977);	60
Biological Process: carbon utilization (GO:0015976);	27
Biological Process: carboxylic acid biosynthetic process (GO:0046394);	249
Biological Process: carboxylic acid catabolic process (GO:0046395);	62
Biological Process: carboxylic acid metabolic process (GO:0019752);	489
Biological Process: carboxylic acid transmembrane transport (GO:1905039);	44
Biological Process: carboxylic acid transport (GO:0046942);	52
Biological Process: cardiac atrium development (GO:0003230);	5
Biological Process: cardiac chamber development (GO:0003205);	5
Biological Process: cardiac septum development (GO:0003279);	5
Biological Process: cardiolipin biosynthetic process (GO:0032049);	2
Biological Process: cardiolipin metabolic process (GO:0032048);	1
Biological Process: cardiovascular system development (GO:0072358);	8
Biological Process: carotene biosynthetic process (GO:0016120);	2
Biological Process: carotene catabolic process (GO:0016121);	1
Biological Process: carotene metabolic process (GO:0016119);	2
Biological Process: carotenoid biosynthetic process (GO:0016117);	37
Biological Process: carotenoid metabolic process (GO:0016116);	23
Biological Process: carpel development (GO:0048440);	59
Biological Process: carpel formation (GO:0048462);	1
Biological Process: carpel morphogenesis (GO:0048445);	1
Biological Process: cartilage development (GO:0051216);	1
Biological Process: catabolic process (GO:0009056);	1019
Biological Process: catabolism by organism of cell wall peptidoglycan in other organism (GO:0051672);	1
Biological Process: catabolite repression (GO:0061984);	26
Biological Process: cation homeostasis (GO:0055080);	127
Biological Process: cation transmembrane transport (GO:0098655);	197
Biological Process: cation transmembrane transport (GO:0099132);	63
Biological Process: cation transport (GO:0006812);	237
Biological Process: cell activation (GO:0001775);	21
Biological Process: cell activation involved in immune response (GO:0002263);	9
Biological Process: cell adhesion (GO:0007155);	18
Biological Process: cell aggregation (GO:0098743);	9
Biological Process: cell aging (GO:0007569);	5
Biological Process: cell chemotaxis (GO:0060326);	1
Biological Process: cell communication (GO:0007154);	1171
Biological Process: cell cycle (GO:0007049);	461
Biological Process: cell cycle DNA replication (GO:0044786);	24
Biological Process: cell cycle DNA replication initiation (GO:1902292);	1
Biological Process: cell cycle DNA replication maintenance of fidelity (GO:1902298);	2
Biological Process: cell cycle G1/S phase transition (GO:0044843);	9
Biological Process: cell cycle G2/M phase transition (GO:0044839);	14
Biological Process: cell cycle arrest (GO:0007050);	12
Biological Process: cell cycle checkpoint (GO:0000075);	56
Biological Process: cell cycle phase transition (GO:0044770);	27
Biological Process: cell cycle process (GO:0022402);	432
Biological Process: cell cycle switching (GO:0060184);	8
Biological Process: cell cycle switching, mitotic to meiotic cell cycle (GO:0051728);	4
Biological Process: cell death (GO:0008219);	216
Biological Process: cell death in response to hydrogen peroxide (GO:0036474);	1
Biological Process: cell death in response to oxidative stress (GO:0036473);	48
Biological Process: cell dedifferentiation (GO:0043697);	4
Biological Process: cell development (GO:0048468);	331
Biological Process: cell differentiation (GO:0030154);	557
Biological Process: cell division (GO:0051301);	278
Biological Process: cell fate commitment (GO:0045165);	62
Biological Process: cell fate commitment involved in pattern specification (GO:0060581);	21
Biological Process: cell fate determination (GO:0001709);	25
Biological Process: cell fate determination involved in pattern specification (GO:0060582);	21
Biological Process: cell fate specification (GO:0001708);	36
Biological Process: cell growth (GO:0016049);	259
Biological Process: cell junction assembly (GO:0034329);	6
Biological Process: cell junction maintenance (GO:0034331);	1
Biological Process: cell junction organization (GO:0034330);	13
Biological Process: cell maturation (GO:0048469);	61
Biological Process: cell migration (GO:0016477);	24
Biological Process: cell morphogenesis (GO:0000902);	292
Biological Process: cell morphogenesis involved in differentiation (GO:0000904);	189
Biological Process: cell morphogenesis involved in neuron differentiation (GO:0048667);	5
Biological Process: cell motility (GO:0048870);	45
Biological Process: cell part morphogenesis (GO:0032990);	8
Biological Process: cell plate assembly (GO:0000919);	40
Biological Process: cell plate formation involved in plant-type cell wall biogenesis (GO:0009920);	23
Biological Process: cell population proliferation (GO:0008283);	38
Biological Process: cell projection assembly (GO:0030031);	48
Biological Process: cell projection morphogenesis (GO:0048858);	5
Biological Process: cell projection organization (GO:0030030);	48
Biological Process: cell recognition (GO:0008037);	3
Biological Process: cell redox homeostasis (GO:0045454);	160
Biological Process: cell surface pattern recognition receptor signaling pathway (GO:0002752);	1
Biological Process: cell surface receptor signaling pathway (GO:0007166);	146
Biological Process: cell surface receptor signaling pathway involved in cell-cell signaling (GO:1905114);	4
Biological Process: cell tip growth (GO:0009932);	84
Biological Process: cell volume homeostasis (GO:0006884);	3
Biological Process: cell wall assembly (GO:0070726);	33
Biological Process: cell wall biogenesis (GO:0042546);	182
Biological Process: cell wall disassembly (GO:0044277);	1
Biological Process: cell wall disruption in other organism (GO:0044278);	1
Biological Process: cell wall hydroxyproline-rich glycoprotein metabolic process (GO:0010404);	2
Biological Process: cell wall macromolecule biosynthetic process (GO:0044038);	16
Biological Process: cell wall macromolecule catabolic process (GO:0016998);	34
Biological Process: cell wall macromolecule metabolic process (GO:0044036);	35
Biological Process: cell wall modification (GO:0042545);	109
Biological Process: cell wall modification involved in abscission (GO:0009830);	1
Biological Process: cell wall modification involved in multidimensional cell growth (GO:0042547);	9
Biological Process: cell wall organization (GO:0071555);	447
Biological Process: cell wall organization or biogenesis (GO:0071554);	220
Biological Process: cell wall pectin biosynthetic process (GO:0052325);	8
Biological Process: cell wall pectin metabolic process (GO:0052546);	9
Biological Process: cell wall polysaccharide biosynthetic process (GO:0070592);	16
Biological Process: cell wall polysaccharide metabolic process (GO:0010383);	30
Biological Process: cell wall proteoglycan metabolic process (GO:0010384);	2
Biological Process: cell wall thickening (GO:0052386);	28
Biological Process: cell-cell adhesion (GO:0098609);	5
Biological Process: cell-cell junction assembly (GO:0007043);	5
Biological Process: cell-cell junction maintenance (GO:0045217);	1
Biological Process: cell-cell junction organization (GO:0045216);	13
Biological Process: cell-cell signaling (GO:0007267);	24
Biological Process: cell-cell signaling by wnt (GO:0198738);	4
Biological Process: cell-cell signaling involved in cell fate commitment (GO:0045168);	1
Biological Process: cell-matrix adhesion (GO:0007160);	1
Biological Process: cell-substrate adhesion (GO:0031589);	1
Biological Process: cell-substrate junction assembly (GO:0007044);	1
Biological Process: cell-substrate junction assembly (GO:0007045);	1
Biological Process: cellular aldehyde metabolic process (GO:0006081);	65
Biological Process: cellular alkane metabolic process (GO:0043446);	4
Biological Process: cellular alkene metabolic process (GO:0043449);	5
Biological Process: cellular amide catabolic process (GO:0043605);	2
Biological Process: cellular amide metabolic process (GO:0043603);	180
Biological Process: cellular amine metabolic process (GO:0044106);	22
Biological Process: cellular amino acid biosynthetic process (GO:0008652);	69
Biological Process: cellular amino acid catabolic process (GO:0009063);	40
Biological Process: cellular amino acid metabolic process (GO:0006520);	187
Biological Process: cellular anion homeostasis (GO:0030002);	2
Biological Process: cellular aromatic compound metabolic process (GO:0006725);	1964
Biological Process: cellular biogenic amine biosynthetic process (GO:0042401);	18
Biological Process: cellular biogenic amine catabolic process (GO:0042402);	1
Biological Process: cellular biogenic amine metabolic process (GO:0006576);	22
Biological Process: cellular biosynthetic process (GO:0044249);	1269
Biological Process: cellular cadmium ion homeostasis (GO:0006876);	1
Biological Process: cellular calcium ion homeostasis (GO:0006874);	12
Biological Process: cellular carbohydrate biosynthetic process (GO:0034637);	119
Biological Process: cellular carbohydrate catabolic process (GO:0044275);	30
Biological Process: cellular carbohydrate metabolic process (GO:0044262);	226
Biological Process: cellular catabolic process (GO:0044248);	949
Biological Process: cellular cation homeostasis (GO:0030003);	88
Biological Process: cellular chemical homeostasis (GO:0055082);	121
Biological Process: cellular component assembly (GO:0022607);	710
Biological Process: cellular component assembly involved in morphogenesis (GO:0010927);	63
Biological Process: cellular component biogenesis (GO:0044085);	870
Biological Process: cellular component disassembly (GO:0022411);	73
Biological Process: cellular component disassembly involved in execution phase of apoptosis (GO:0006921);	2
Biological Process: cellular component macromolecule biosynthetic process (GO:0070589);	16
Biological Process: cellular component maintenance (GO:0043954);	11
Biological Process: cellular component morphogenesis (GO:0032989);	327
Biological Process: cellular component organization (GO:0016043);	2052
Biological Process: cellular component organization or biogenesis (GO:0071840);	2175
Biological Process: cellular copper ion homeostasis (GO:0006878);	8
Biological Process: cellular defense response (GO:0006968);	2
Biological Process: cellular detoxification (GO:1990748);	35
Biological Process: cellular detoxification of aldehyde (GO:0110095);	3
Biological Process: cellular detoxification of cadmium ion (GO:0098849);	1
Biological Process: cellular developmental process (GO:0048869);	648
Biological Process: cellular divalent inorganic anion homeostasis (GO:0072501);	2
Biological Process: cellular divalent inorganic cation homeostasis (GO:0072503);	7
Biological Process: cellular glucan metabolic process (GO:0006073);	151
Biological Process: cellular glucose homeostasis (GO:0001678);	39
Biological Process: cellular heat acclimation (GO:0070370);	4
Biological Process: cellular homeostasis (GO:0019725);	144
Biological Process: cellular hormone metabolic process (GO:0034754);	29
Biological Process: cellular ion homeostasis (GO:0006873);	108
Biological Process: cellular iron ion homeostasis (GO:0006879);	29
Biological Process: cellular ketone metabolic process (GO:0042180);	32
Biological Process: cellular lipid catabolic process (GO:0044242);	46
Biological Process: cellular lipid metabolic process (GO:0044255);	413
Biological Process: cellular localization (GO:0051641);	652
Biological Process: cellular macromolecule biosynthetic process (GO:0034645);	634
Biological Process: cellular macromolecule catabolic process (GO:0044265);	605
Biological Process: cellular macromolecule localization (GO:0070727);	446
Biological Process: cellular macromolecule metabolic process (GO:0044260);	2600
Biological Process: cellular manganese ion homeostasis (GO:0030026);	14
Biological Process: cellular metabolic compound salvage (GO:0043094);	49
Biological Process: cellular metabolic process (GO:0044237);	4643
Biological Process: cellular metal ion homeostasis (GO:0006875);	45
Biological Process: cellular modified amino acid biosynthetic process (GO:0042398);	7
Biological Process: cellular modified amino acid catabolic process (GO:0042219);	1
Biological Process: cellular modified amino acid metabolic process (GO:0006575);	52
Biological Process: cellular monovalent inorganic anion homeostasis (GO:0030320);	2
Biological Process: cellular monovalent inorganic cation homeostasis (GO:0030004);	51
Biological Process: cellular nitrogen compound biosynthetic process (GO:0044271);	591
Biological Process: cellular nitrogen compound catabolic process (GO:0044270);	161
Biological Process: cellular nitrogen compound metabolic process (GO:0034641);	1998
Biological Process: cellular oxidant detoxification (GO:0098869);	33
Biological Process: cellular phosphate ion homeostasis (GO:0030643);	2
Biological Process: cellular pigment accumulation (GO:0043482);	3
Biological Process: cellular pigmentation (GO:0033059);	3
Biological Process: cellular polysaccharide biosynthetic process (GO:0033692);	110
Biological Process: cellular polysaccharide catabolic process (GO:0044247);	24
Biological Process: cellular polysaccharide metabolic process (GO:0044264);	156
Biological Process: cellular potassium ion homeostasis (GO:0030007);	6
Biological Process: cellular process (GO:0009987);	6644
Biological Process: cellular process involved in reproduction in multicellular organism (GO:0022412);	91
Biological Process: cellular protein catabolic process (GO:0044257);	493
Biological Process: cellular protein complex disassembly (GO:0043624);	31
Biological Process: cellular protein localization (GO:0034613);	417
Biological Process: cellular protein metabolic process (GO:0044267);	1784
Biological Process: cellular protein modification process (GO:0006464);	1465
Biological Process: cellular protein-containing complex assembly (GO:0034622);	280
Biological Process: cellular protein-containing complex localization (GO:0034629);	1
Biological Process: cellular respiration (GO:0045333);	33
Biological Process: cellular response to ATP (GO:0071318);	1
Biological Process: cellular response to DNA damage stimulus (GO:0006974);	310
Biological Process: cellular response to UV (GO:0034644);	27
Biological Process: cellular response to UV-A (GO:0071492);	3
Biological Process: cellular response to UV-B (GO:0071493);	3
Biological Process: cellular response to UV-C (GO:0071494);	10
Biological Process: cellular response to X-ray (GO:0071481);	1
Biological Process: cellular response to abiotic stimulus (GO:0071214);	172
Biological Process: cellular response to abscisic acid stimulus (GO:0071215);	97
Biological Process: cellular response to acid chemical (GO:0071229);	296
Biological Process: cellular response to alcohol (GO:0097306);	96
Biological Process: cellular response to aldehyde (GO:0110096);	3
Biological Process: cellular response to aluminum ion (GO:0071275);	2
Biological Process: cellular response to amino acid starvation (GO:0034198);	3
Biological Process: cellular response to amino acid stimulus (GO:0071230);	13
Biological Process: cellular response to ammonium ion (GO:0071242);	1
Biological Process: cellular response to anoxia (GO:0071454);	7
Biological Process: cellular response to antibiotic (GO:0071236);	32
Biological Process: cellular response to auxin stimulus (GO:0071365);	116
Biological Process: cellular response to biotic stimulus (GO:0071216);	69
Biological Process: cellular response to blue light (GO:0071483);	18
Biological Process: cellular response to boron-containing substance deprivation (GO:0080169);	1
Biological Process: cellular response to boron-containing substance levels (GO:0080029);	3
Biological Process: cellular response to brassinosteroid stimulus (GO:0071367);	20
Biological Process: cellular response to calcium ion (GO:0071277);	8
Biological Process: cellular response to carbohydrate stimulus (GO:0071322);	95
Biological Process: cellular response to carbon dioxide (GO:0071244);	2
Biological Process: cellular response to chemical stimulus (GO:0070887);	939
Biological Process: cellular response to chitin (GO:0071323);	8
Biological Process: cellular response to cold (GO:0070417);	48
Biological Process: cellular response to copper ion starvation (GO:0035874);	4
Biological Process: cellular response to cytokine stimulus (GO:0071345);	21
Biological Process: cellular response to cytokinin stimulus (GO:0071368);	47
Biological Process: cellular response to decreased oxygen levels (GO:0036294);	34
Biological Process: cellular response to disaccharide stimulus (GO:0071324);	16
Biological Process: cellular response to drug (GO:0035690);	56
Biological Process: cellular response to dsRNA (GO:0071359);	68
Biological Process: cellular response to endogenous stimulus (GO:0071495);	506
Biological Process: cellular response to environmental stimulus (GO:0104004);	172
Biological Process: cellular response to estrogen stimulus (GO:0071391);	15
Biological Process: cellular response to ethylene stimulus (GO:0071369);	77
Biological Process: cellular response to external biotic stimulus (GO:0071217);	31
Biological Process: cellular response to external stimulus (GO:0071496);	228
Biological Process: cellular response to extracellular stimulus (GO:0031668);	194
Biological Process: cellular response to far red light (GO:0071490);	6
Biological Process: cellular response to fatty acid (GO:0071398);	1
Biological Process: cellular response to fructose stimulus (GO:0071332);	8
Biological Process: cellular response to gamma radiation (GO:0071480);	2
Biological Process: cellular response to gibberellin stimulus (GO:0071370);	25
Biological Process: cellular response to glucose starvation (GO:0042149);	1
Biological Process: cellular response to glucose stimulus (GO:0071333);	16
Biological Process: cellular response to growth factor stimulus (GO:0071363);	2
Biological Process: cellular response to heat (GO:0034605);	37
Biological Process: cellular response to hexose stimulus (GO:0071331);	16
Biological Process: cellular response to high light intensity (GO:0071486);	4
Biological Process: cellular response to hormone stimulus (GO:0032870);	473
Biological Process: cellular response to hydrogen peroxide (GO:0070301);	15
Biological Process: cellular response to hypoxia (GO:0071456);	27
Biological Process: cellular response to indolebutyric acid stimulus (GO:0071366);	1
Biological Process: cellular response to inorganic substance (GO:0071241);	106
Biological Process: cellular response to insulin stimulus (GO:0032869);	6
Biological Process: cellular response to interferon-gamma (GO:0071346);	4
Biological Process: cellular response to interleukin-1 (GO:0071347);	6
Biological Process: cellular response to ionizing radiation (GO:0071479);	7
Biological Process: cellular response to iron ion (GO:0071281);	74
Biological Process: cellular response to iron ion starvation (GO:0010106);	8
Biological Process: cellular response to jasmonic acid stimulus (GO:0071395);	113
Biological Process: cellular response to ketone (GO:1901655);	3
Biological Process: cellular response to leucine (GO:0071233);	11
Biological Process: cellular response to leucine starvation (GO:1990253);	3
Biological Process: cellular response to light intensity (GO:0071484);	4
Biological Process: cellular response to light stimulus (GO:0071482);	105
Biological Process: cellular response to lipid (GO:0071396);	158
Biological Process: cellular response to lipopolysaccharide (GO:0071222);	10
Biological Process: cellular response to magnesium ion (GO:0071286);	2
Biological Process: cellular response to manganese ion (GO:0071287);	1
Biological Process: cellular response to mechanical stimulus (GO:0071260);	3
Biological Process: cellular response to menadione (GO:0036245);	1
Biological Process: cellular response to metal ion (GO:0071248);	91
Biological Process: cellular response to misfolded protein (GO:0071218);	33
Biological Process: cellular response to molecule of bacterial origin (GO:0071219);	48
Biological Process: cellular response to monosaccharide stimulus (GO:0071326);	16
Biological Process: cellular response to nickel ion (GO:0071289);	3
Biological Process: cellular response to nitrate (GO:0071249);	16
Biological Process: cellular response to nitric oxide (GO:0071732);	18
Biological Process: cellular response to nitrogen compound (GO:1901699);	128
Biological Process: cellular response to nitrogen levels (GO:0043562);	19
Biological Process: cellular response to nitrogen starvation (GO:0006995);	22
Biological Process: cellular response to nutrient (GO:0031670);	46
Biological Process: cellular response to nutrient levels (GO:0031669);	167
Biological Process: cellular response to organic cyclic compound (GO:0071407);	124
Biological Process: cellular response to organic substance (GO:0071310);	714
Biological Process: cellular response to organonitrogen compound (GO:0071417);	39
Biological Process: cellular response to osmotic stress (GO:0071470);	52
Biological Process: cellular response to oxidative stress (GO:0034599);	120
Biological Process: cellular response to oxygen levels (GO:0071453);	34
Biological Process: cellular response to oxygen radical (GO:0071450);	2
Biological Process: cellular response to oxygen-containing compound (GO:1901701);	495
Biological Process: cellular response to ozone (GO:0071457);	2
Biological Process: cellular response to paraquat (GO:0072756);	2
Biological Process: cellular response to peptide (GO:1901653);	6
Biological Process: cellular response to peptide hormone stimulus (GO:0071375);	6
Biological Process: cellular response to pheromone (GO:0071444);	1
Biological Process: cellular response to phosphate starvation (GO:0016036);	112
Biological Process: cellular response to potassium ion starvation (GO:0051365);	4
Biological Process: cellular response to radiation (GO:0071478);	108
Biological Process: cellular response to reactive nitrogen species (GO:1902170);	20
Biological Process: cellular response to reactive oxygen species (GO:0034614);	61
Biological Process: cellular response to red light (GO:0071491);	13
Biological Process: cellular response to red or far red light (GO:0071489);	49
Biological Process: cellular response to redox state (GO:0071461);	1
Biological Process: cellular response to salicylic acid stimulus (GO:0071446);	32
Biological Process: cellular response to salt stress (GO:0071472);	37
Biological Process: cellular response to singlet oxygen (GO:0071452);	8
Biological Process: cellular response to starvation (GO:0009267);	144
Biological Process: cellular response to steroid hormone stimulus (GO:0071383);	23
Biological Process: cellular response to stimulus (GO:0051716);	1947
Biological Process: cellular response to stress (GO:0033554);	890
Biological Process: cellular response to strigolactone (GO:1902348);	3
Biological Process: cellular response to sucrose starvation (GO:0043617);	1
Biological Process: cellular response to sucrose stimulus (GO:0071329);	20
Biological Process: cellular response to sulfate starvation (GO:0009970);	6
Biological Process: cellular response to superoxide (GO:0071451);	2
Biological Process: cellular response to testosterone stimulus (GO:0071394);	2
Biological Process: cellular response to tetrahydrofolate (GO:1904482);	2
Biological Process: cellular response to topologically incorrect protein (GO:0035967);	56
Biological Process: cellular response to toxic substance (GO:0097237);	40
Biological Process: cellular response to transforming growth factor beta stimulus (GO:0071560);	2
Biological Process: cellular response to tumor necrosis factor (GO:0071356);	10
Biological Process: cellular response to type I interferon (GO:0071357);	1
Biological Process: cellular response to unfolded protein (GO:0034620);	39
Biological Process: cellular response to virus (GO:0098586);	42
Biological Process: cellular response to water deprivation (GO:0042631);	26
Biological Process: cellular response to water stimulus (GO:0071462);	26
Biological Process: cellular response to xenobiotic stimulus (GO:0071466);	1
Biological Process: cellular response to zinc ion starvation (GO:0034224);	1
Biological Process: cellular senescence (GO:0090398);	1
Biological Process: cellular sphingolipid homeostasis (GO:0090156);	3
Biological Process: cellular transition metal ion homeostasis (GO:0046916);	35
Biological Process: cellular trivalent inorganic anion homeostasis (GO:0072502);	2
Biological Process: cellular water homeostasis (GO:0009992);	1
Biological Process: cellular zinc ion homeostasis (GO:0006882);	5
Biological Process: cellularization (GO:0007349);	6
Biological Process: cellulose biosynthetic process (GO:0030244);	171
Biological Process: cellulose catabolic process (GO:0030245);	43
Biological Process: cellulose metabolic process (GO:0030243);	56
Biological Process: cellulose microfibril organization (GO:0010215);	54
Biological Process: central nervous system development (GO:0007417);	31
Biological Process: central nervous system neuron development (GO:0021954);	2
Biological Process: central nervous system neuron differentiation (GO:0021953);	3
Biological Process: centromere complex assembly (GO:0034508);	4
Biological Process: centromeric sister chromatid cohesion (GO:0070601);	4
Biological Process: centrosome cycle (GO:0007098);	8
Biological Process: centrosome duplication (GO:0051298);	8
Biological Process: centrosome separation (GO:0051299);	3
Biological Process: ceramide biosynthetic process (GO:0046513);	7
Biological Process: ceramide catabolic process (GO:0046514);	13
Biological Process: ceramide metabolic process (GO:0006672);	5
Biological Process: ceramide transport (GO:0035627);	1
Biological Process: cerebral cortex neuron differentiation (GO:0021895);	1
Biological Process: chaperone cofactor-dependent protein refolding (GO:0051085);	45
Biological Process: chaperone-mediated protein complex assembly (GO:0051131);	16
Biological Process: chaperone-mediated protein folding (GO:0061077);	51
Biological Process: chaperone-mediated protein transport (GO:0072321);	2
Biological Process: charged-tRNA amino acid modification (GO:0019988);	3
Biological Process: cheating during chimeric sorocarp development (GO:0099139);	1
Biological Process: chemical homeostasis (GO:0048878);	235
Biological Process: chemical synaptic transmission (GO:0007268);	2
Biological Process: chemotaxis (GO:0006935);	40
Biological Process: chemotaxis to cAMP (GO:0043327);	4
Biological Process: chemotaxis to folate (GO:0043326);	2
Biological Process: chiasma assembly (GO:0051026);	12
Biological Process: chimeric colonial development (GO:0099135);	1
Biological Process: chimeric non-reproductive fruiting body development (GO:0099136);	1
Biological Process: chimeric sorocarp development (GO:0099134);	1
Biological Process: chitin biosynthetic process (GO:0006031);	1
Biological Process: chitin catabolic process (GO:0006032);	40
Biological Process: chitin metabolic process (GO:0006030);	9
Biological Process: chloride ion homeostasis (GO:0055064);	1
Biological Process: chloride transmembrane transport (GO:1902476);	4
Biological Process: chloride transport (GO:0006821);	20
Biological Process: chlorophyll biosynthetic process (GO:0015995);	68
Biological Process: chlorophyll catabolic process (GO:0015996);	15
Biological Process: chlorophyll cycle (GO:0033354);	4
Biological Process: chlorophyll metabolic process (GO:0015994);	47
Biological Process: chloroplast RNA modification (GO:1900865);	12
Biological Process: chloroplast RNA processing (GO:0031425);	21
Biological Process: chloroplast accumulation movement (GO:0009904);	38
Biological Process: chloroplast avoidance movement (GO:0009903);	37
Biological Process: chloroplast elongation (GO:0010151);	1
Biological Process: chloroplast fission (GO:0010020);	31
Biological Process: chloroplast localization (GO:0019750);	38
Biological Process: chloroplast mRNA modification (GO:1900871);	10
Biological Process: chloroplast mRNA processing (GO:0010239);	12
Biological Process: chloroplast organization (GO:0009658);	193
Biological Process: chloroplast proton-transporting ATP synthase complex assembly (GO:0033614);	2
Biological Process: chloroplast rRNA processing (GO:1901259);	14
Biological Process: chloroplast relocation (GO:0009902);	44
Biological Process: chloroplast ribulose bisphosphate carboxylase complex assembly (GO:0110102);	6
Biological Process: chloroplast-nucleus signaling pathway (GO:0010019);	7
Biological Process: cholesterol homeostasis (GO:0042632);	10
Biological Process: cholesterol transport (GO:0030301);	10
Biological Process: choline biosynthetic process (GO:0042425);	1
Biological Process: choline metabolic process (GO:0019695);	1
Biological Process: choline transport (GO:0015871);	2
Biological Process: chordate embryonic development (GO:0043009);	14
Biological Process: chorismate biosynthetic process (GO:0009423);	35
Biological Process: chorismate metabolic process (GO:0046417);	19
Biological Process: chromatin assembly (GO:0031497);	17
Biological Process: chromatin assembly or disassembly (GO:0006333);	20
Biological Process: chromatin maintenance (GO:0070827);	10
Biological Process: chromatin organization (GO:0006325);	292
Biological Process: chromatin organization involved in negative regulation of transcription (GO:0097549);	2
Biological Process: chromatin organization involved in negative regulation of transcription (GO:1903758);	3
Biological Process: chromatin organization involved in regulation of transcription (GO:0034401);	2
Biological Process: chromatin organization involved in regulation of transcription (GO:1903756);	3
Biological Process: chromatin remodeling (GO:0006338);	57
Biological Process: chromatin silencing (GO:0006342);	75
Biological Process: chromatin silencing at telomere (GO:0006348);	1
Biological Process: chromosome attachment to the nuclear envelope (GO:0097240);	3
Biological Process: chromosome condensation (GO:0030261);	15
Biological Process: chromosome decondensation (GO:0051312);	2
Biological Process: chromosome localization (GO:0050000);	18
Biological Process: chromosome localization to nuclear envelope involved in homologous chromosome segregation (GO:0090220);	3
Biological Process: chromosome movement towards spindle pole (GO:0051305);	2
Biological Process: chromosome organization (GO:0051276);	506
Biological Process: chromosome organization involved in meiotic cell cycle (GO:0070192);	43
Biological Process: chromosome segregation (GO:0007059);	118
Biological Process: chromosome separation (GO:0051304);	23
Biological Process: cilium assembly (GO:0060271);	32
Biological Process: cilium movement (GO:0003341);	9
Biological Process: cilium organization (GO:0044782);	33
Biological Process: cinnamic acid biosynthetic process (GO:0009800);	31
Biological Process: circadian behavior (GO:0048512);	2
Biological Process: circadian regulation of gene expression (GO:0032922);	9
Biological Process: circadian rhythm (GO:0007623);	175
Biological Process: circulatory system development (GO:0072359);	16
Biological Process: circumnutation (GO:0010031);	20
Biological Process: cis assembly of pre-catalytic spliceosome (GO:0000354);	5
Biological Process: citrate metabolic process (GO:0006101);	19
Biological Process: citrulline biosynthetic process (GO:0019240);	1
Biological Process: clathrin coat assembly (GO:0048268);	25
Biological Process: clathrin coat disassembly (GO:0072318);	10
Biological Process: clathrin-coated vesicle cargo loading (GO:0035652);	9
Biological Process: clathrin-dependent endocytosis (GO:0072583);	42
Biological Process: cleavage furrow formation (GO:0036089);	3
Biological Process: cleavage involved in rRNA processing (GO:0000469);	13
Biological Process: coagulation (GO:0050817);	1
Biological Process: coenzyme A biosynthetic process (GO:0015937);	17
Biological Process: coenzyme A metabolic process (GO:0015936);	22
Biological Process: coenzyme A transmembrane transport (GO:0035349);	4
Biological Process: coenzyme A transport (GO:0015880);	4
Biological Process: cognition (GO:0050890);	29
Biological Process: cold acclimation (GO:0009631);	19
Biological Process: collagen metabolic process (GO:0032963);	2
Biological Process: columnar/cuboidal epithelial cell development (GO:0002066);	21
Biological Process: columnar/cuboidal epithelial cell differentiation (GO:0002065);	21
Biological Process: compound eye development (GO:0048749);	22
Biological Process: compound eye morphogenesis (GO:0001745);	1
Biological Process: compound eye photoreceptor cell differentiation (GO:0001751);	1
Biological Process: compound eye photoreceptor development (GO:0042051);	1
Biological Process: conidium development (GO:0061794);	1
Biological Process: conidium formation (GO:0048315);	1
Biological Process: conjugation (GO:0000746);	1
Biological Process: conjugation with cellular fusion (GO:0000747);	1
Biological Process: connective tissue development (GO:0061448);	1
Biological Process: contractile actin filament bundle assembly (GO:0030038);	5
Biological Process: contractile vacuole organization (GO:0033298);	5
Biological Process: convergent extension (GO:0060026);	9
Biological Process: convergent extension involved in gastrulation (GO:0060027);	9
Biological Process: copper ion homeostasis (GO:0055070);	8
Biological Process: copper ion transmembrane transport (GO:0035434);	1
Biological Process: copper ion transport (GO:0006825);	2
Biological Process: corolla development (GO:0048465);	12
Biological Process: cortical actin cytoskeleton organization (GO:0030866);	10
Biological Process: cortical cytoskeleton organization (GO:0030865);	72
Biological Process: cortical microtubule organization (GO:0043622);	77
Biological Process: cotranslational protein targeting to membrane (GO:0006613);	3
Biological Process: cotyledon development (GO:0048825);	17
Biological Process: cotyledon morphogenesis (GO:0048826);	13
Biological Process: cotyledon vascular tissue pattern formation (GO:0010588);	12
Biological Process: coumarin biosynthetic process (GO:0009805);	2
Biological Process: coumarin metabolic process (GO:0009804);	2
Biological Process: courtship behavior (GO:0007619);	1
Biological Process: covalent chromatin modification (GO:0016569);	196
Biological Process: cranial skeletal system development (GO:1904888);	2
Biological Process: culmination involved in sorocarp development (GO:0031154);	20
Biological Process: cuticle development (GO:0042335);	38
Biological Process: cuticle hydrocarbon biosynthetic process (GO:0006723);	4
Biological Process: cutin biosynthetic process (GO:0010143);	22
Biological Process: cutin transport (GO:0080051);	3
Biological Process: cyanate catabolic process (GO:0009440);	4
Biological Process: cyanate metabolic process (GO:0009439);	6
Biological Process: cyanide metabolic process (GO:0019499);	2
Biological Process: cyclic nucleotide biosynthetic process (GO:0009190);	1
Biological Process: cyclic-nucleotide-mediated signaling (GO:0019935);	4
Biological Process: cysteine biosynthetic process (GO:0019344);	6
Biological Process: cysteine biosynthetic process from serine (GO:0006535);	35
Biological Process: cysteine catabolic process (GO:0009093);	3
Biological Process: cysteine homeostasis (GO:0080145);	3
Biological Process: cysteine metabolic process (GO:0006534);	18
Biological Process: cysteinyl-tRNA aminoacylation (GO:0006423);	3
Biological Process: cytidine metabolic process (GO:0046087);	1
Biological Process: cytidine to uridine editing (GO:0016554);	40
Biological Process: cytochrome b6f complex assembly (GO:0010190);	6
Biological Process: cytochrome complex assembly (GO:0017004);	24
Biological Process: cytokine-mediated signaling pathway (GO:0019221);	9
Biological Process: cytokinesis (GO:0000910);	149
Biological Process: cytokinesis by cell plate formation (GO:0000911);	91
Biological Process: cytokinetic process (GO:0032506);	69
Biological Process: cytokinin biosynthetic process (GO:0009691);	17
Biological Process: cytokinin catabolic process (GO:0009823);	1
Biological Process: cytokinin metabolic process (GO:0009690);	22
Biological Process: cytokinin-activated signaling pathway (GO:0009736);	44
Biological Process: cytoplasm protein quality control by the ubiquitin-proteasome system (GO:0071629);	4
Biological Process: cytoplasmic RNA surveillance (GO:0071026);	3
Biological Process: cytoplasmic actin-based contraction involved in cell motility (GO:0060327);	5
Biological Process: cytoplasmic actin-based contraction involved in forward cell motility (GO:0060328);	5
Biological Process: cytoplasmic mRNA processing body assembly (GO:0033962);	16
Biological Process: cytoplasmic microtubule organization (GO:0031122);	75
Biological Process: cytoplasmic streaming (GO:0099636);	1
Biological Process: cytoplasmic translation (GO:0002181);	32
Biological Process: cytoplasmic translational initiation (GO:0002183);	8
Biological Process: cytoplasmic translational termination (GO:0002184);	6
Biological Process: cytosine metabolic process (GO:0019858);	1
Biological Process: cytoskeleton organization (GO:0007010);	368
Biological Process: cytoskeleton-dependent cytokinesis (GO:0061640);	148
Biological Process: cytoskeleton-dependent intracellular transport (GO:0030705);	22
Biological Process: cytosol to endoplasmic reticulum transport (GO:0046967);	1
Biological Process: cytosolic calcium ion transport (GO:0060401);	2
Biological Process: cytosolic transport (GO:0016482);	56
Biological Process: dATP metabolic process (GO:0046060);	8
Biological Process: dCTP catabolic process (GO:0006253);	1
Biological Process: dGDP biosynthetic process (GO:0006185);	8
Biological Process: dGDP metabolic process (GO:0046066);	8
Biological Process: dGMP metabolic process (GO:0046054);	8
Biological Process: dGTP catabolic process (GO:0006203);	1
Biological Process: dTDP biosynthetic process (GO:0006233);	3
Biological Process: dTDP-rhamnose biosynthetic process (GO:0019305);	1
Biological Process: dTMP biosynthetic process (GO:0006231);	3
Biological Process: dTTP biosynthetic process (GO:0006235);	1
Biological Process: dUDP biosynthetic process (GO:0006227);	1
Biological Process: dUMP biosynthetic process (GO:0006226);	1
Biological Process: dUMP metabolic process (GO:0046078);	1
Biological Process: dUTP catabolic process (GO:0046081);	1
Biological Process: dUTP metabolic process (GO:0046080);	1
Biological Process: de-etiolation (GO:0009704);	11
Biological Process: deadenylation-dependent decapping of nuclear-transcribed mRNA (GO:0000290);	20
Biological Process: deadenylation-independent decapping of nuclear-transcribed mRNA (GO:0031087);	22
Biological Process: dedifferentiation (GO:0043696);	4
Biological Process: defense response (GO:0006952);	1250
Biological Process: defense response by callose deposition (GO:0052542);	27
Biological Process: defense response by callose deposition in cell wall (GO:0052544);	19
Biological Process: defense response by cell wall thickening (GO:0052482);	17
Biological Process: defense response signaling pathway, resistance gene-dependent (GO:0009870);	5
Biological Process: defense response to Gram-negative bacterium (GO:0050829);	6
Biological Process: defense response to bacterium (GO:0042742);	355
Biological Process: defense response to bacterium, incompatible interaction (GO:0009816);	79
Biological Process: defense response to fungus (GO:0009623);	1
Biological Process: defense response to fungus (GO:0050832);	316
Biological Process: defense response to fungus, incompatible interaction (GO:0009817);	69
Biological Process: defense response to insect (GO:0002213);	7
Biological Process: defense response to nematode (GO:0002215);	1
Biological Process: defense response to oomycetes (GO:0002229);	49
Biological Process: defense response to other organism (GO:0098542);	643
Biological Process: defense response to virus (GO:0051607);	71
Biological Process: defense response, incompatible interaction (GO:0009814);	207
Biological Process: dehiscence (GO:0009900);	29
Biological Process: dehydro-D-arabinono-1,4-lactone biosynthetic process (GO:0070485);	3
Biological Process: dehydro-D-arabinono-1,4-lactone metabolic process (GO:0070484);	3
Biological Process: demethylation (GO:0070988);	69
Biological Process: deoxyribonucleoside diphosphate biosynthetic process (GO:0009189);	8
Biological Process: deoxyribonucleoside diphosphate metabolic process (GO:0009186);	8
Biological Process: deoxyribonucleoside monophosphate biosynthetic process (GO:0009157);	5
Biological Process: deoxyribonucleoside monophosphate metabolic process (GO:0009162);	13
Biological Process: deoxyribonucleoside triphosphate biosynthetic process (GO:0009202);	1
Biological Process: deoxyribonucleoside triphosphate catabolic process (GO:0009204);	2
Biological Process: deoxyribonucleoside triphosphate metabolic process (GO:0009200);	10
Biological Process: deoxyribonucleotide biosynthetic process (GO:0009263);	14
Biological Process: deoxyribonucleotide catabolic process (GO:0009264);	1
Biological Process: deoxyribonucleotide metabolic process (GO:0009262);	10
Biological Process: deoxyribose phosphate biosynthetic process (GO:0046385);	9
Biological Process: deoxyribose phosphate catabolic process (GO:0046386);	1
Biological Process: deoxyribose phosphate metabolic process (GO:0019692);	9
Biological Process: dephosphorylation (GO:0016311);	115
Biological Process: dephosphorylation of RNA polymerase II C-terminal domain (GO:0070940);	21
Biological Process: detection of abiotic stimulus (GO:0009582);	64
Biological Process: detection of bacterium (GO:0016045);	2
Biological Process: detection of biotic stimulus (GO:0009595);	3
Biological Process: detection of brassinosteroid stimulus (GO:0009729);	1
Biological Process: detection of chemical stimulus (GO:0009593);	18
Biological Process: detection of chemical stimulus involved in sensory perception (GO:0050907);	1
Biological Process: detection of chemical stimulus involved in sensory perception of pain (GO:0050968);	1
Biological Process: detection of endogenous stimulus (GO:0009726);	2
Biological Process: detection of ethylene stimulus (GO:0009727);	2
Biological Process: detection of external biotic stimulus (GO:0098581);	3
Biological Process: detection of external stimulus (GO:0009581);	64
Biological Process: detection of gravity (GO:0009590);	4
Biological Process: detection of hormone stimulus (GO:0009720);	2
Biological Process: detection of light stimulus (GO:0009583);	11
Biological Process: detection of mechanical stimulus (GO:0050982);	52
Biological Process: detection of mechanical stimulus involved in sensory perception (GO:0050974);	1
Biological Process: detection of mechanical stimulus involved in sensory perception of pain (GO:0050966);	1
Biological Process: detection of molecule of bacterial origin (GO:0032490);	1
Biological Process: detection of molecule of fungal origin (GO:0032491);	1
Biological Process: detection of other organism (GO:0098543);	2
Biological Process: detection of peptidoglycan (GO:0032499);	1
Biological Process: detection of phosphate ion (GO:0010247);	14
Biological Process: detection of stimulus (GO:0051606);	86
Biological Process: detection of stimulus involved in sensory perception (GO:0050906);	1
Biological Process: detection of visible light (GO:0009584);	15
Biological Process: determination of bilateral symmetry (GO:0009855);	14
Biological Process: determination of digestive tract left/right asymmetry (GO:0071907);	7
Biological Process: determination of heart left/right asymmetry (GO:0061371);	8
Biological Process: determination of intestine left/right asymmetry (GO:0071908);	5
Biological Process: determination of left/right symmetry (GO:0007368);	10
Biological Process: determination of liver left/right asymmetry (GO:0071910);	7
Biological Process: determination of pancreatic left/right asymmetry (GO:0035469);	7
Biological Process: determination of stomach left/right asymmetry (GO:0071909);	5
Biological Process: detoxification (GO:0098754);	75
Biological Process: detoxification of cadmium ion (GO:0071585);	5
Biological Process: detoxification of copper ion (GO:0010273);	1
Biological Process: detoxification of inorganic compound (GO:0061687);	5
Biological Process: detoxification of nitrogen compound (GO:0051410);	2
Biological Process: development of primary female sexual characteristics (GO:0046545);	14
Biological Process: development of primary male sexual characteristics (GO:0046546);	1
Biological Process: development of primary sexual characteristics (GO:0045137);	18
Biological Process: developmental cell growth (GO:0048588);	96
Biological Process: developmental growth (GO:0048589);	251
Biological Process: developmental growth involved in morphogenesis (GO:0060560);	186
Biological Process: developmental maturation (GO:0021700);	132
Biological Process: developmental pigmentation (GO:0048066);	3
Biological Process: developmental process (GO:0032502);	2262
Biological Process: developmental process involved in reproduction (GO:0003006);	1086
Biological Process: developmental vegetative growth (GO:0080186);	15
Biological Process: diacylglycerol biosynthetic process (GO:0006651);	1
Biological Process: diadenosine polyphosphate biosynthetic process (GO:0015960);	1
Biological Process: diadenosine polyphosphate metabolic process (GO:0015959);	1
Biological Process: diadenosine tetraphosphate biosynthetic process (GO:0015966);	1
Biological Process: diadenosine tetraphosphate metabolic process (GO:0015965);	1
Biological Process: dicarboxylic acid biosynthetic process (GO:0043650);	15
Biological Process: dicarboxylic acid catabolic process (GO:0043649);	4
Biological Process: dicarboxylic acid metabolic process (GO:0043648);	80
Biological Process: dicarboxylic acid transport (GO:0006835);	7
Biological Process: digestive system development (GO:0055123);	13
Biological Process: digestive tract development (GO:0048565);	13
Biological Process: digestive tract morphogenesis (GO:0048546);	6
Biological Process: dimethylallyl diphosphate biosynthetic process (GO:0050992);	2
Biological Process: diol biosynthetic process (GO:0034312);	3
Biological Process: diol metabolic process (GO:0034311);	3
Biological Process: dipeptide transport (GO:0042938);	2
Biological Process: disaccharide biosynthetic process (GO:0046351);	19
Biological Process: disaccharide catabolic process (GO:0046352);	11
Biological Process: disaccharide metabolic process (GO:0005984);	41
Biological Process: disaccharide transport (GO:0015766);	6
Biological Process: disruption by organism of cellular component in other organism involved in symbiotic interaction (GO:0052368);	2
Biological Process: disruption by symbiont of host cellular component (GO:0052008);	2
Biological Process: diterpene phytoalexin biosynthetic process (GO:0051502);	9
Biological Process: diterpene phytoalexin metabolic process (GO:0051501);	9
Biological Process: diterpenoid biosynthetic process (GO:0016102);	61
Biological Process: diterpenoid catabolic process (GO:0016103);	2
Biological Process: diterpenoid metabolic process (GO:0016101);	73
Biological Process: divalent inorganic anion homeostasis (GO:0072505);	7
Biological Process: divalent inorganic cation homeostasis (GO:0072507);	22
Biological Process: divalent inorganic cation transport (GO:0072511);	55
Biological Process: divalent metal ion transport (GO:0070838);	55
Biological Process: dolichol biosynthetic process (GO:0019408);	5
Biological Process: dolichol-linked oligosaccharide biosynthetic process (GO:0006488);	21
Biological Process: dolichyl monophosphate biosynthetic process (GO:0043048);	4
Biological Process: dormancy process (GO:0022611);	23
Biological Process: dosage compensation (GO:0007549);	2
Biological Process: dosage compensation by inactivation of X chromosome (GO:0009048);	2
Biological Process: double fertilization forming a zygote and endosperm (GO:0009567);	10
Biological Process: double-strand break repair (GO:0006302);	88
Biological Process: double-strand break repair involved in meiotic recombination (GO:1990918);	8
Biological Process: double-strand break repair via break-induced replication (GO:0000727);	7
Biological Process: double-strand break repair via homologous recombination (GO:0000724);	77
Biological Process: double-strand break repair via nonhomologous end joining (GO:0006303);	17
Biological Process: double-strand break repair via synthesis-dependent strand annealing (GO:0045003);	5
Biological Process: drought recovery (GO:0009819);	12
Biological Process: drug catabolic process (GO:0042737);	28
Biological Process: drug metabolic process (GO:0017144);	213
Biological Process: drug transmembrane transport (GO:0006855);	60
Biological Process: drug transport (GO:0015893);	51
Biological Process: dsRNA processing (GO:0031050);	68
Biological Process: ear development (GO:0043583);	1
Biological Process: ear morphogenesis (GO:0042471);	1
Biological Process: early endosome to Golgi transport (GO:0034498);	12
Biological Process: early endosome to late endosome transport (GO:0045022);	5
Biological Process: ectoderm development (GO:0007398);	21
Biological Process: electron transport chain (GO:0022900);	50
Biological Process: electron transport coupled proton transport (GO:0015990);	9
Biological Process: embryo development (GO:0009790);	409
Biological Process: embryo development ending in birth or egg hatching (GO:0009792);	22
Biological Process: embryo development ending in seed dormancy (GO:0009793);	393
Biological Process: embryo sac cellularization (GO:0009558);	3
Biological Process: embryo sac central cell differentiation (GO:0009559);	17
Biological Process: embryo sac development (GO:0009553);	129
Biological Process: embryo sac egg cell differentiation (GO:0009560);	2
Biological Process: embryonic appendage morphogenesis (GO:0035113);	1
Biological Process: embryonic axis specification (GO:0000578);	23
Biological Process: embryonic cranial skeleton morphogenesis (GO:0048701);	2
Biological Process: embryonic digestive tract development (GO:0048566);	6
Biological Process: embryonic digestive tract morphogenesis (GO:0048557);	6
Biological Process: embryonic epithelial tube formation (GO:0001838);	1
Biological Process: embryonic heart tube development (GO:0035050);	8
Biological Process: embryonic heart tube morphogenesis (GO:0003143);	8
Biological Process: embryonic meristem development (GO:0048508);	65
Biological Process: embryonic meristem initiation (GO:0090421);	64
Biological Process: embryonic morphogenesis (GO:0048598);	52
Biological Process: embryonic neurocranium morphogenesis (GO:0048702);	2
Biological Process: embryonic organ development (GO:0048568);	18
Biological Process: embryonic organ morphogenesis (GO:0048562);	16
Biological Process: embryonic pattern specification (GO:0009880);	42
Biological Process: embryonic pectoral fin morphogenesis (GO:0035118);	1
Biological Process: embryonic root morphogenesis (GO:0010086);	11
Biological Process: embryonic skeletal system development (GO:0048706);	2
Biological Process: embryonic skeletal system morphogenesis (GO:0048704);	2
Biological Process: endocytic recycling (GO:0032456);	11
Biological Process: endocytosis (GO:0006897);	87
Biological Process: endoderm development (GO:0007492);	7
Biological Process: endoderm formation (GO:0001706);	7
Biological Process: endodermal cell differentiation (GO:0035987);	4
Biological Process: endomembrane system organization (GO:0010256);	109
Biological Process: endomitotic cell cycle (GO:0007113);	1
Biological Process: endonucleolytic cleavage in ITS1 to separate SSU-rRNA from 5.8S rRNA and LSU-rRNA from tricistronic rRNA transcript (SSU-rRNA, 5.8S rRNA, LSU-rRNA) (GO:0000447);	5
Biological Process: endonucleolytic cleavage involved in rRNA processing (GO:0000478);	4
Biological Process: endonucleolytic cleavage involved in tRNA processing (GO:1905267);	3
Biological Process: endonucleolytic cleavage of tricistronic rRNA transcript (SSU-rRNA, 5.8S rRNA, LSU-rRNA) (GO:0000479);	12
Biological Process: endonucleolytic cleavage to generate mature 3'-end of SSU-rRNA from (SSU-rRNA, 5.8S rRNA, LSU-rRNA) (GO:0000461);	3
Biological Process: endoplasmic reticulum calcium ion homeostasis (GO:0032469);	2
Biological Process: endoplasmic reticulum membrane fusion (GO:0016320);	9
Biological Process: endoplasmic reticulum membrane organization (GO:0090158);	7
Biological Process: endoplasmic reticulum organization (GO:0007029);	48
Biological Process: endoplasmic reticulum stress-induced pre-emptive quality control (GO:0061857);	19
Biological Process: endoplasmic reticulum to Golgi vesicle-mediated transport (GO:0006888);	138
Biological Process: endoplasmic reticulum to cytosol transport (GO:1903513);	1
Biological Process: endoplasmic reticulum tubular network organization (GO:0071786);	16
Biological Process: endoplasmic reticulum unfolded protein response (GO:0030968);	23
Biological Process: endoplasmic reticulum-plasma membrane tethering (GO:0061817);	7
Biological Process: endosomal transport (GO:0016197);	66
Biological Process: endosomal vesicle fusion (GO:0034058);	5
Biological Process: endosome organization (GO:0007032);	18
Biological Process: endosome to lysosome transport (GO:0008333);	15
Biological Process: endosome to lysosome transport via multivesicular body sorting pathway (GO:0032510);	3
Biological Process: endosome to melanosome transport (GO:0035646);	1
Biological Process: endosome to pigment granule transport (GO:0043485);	3
Biological Process: endosome transport via multivesicular body sorting pathway (GO:0032509);	23
Biological Process: endosperm cellularization (GO:0010342);	4
Biological Process: endosperm development (GO:0009960);	19
Biological Process: energy coupled proton transmembrane transport, against electrochemical gradient (GO:0015988);	4
Biological Process: energy coupled proton transport, down electrochemical gradient (GO:0015985);	12
Biological Process: energy derivation by oxidation of organic compounds (GO:0015980);	51
Biological Process: energy quenching (GO:1990066);	2
Biological Process: energy reserve metabolic process (GO:0006112);	18
Biological Process: ensheathment of neurons (GO:0007272);	9
Biological Process: ent-kaurene metabolic process (GO:0033331);	1
Biological Process: ent-kaurene oxidation to kaurenoic acid (GO:0010241);	2
Biological Process: entrainment of circadian clock (GO:0009649);	9
Biological Process: entrainment of circadian clock by photoperiod (GO:0043153);	2
Biological Process: entry into host (GO:0044409);	4
Biological Process: entry into host (GO:0051828);	4
Biological Process: enzyme active site formation via cysteine modification to L-cysteine persulfide (GO:0018192);	2
Biological Process: enzyme linked receptor protein signaling pathway (GO:0007167);	94
Biological Process: enzyme-directed rRNA 2'-O-methylation (GO:0000453);	4
Biological Process: enzyme-directed rRNA pseudouridine synthesis (GO:0000455);	4
Biological Process: epidermal cell differentiation (GO:0009913);	18
Biological Process: epidermal cell fate specification (GO:0009957);	6
Biological Process: epidermis development (GO:0008544);	18
Biological Process: epithelial cell development (GO:0002064);	21
Biological Process: epithelial cell differentiation (GO:0030855);	39
Biological Process: epithelial cell-cell adhesion (GO:0090136);	1
Biological Process: epithelial cilium movement involved in determination of left/right asymmetry (GO:0060287);	6
Biological Process: epithelial cilium movement involved in extracellular fluid movement (GO:0003351);	6
Biological Process: epithelial tube formation (GO:0072175);	1
Biological Process: epithelial tube morphogenesis (GO:0060562);	31
Biological Process: epithelium development (GO:0060429);	75
Biological Process: error-free translesion synthesis (GO:0070987);	12
Biological Process: error-prone translesion synthesis (GO:0042276);	21
Biological Process: erythrocyte differentiation (GO:0030218);	2
Biological Process: erythrocyte homeostasis (GO:0034101);	2
Biological Process: erythrose 4-phosphate/phosphoenolpyruvate family amino acid catabolic process (GO:1902222);	1
Biological Process: erythrose 4-phosphate/phosphoenolpyruvate family amino acid metabolic process (GO:1902221);	1
Biological Process: establishment of RNA localization (GO:0051236);	65
Biological Process: establishment of anatomical structure orientation (GO:0048560);	2
Biological Process: establishment of cell polarity (GO:0030010);	6
Biological Process: establishment of chromosome localization (GO:0051303);	18
Biological Process: establishment of contractile vacuole localization (GO:0140027);	8
Biological Process: establishment of floral organ orientation (GO:0048559);	2
Biological Process: establishment of localization (GO:0051234);	1343
Biological Process: establishment of localization in cell (GO:0051649);	510
Biological Process: establishment of meiotic sister chromatid cohesion (GO:0034089);	2
Biological Process: establishment of mitochondrion localization (GO:0051654);	2
Biological Process: establishment of mitochondrion localization, microtubule-mediated (GO:0034643);	2
Biological Process: establishment of organelle localization (GO:0051656);	80
Biological Process: establishment of petal orientation (GO:0048498);	2
Biological Process: establishment of planar polarity (GO:0001736);	10
Biological Process: establishment of plant organ orientation (GO:0090707);	2
Biological Process: establishment of plastid localization (GO:0051667);	37
Biological Process: establishment of protein localization (GO:0045184);	381
Biological Process: establishment of protein localization to chloroplast (GO:0072596);	31
Biological Process: establishment of protein localization to chromosome (GO:0070199);	1
Biological Process: establishment of protein localization to endoplasmic reticulum (GO:0072599);	4
Biological Process: establishment of protein localization to membrane (GO:0090150);	39
Biological Process: establishment of protein localization to mitochondrial membrane (GO:0090151);	3
Biological Process: establishment of protein localization to mitochondrion (GO:0072655);	28
Biological Process: establishment of protein localization to organelle (GO:0072594);	141
Biological Process: establishment of protein localization to peroxisome (GO:0072663);	16
Biological Process: establishment of protein localization to plasma membrane (GO:0061951);	3
Biological Process: establishment of protein localization to telomere (GO:0070200);	1
Biological Process: establishment of protein localization to vacuole (GO:0072666);	38
Biological Process: establishment of sister chromatid cohesion (GO:0034085);	2
Biological Process: establishment of synaptic vesicle localization (GO:0097480);	2
Biological Process: establishment of tissue polarity (GO:0007164);	10
Biological Process: establishment of vesicle localization (GO:0051650);	7
Biological Process: establishment or maintenance of apical/basal cell polarity (GO:0035088);	5
Biological Process: establishment or maintenance of bipolar cell polarity (GO:0061245);	5
Biological Process: establishment or maintenance of cell polarity (GO:0007163);	42
Biological Process: establishment or maintenance of cell polarity regulating cell shape (GO:0071963);	3
Biological Process: establishment or maintenance of cytoskeleton polarity (GO:0030952);	11
Biological Process: establishment or maintenance of epithelial cell apical/basal polarity (GO:0045197);	5
Biological Process: establishment or maintenance of microtubule cytoskeleton polarity (GO:0030951);	11
Biological Process: ethanol oxidation (GO:0006069);	5
Biological Process: ethanolamine metabolic process (GO:0006580);	3
Biological Process: ethanolamine-containing compound metabolic process (GO:0042439);	3
Biological Process: ethylene biosynthetic process (GO:0009693);	5
Biological Process: ethylene metabolic process (GO:0009692);	5
Biological Process: ethylene-activated signaling pathway (GO:0009873);	55
Biological Process: etioplast organization (GO:0009662);	2
Biological Process: excretion (GO:0007588);	2
Biological Process: execution phase of apoptosis (GO:0097194);	2
Biological Process: exit from dormancy (GO:0097438);	1
Biological Process: exit from mitosis (GO:0010458);	2
Biological Process: exocyst assembly (GO:0001927);	1
Biological Process: exocyst localization (GO:0051601);	4
Biological Process: exocytic process (GO:0140029);	7
Biological Process: exocytosis (GO:0006887);	86
Biological Process: exon-exon junction complex disassembly (GO:1903259);	1
Biological Process: exonucleolytic catabolism of deadenylated mRNA (GO:0043928);	17
Biological Process: exonucleolytic trimming involved in rRNA processing (GO:0000459);	5
Biological Process: exonucleolytic trimming to generate mature 3'-end of 5.8S rRNA from tricistronic rRNA transcript (SSU-rRNA, 5.8S rRNA, LSU-rRNA) (GO:0000467);	6
Biological Process: export across plasma membrane (GO:0140115);	4
Biological Process: external encapsulating structure organization (GO:0045229);	140
Biological Process: extracellular ATP signaling (GO:0106167);	5
Biological Process: extracellular matrix assembly (GO:0085029);	40
Biological Process: extracellular matrix organization (GO:0030198);	60
Biological Process: extracellular polysaccharide biosynthetic process (GO:0045226);	1
Biological Process: extracellular polysaccharide metabolic process (GO:0046379);	1
Biological Process: extracellular structure organization (GO:0043062);	60
Biological Process: eye development (GO:0001654);	23
Biological Process: eye morphogenesis (GO:0048592);	2
Biological Process: eye photoreceptor cell development (GO:0042462);	2
Biological Process: eye photoreceptor cell differentiation (GO:0001754);	2
Biological Process: eye pigmentation (GO:0048069);	2
Biological Process: face development (GO:0060324);	1
Biological Process: face morphogenesis (GO:0060325);	1
Biological Process: far-red light signaling pathway (GO:0010018);	3
Biological Process: farnesol metabolic process (GO:0016487);	1
Biological Process: farnesyl diphosphate catabolic process (GO:0045339);	9
Biological Process: farnesyl diphosphate metabolic process (GO:0045338);	22
Biological Process: fat-soluble vitamin biosynthetic process (GO:0042362);	1
Biological Process: fat-soluble vitamin metabolic process (GO:0006775);	1
Biological Process: fatty acid alpha-oxidation (GO:0001561);	3
Biological Process: fatty acid beta-oxidation (GO:0006635);	82
Biological Process: fatty acid beta-oxidation using acyl-CoA dehydrogenase (GO:0033539);	4
Biological Process: fatty acid beta-oxidation using acyl-CoA oxidase (GO:0033540);	1
Biological Process: fatty acid biosynthetic process (GO:0006633);	175
Biological Process: fatty acid catabolic process (GO:0009062);	29
Biological Process: fatty acid derivative biosynthetic process (GO:1901570);	15
Biological Process: fatty acid derivative metabolic process (GO:1901568);	18
Biological Process: fatty acid derivative transport (GO:1901571);	1
Biological Process: fatty acid elongation (GO:0030497);	21
Biological Process: fatty acid elongation, monounsaturated fatty acid (GO:0034625);	1
Biological Process: fatty acid elongation, polyunsaturated fatty acid (GO:0034626);	1
Biological Process: fatty acid elongation, saturated fatty acid (GO:0019367);	1
Biological Process: fatty acid homeostasis (GO:0055089);	5
Biological Process: fatty acid metabolic process (GO:0006631);	148
Biological Process: fatty acid omega-oxidation (GO:0010430);	2
Biological Process: fatty acid oxidation (GO:0019395);	31
Biological Process: fatty acid transmembrane transport (GO:1902001);	1
Biological Process: fatty acid transport (GO:0015908);	6
Biological Process: fatty alcohol metabolic process (GO:1903173);	5
Biological Process: fatty-acyl-CoA metabolic process (GO:0035337);	1
Biological Process: fatty-acyl-CoA transport (GO:0015916);	1
Biological Process: female gamete generation (GO:0007292);	42
Biological Process: female genitalia development (GO:0030540);	1
Biological Process: female gonad development (GO:0008585);	14
Biological Process: female mating behavior (GO:0060180);	1
Biological Process: female meiotic nuclear division (GO:0007143);	15
Biological Process: female sex differentiation (GO:0046660);	15
Biological Process: fertilization (GO:0009566);	12
Biological Process: filamentous growth (GO:0030447);	1
Biological Process: filamentous growth of a population of unicellular organisms (GO:0044182);	1
Biological Process: filamentous growth of a population of unicellular organisms in response to biotic stimulus (GO:0036180);	1
Biological Process: filopodium assembly (GO:0046847);	5
Biological Process: fin development (GO:0033333);	2
Biological Process: fin morphogenesis (GO:0033334);	2
Biological Process: flavin-containing compound biosynthetic process (GO:0042727);	9
Biological Process: flavin-containing compound metabolic process (GO:0042726);	9
Biological Process: flavone biosynthetic process (GO:0051553);	2
Biological Process: flavone metabolic process (GO:0051552);	2
Biological Process: flavonoid biosynthetic process (GO:0009813);	30
Biological Process: flavonoid metabolic process (GO:0009812);	36
Biological Process: flavonoid transport from endoplasmic reticulum to plant-type vacuole (GO:1903415);	7
Biological Process: flavonol biosynthetic process (GO:0051555);	2
Biological Process: flavonol metabolic process (GO:0051554);	2
Biological Process: floral meristem determinacy (GO:0010582);	8
Biological Process: floral organ abscission (GO:0010227);	16
Biological Process: floral organ development (GO:0048437);	256
Biological Process: floral organ formation (GO:0048449);	27
Biological Process: floral organ morphogenesis (GO:0048444);	35
Biological Process: floral whorl development (GO:0048438);	196
Biological Process: floral whorl morphogenesis (GO:0048457);	5
Biological Process: floral whorl structural organization (GO:0048459);	1
Biological Process: flower calyx development (GO:0048464);	2
Biological Process: flower development (GO:0009908);	379
Biological Process: flower morphogenesis (GO:0048439);	12
Biological Process: flower structural organization (GO:0048461);	1
Biological Process: fluid transport (GO:0042044);	13
Biological Process: focal adhesion assembly (GO:0048041);	1
Biological Process: folic acid biosynthetic process (GO:0046656);	4
Biological Process: folic acid metabolic process (GO:0046655);	3
Biological Process: folic acid transport (GO:0015884);	1
Biological Process: folic acid-containing compound biosynthetic process (GO:0009396);	6
Biological Process: folic acid-containing compound metabolic process (GO:0006760);	5
Biological Process: forebrain development (GO:0030900);	1
Biological Process: formaldehyde catabolic process (GO:0046294);	21
Biological Process: formate catabolic process (GO:0042183);	4
Biological Process: formation of anatomical boundary (GO:0048859);	26
Biological Process: formation of animal organ boundary (GO:0010160);	21
Biological Process: formation of cytoplasmic translation initiation complex (GO:0001732);	79
Biological Process: formation of plant organ boundary (GO:0090691);	6
Biological Process: formation of primary germ layer (GO:0001704);	7
Biological Process: formation of translation preinitiation complex (GO:0001731);	4
Biological Process: fructose 1,6-bisphosphate metabolic process (GO:0030388);	9
Biological Process: fructose 2,6-bisphosphate metabolic process (GO:0006003);	9
Biological Process: fructose 6-phosphate metabolic process (GO:0006002);	61
Biological Process: fructose metabolic process (GO:0006000);	15
Biological Process: fructose transmembrane transport (GO:0015755);	1
Biological Process: fruit abscission (GO:0060867);	1
Biological Process: fruit dehiscence (GO:0010047);	10
Biological Process: fruit development (GO:0010154);	473
Biological Process: fruit morphogenesis (GO:0048530);	2
Biological Process: fruit septum development (GO:0080127);	1
Biological Process: fruit valve development (GO:1990059);	1
Biological Process: fucose metabolic process (GO:0006004);	125
Biological Process: fucosylation (GO:0036065);	5
Biological Process: fumarate metabolic process (GO:0006106);	5
Biological Process: fumarate transport (GO:0015741);	1
Biological Process: fungal-type cell wall organization (GO:0031505);	4
Biological Process: fungal-type cell wall organization or biogenesis (GO:0071852);	4
Biological Process: galactolipid biosynthetic process (GO:0019375);	21
Biological Process: galactolipid metabolic process (GO:0019374);	20
Biological Process: galactose catabolic process (GO:0019388);	3
Biological Process: galactose catabolic process via UDP-galactose (GO:0033499);	3
Biological Process: galactose metabolic process (GO:0006012);	58
Biological Process: galacturonan metabolic process (GO:0010393);	31
Biological Process: galacturonate biosynthetic process (GO:0033481);	1
Biological Process: galacturonate metabolic process (GO:0019586);	2
Biological Process: gamete generation (GO:0007276);	116
Biological Process: gametophyte development (GO:0048229);	375
Biological Process: gamma-aminobutyric acid catabolic process (GO:0009450);	22
Biological Process: gamma-aminobutyric acid metabolic process (GO:0009448);	3
Biological Process: gamma-tubulin complex localization (GO:0033566);	2
Biological Process: gastrulation (GO:0007369);	19
Biological Process: gene conversion (GO:0035822);	6
Biological Process: gene conversion of immunoglobulin genes (GO:0002206);	5
Biological Process: gene expression (GO:0010467);	817
Biological Process: gene silencing (GO:0016458);	190
Biological Process: gene silencing by RNA (GO:0031047);	286
Biological Process: gene silencing by RNA-directed DNA methylation (GO:0080188);	38
Biological Process: gene silencing by miRNA (GO:0035195);	27
Biological Process: generation of catalytic spliceosome for second transesterification step (GO:0000350);	7
Biological Process: generation of neurons (GO:0048699);	49
Biological Process: generation of precursor metabolites and energy (GO:0006091);	119
Biological Process: generative cell differentiation (GO:0022619);	2
Biological Process: generative cell mitosis (GO:0055047);	5
Biological Process: genetic imprinting (GO:0071514);	22
Biological Process: genetic transfer (GO:0009292);	27
Biological Process: genitalia development (GO:0048806);	1
Biological Process: germ cell development (GO:0007281);	32
Biological Process: germ cell migration (GO:0008354);	3
Biological Process: germ-line stem cell population maintenance (GO:0030718);	21
Biological Process: germline cell cycle switching, mitotic to meiotic cell cycle (GO:0051729);	4
Biological Process: gibberellic acid homeostasis (GO:0010336);	2
Biological Process: gibberellic acid mediated signaling pathway (GO:0009740);	24
Biological Process: gibberellic acid transmembrane transport (GO:1905200);	1
Biological Process: gibberellin biosynthetic process (GO:0009686);	53
Biological Process: gibberellin catabolic process (GO:0045487);	3
Biological Process: gibberellin mediated signaling pathway (GO:0010476);	22
Biological Process: gibberellin metabolic process (GO:0009685);	57
Biological Process: gland development (GO:0048732);	10
Biological Process: glial cell development (GO:0021782);	4
Biological Process: glial cell differentiation (GO:0010001);	6
Biological Process: glial cell migration (GO:0008347);	3
Biological Process: glial cell proliferation (GO:0014009);	1
Biological Process: gliogenesis (GO:0042063);	8
Biological Process: global genome nucleotide-excision repair (GO:0070911);	7
Biological Process: glucan biosynthetic process (GO:0009250);	99
Biological Process: glucan catabolic process (GO:0009251);	24
Biological Process: glucan metabolic process (GO:0044042);	145
Biological Process: gluconeogenesis (GO:0006094);	23
Biological Process: glucosamine-containing compound catabolic process (GO:1901072);	8
Biological Process: glucosamine-containing compound metabolic process (GO:1901071);	8
Biological Process: glucose 6-phosphate metabolic process (GO:0051156);	34
Biological Process: glucose catabolic process (GO:0006007);	14
Biological Process: glucose homeostasis (GO:0042593);	23
Biological Process: glucose import (GO:0046323);	36
Biological Process: glucose mediated signaling pathway (GO:0010255);	1
Biological Process: glucose metabolic process (GO:0006006);	62
Biological Process: glucose transmembrane transport (GO:1904659);	23
Biological Process: glucoside transport (GO:0042946);	8
Biological Process: glucosinolate biosynthetic process (GO:0019761);	16
Biological Process: glucosinolate catabolic process (GO:0019762);	11
Biological Process: glucosinolate metabolic process (GO:0019760);	57
Biological Process: glucosinolate transport (GO:1901349);	3
Biological Process: glucosylceramide biosynthetic process (GO:0006679);	2
Biological Process: glucosylceramide catabolic process (GO:0006680);	12
Biological Process: glucuronoxylan biosynthetic process (GO:0010417);	7
Biological Process: glutamate biosynthetic process (GO:0006537);	34
Biological Process: glutamate catabolic process (GO:0006538);	3
Biological Process: glutamate decarboxylation to succinate (GO:0006540);	3
Biological Process: glutamate metabolic process (GO:0006536);	22
Biological Process: glutamine biosynthetic process (GO:0006542);	13
Biological Process: glutamine family amino acid biosynthetic process (GO:0009084);	10
Biological Process: glutamine family amino acid catabolic process (GO:0009065);	5
Biological Process: glutamine family amino acid metabolic process (GO:0009064);	18
Biological Process: glutamine metabolic process (GO:0006541);	66
Biological Process: glutamine transport (GO:0006868);	2
Biological Process: glutaminyl-tRNA aminoacylation (GO:0006425);	9
Biological Process: glutaminyl-tRNAGln biosynthesis via transamidation (GO:0070681);	16
Biological Process: glutamyl-tRNA aminoacylation (GO:0006424);	10
Biological Process: glutathione biosynthetic process (GO:0006750);	13
Biological Process: glutathione catabolic process (GO:0006751);	15
Biological Process: glutathione metabolic process (GO:0006749);	65
Biological Process: glutathione transport (GO:0034635);	1
Biological Process: glyceraldehyde-3-phosphate biosynthetic process (GO:0046166);	2
Biological Process: glyceraldehyde-3-phosphate metabolic process (GO:0019682);	34
Biological Process: glycerol catabolic process (GO:0019563);	3
Biological Process: glycerol ether metabolic process (GO:0006662);	12
Biological Process: glycerol metabolic process (GO:0006071);	1
Biological Process: glycerol-3-phosphate catabolic process (GO:0046168);	12
Biological Process: glycerol-3-phosphate metabolic process (GO:0006072);	9
Biological Process: glycerolipid biosynthetic process (GO:0045017);	44
Biological Process: glycerolipid catabolic process (GO:0046503);	3
Biological Process: glycerolipid metabolic process (GO:0046486);	100
Biological Process: glycerophospholipid biosynthetic process (GO:0046474);	29
Biological Process: glycerophospholipid catabolic process (GO:0046475);	2
Biological Process: glycerophospholipid metabolic process (GO:0006650);	94
Biological Process: glycine biosynthetic process (GO:0006545);	7
Biological Process: glycine biosynthetic process from serine (GO:0019264);	34
Biological Process: glycine biosynthetic process, by transamination of glyoxylate (GO:0019265);	3
Biological Process: glycine catabolic process (GO:0006546);	26
Biological Process: glycine decarboxylation via glycine cleavage system (GO:0019464);	9
Biological Process: glycine metabolic process (GO:0006544);	10
Biological Process: glycogen biosynthetic process (GO:0005978);	51
Biological Process: glycogen catabolic process (GO:0005980);	2
Biological Process: glycogen metabolic process (GO:0005977);	18
Biological Process: glycolipid biosynthetic process (GO:0009247);	37
Biological Process: glycolipid metabolic process (GO:0006664);	31
Biological Process: glycolipid translocation (GO:0034203);	5
Biological Process: glycolipid transport (GO:0046836);	3
Biological Process: glycolytic process (GO:0006096);	132
Biological Process: glycolytic process through fructose-6-phosphate (GO:0061615);	11
Biological Process: glycophagy (GO:0061723);	1
Biological Process: glycoprotein biosynthetic process (GO:0009101);	49
Biological Process: glycoprotein catabolic process (GO:0006516);	3
Biological Process: glycoprotein metabolic process (GO:0009100);	60
Biological Process: glycoprotein transport (GO:0034436);	8
Biological Process: glycosaminoglycan catabolic process (GO:0006027);	1
Biological Process: glycosaminoglycan metabolic process (GO:0030203);	1
Biological Process: glycoside catabolic process (GO:0016139);	9
Biological Process: glycoside metabolic process (GO:0016137);	6
Biological Process: glycoside transport (GO:1901656);	8
Biological Process: glycosinolate biosynthetic process (GO:0019758);	15
Biological Process: glycosinolate catabolic process (GO:0019759);	10
Biological Process: glycosinolate metabolic process (GO:0019757);	55
Biological Process: glycosphingolipid biosynthetic process (GO:0006688);	1
Biological Process: glycosphingolipid metabolic process (GO:0006687);	3
Biological Process: glycosyl compound biosynthetic process (GO:1901659);	46
Biological Process: glycosyl compound catabolic process (GO:1901658);	25
Biological Process: glycosyl compound metabolic process (GO:1901657);	105
Biological Process: glycosylation (GO:0070085);	52
Biological Process: glycyl-tRNA aminoacylation (GO:0006426);	12
Biological Process: glyoxylate cycle (GO:0006097);	3
Biological Process: glyoxylate metabolic process (GO:0046487);	7
Biological Process: glyoxysome organization (GO:0010111);	5
Biological Process: gonad development (GO:0008406);	18
Biological Process: granulocyte activation (GO:0036230);	4
Biological Process: granum assembly (GO:0090391);	2
Biological Process: gravitropism (GO:0009630);	75
Biological Process: growth (GO:0040007);	339
Biological Process: guanine import across plasma membrane (GO:0098710);	3
Biological Process: guanine transmembrane transport (GO:1903716);	3
Biological Process: guanine transport (GO:0015854);	6
Biological Process: guanosine tetraphosphate metabolic process (GO:0015969);	17
Biological Process: guanosine-containing compound biosynthetic process (GO:1901070);	8
Biological Process: guanosine-containing compound metabolic process (GO:1901068);	8
Biological Process: guard cell development (GO:0010441);	1
Biological Process: guard cell differentiation (GO:0010052);	3
Biological Process: guard cell fate commitment (GO:0010377);	2
Biological Process: guard cell morphogenesis (GO:0010442);	1
Biological Process: guard mother cell cytokinesis (GO:0010235);	5
Biological Process: guard mother cell differentiation (GO:0010444);	5
Biological Process: gynoecium development (GO:0048467);	74
Biological Process: head development (GO:0060322);	25
Biological Process: head morphogenesis (GO:0060323);	1
Biological Process: heart development (GO:0007507);	9
Biological Process: heart looping (GO:0001947);	8
Biological Process: heart morphogenesis (GO:0003007);	8
Biological Process: heat acclimation (GO:0010286);	72
Biological Process: hematopoietic or lymphoid organ development (GO:0048534);	13
Biological Process: hematopoietic progenitor cell differentiation (GO:0002244);	6
Biological Process: heme O biosynthetic process (GO:0048034);	5
Biological Process: heme biosynthetic process (GO:0006783);	33
Biological Process: heme metabolic process (GO:0042168);	22
Biological Process: heme oxidation (GO:0006788);	5
Biological Process: heme transport (GO:0015886);	1
Biological Process: hemicellulose metabolic process (GO:0010410);	21
Biological Process: hemopoiesis (GO:0030097);	10
Biological Process: hemostasis (GO:0007599);	1
Biological Process: heparan sulfate proteoglycan biosynthetic process (GO:0015012);	1
Biological Process: heparan sulfate proteoglycan biosynthetic process, enzymatic modification (GO:0015015);	2
Biological Process: heparan sulfate proteoglycan metabolic process (GO:0030201);	1
Biological Process: hepaticobiliary system development (GO:0061008);	9
Biological Process: heterochromatin assembly (GO:0031507);	2
Biological Process: heterochromatin assembly by small RNA (GO:0031048);	14
Biological Process: heterochromatin maintenance (GO:0006344);	6
Biological Process: heterochromatin maintenance (GO:0070829);	6
Biological Process: heterochromatin organization (GO:0070828);	10
Biological Process: heterochromatin organization involved in chromatin silencing (GO:0070868);	2
Biological Process: heterocycle biosynthetic process (GO:0018130);	515
Biological Process: heterocycle catabolic process (GO:0046700);	162
Biological Process: heterocycle metabolic process (GO:0046483);	1913
Biological Process: heteroduplex formation (GO:0030491);	1
Biological Process: hexitol metabolic process (GO:0006059);	1
Biological Process: hexokinase-dependent signaling (GO:0009747);	1
Biological Process: hexose biosynthetic process (GO:0019319);	9
Biological Process: hexose catabolic process (GO:0019320);	3
Biological Process: hexose mediated signaling (GO:0009757);	2
Biological Process: hexose metabolic process (GO:0019318);	32
Biological Process: hexose transmembrane transport (GO:0008645);	23
Biological Process: histidine biosynthetic process (GO:0000105);	58
Biological Process: histidine metabolic process (GO:0006547);	5
Biological Process: histidyl-tRNA aminoacylation (GO:0006427);	11
Biological Process: histone H2A K63-linked deubiquitination (GO:0070537);	2
Biological Process: histone H2A K63-linked ubiquitination (GO:0070535);	4
Biological Process: histone H2A acetylation (GO:0043968);	1
Biological Process: histone H2A monoubiquitination (GO:0035518);	3
Biological Process: histone H2A ubiquitination (GO:0033522);	15
Biological Process: histone H2A-H2B dimer displacement (GO:0001208);	1
Biological Process: histone H2B ubiquitination (GO:0033523);	6
Biological Process: histone H3 acetylation (GO:0043966);	25
Biological Process: histone H3 deacetylation (GO:0070932);	2
Biological Process: histone H3-K14 acetylation (GO:0044154);	3
Biological Process: histone H3-K18 acetylation (GO:0043971);	5
Biological Process: histone H3-K23 acetylation (GO:0043972);	3
Biological Process: histone H3-K27 methylation (GO:0070734);	19
Biological Process: histone H3-K27 trimethylation (GO:0098532);	1
Biological Process: histone H3-K36 demethylation (GO:0070544);	9
Biological Process: histone H3-K36 methylation (GO:0010452);	10
Biological Process: histone H3-K4 demethylation (GO:0034720);	15
Biological Process: histone H3-K4 demethylation, trimethyl-H3-K4-specific (GO:0034721);	7
Biological Process: histone H3-K4 methylation (GO:0051568);	32
Biological Process: histone H3-K4 trimethylation (GO:0080182);	7
Biological Process: histone H3-K9 demethylation (GO:0033169);	31
Biological Process: histone H3-K9 methylation (GO:0051567);	9
Biological Process: histone H3-K9 modification (GO:0061647);	8
Biological Process: histone H3-R17 methylation (GO:0034971);	2
Biological Process: histone H4 acetylation (GO:0043967);	9
Biological Process: histone H4 deacetylation (GO:0070933);	2
Biological Process: histone H4-K16 acetylation (GO:0043984);	2
Biological Process: histone H4-K20 methylation (GO:0034770);	1
Biological Process: histone H4-K20 trimethylation (GO:0034773);	1
Biological Process: histone H4-K5 acetylation (GO:0043981);	3
Biological Process: histone H4-K8 acetylation (GO:0043982);	2
Biological Process: histone H4-R3 methylation (GO:0043985);	1
Biological Process: histone acetylation (GO:0016573);	40
Biological Process: histone arginine methylation (GO:0034969);	3
Biological Process: histone deacetylation (GO:0016575);	48
Biological Process: histone demethylation (GO:0016577);	52
Biological Process: histone deubiquitination (GO:0016578);	4
Biological Process: histone displacement (GO:0001207);	1
Biological Process: histone exchange (GO:0043486);	10
Biological Process: histone lysine demethylation (GO:0070076);	52
Biological Process: histone lysine methylation (GO:0034968);	66
Biological Process: histone mRNA catabolic process (GO:0071044);	4
Biological Process: histone mRNA metabolic process (GO:0008334);	4
Biological Process: histone methylation (GO:0016571);	75
Biological Process: histone modification (GO:0016570);	209
Biological Process: histone monoubiquitination (GO:0010390);	15
Biological Process: histone phosphorylation (GO:0016572);	5
Biological Process: histone ubiquitination (GO:0016574);	21
Biological Process: homeostasis of number of cells (GO:0048872);	7
Biological Process: homeostasis of number of cells within a tissue (GO:0048873);	4
Biological Process: homeostatic process (GO:0042592);	317
Biological Process: homocysteine metabolic process (GO:0050667);	1
Biological Process: homogalacturonan biosynthetic process (GO:0010289);	5
Biological Process: homogalacturonan metabolic process (GO:0010394);	3
Biological Process: homogentisate catabolic process (GO:1902000);	22
Biological Process: homogentisate metabolic process (GO:1901999);	11
Biological Process: homologous chromosome orientation involved in meiotic metaphase I plate congression (GO:0031619);	1
Biological Process: homologous chromosome segregation (GO:0045143);	40
Biological Process: homologous recombination (GO:0035825);	66
Biological Process: homoserine biosynthetic process (GO:0009090);	3
Biological Process: homoserine metabolic process (GO:0009092);	1
Biological Process: hormone biosynthetic process (GO:0042446);	116
Biological Process: hormone catabolic process (GO:0042447);	3
Biological Process: hormone metabolic process (GO:0042445);	177
Biological Process: hormone transport (GO:0009914);	80
Biological Process: hormone-mediated signaling pathway (GO:0009755);	389
Biological Process: host programmed cell death induced by symbiont (GO:0034050);	72
Biological Process: hydrogen peroxide biosynthetic process (GO:0050665);	7
Biological Process: hydrogen peroxide catabolic process (GO:0042744);	97
Biological Process: hydrogen peroxide metabolic process (GO:0042743);	12
Biological Process: hydrogen peroxide-mediated programmed cell death (GO:0010421);	1
Biological Process: hydrogen sulfide biosynthetic process (GO:0070814);	4
Biological Process: hydrotropism (GO:0010274);	9
Biological Process: hyperosmotic response (GO:0006972);	40
Biological Process: hyperosmotic salinity response (GO:0042538);	38
Biological Process: hyphal growth (GO:0030448);	1
Biological Process: hypotonic response (GO:0006971);	5
Biological Process: hypoxanthine transport (GO:0035344);	3
Biological Process: icosanoid biosynthetic process (GO:0046456);	1
Biological Process: icosanoid metabolic process (GO:0006690);	4
Biological Process: icosanoid secretion (GO:0032309);	1
Biological Process: icosanoid transport (GO:0071715);	1
Biological Process: imaginal disc development (GO:0007444);	24
Biological Process: imaginal disc morphogenesis (GO:0007560);	21
Biological Process: imaginal disc-derived appendage development (GO:0048737);	21
Biological Process: imaginal disc-derived appendage morphogenesis (GO:0035114);	21
Biological Process: imaginal disc-derived wing morphogenesis (GO:0007476);	21
Biological Process: imidazole-containing compound metabolic process (GO:0052803);	5
Biological Process: immune effector process (GO:0002252);	94
Biological Process: immune response (GO:0006955);	369
Biological Process: immune response-activating cell surface receptor signaling pathway (GO:0002429);	16
Biological Process: immune response-activating signal transduction (GO:0002757);	19
Biological Process: immune response-regulating cell surface receptor signaling pathway (GO:0002768);	16
Biological Process: immune response-regulating signaling pathway (GO:0002764);	19
Biological Process: immune system development (GO:0002520);	27
Biological Process: immune system process (GO:0002376);	447
Biological Process: immunoglobulin mediated immune response (GO:0016064);	5
Biological Process: immunoglobulin production (GO:0002377);	14
Biological Process: immunoglobulin production involved in immunoglobulin mediated immune response (GO:0002381);	5
Biological Process: import across plasma membrane (GO:0098739);	15
Biological Process: import into cell (GO:0098657);	82
Biological Process: import into nucleus (GO:0051170);	24
Biological Process: in utero embryonic development (GO:0001701);	6
Biological Process: inactivation of MAPK activity (GO:0000188);	6
Biological Process: indolalkylamine biosynthetic process (GO:0046219);	9
Biological Process: indolalkylamine metabolic process (GO:0006586);	9
Biological Process: indole glucosinolate biosynthetic process (GO:0009759);	2
Biological Process: indole glucosinolate catabolic process (GO:0042344);	1
Biological Process: indole glucosinolate metabolic process (GO:0042343);	6
Biological Process: indole phytoalexin biosynthetic process (GO:0009700);	5
Biological Process: indole phytoalexin metabolic process (GO:0046217);	4
Biological Process: indole-containing compound biosynthetic process (GO:0042435);	21
Biological Process: indole-containing compound catabolic process (GO:0042436);	1
Biological Process: indole-containing compound metabolic process (GO:0042430);	26
Biological Process: indoleacetic acid biosynthetic process (GO:0009684);	11
Biological Process: indoleacetic acid metabolic process (GO:0009683);	11
Biological Process: indolebutyric acid metabolic process (GO:0080024);	1
Biological Process: induced systemic resistance (GO:0009682);	22
Biological Process: induced systemic resistance, ethylene mediated signaling pathway (GO:0009866);	2
Biological Process: induced systemic resistance, jasmonic acid mediated signaling pathway (GO:0009864);	10
Biological Process: induction by symbiont of host defense response (GO:0052509);	3
Biological Process: induction by symbiont of host defense response (GO:0052510);	3
Biological Process: induction by symbiont of host immune response (GO:0052555);	3
Biological Process: induction by symbiont of host immune response (GO:0052556);	3
Biological Process: induction by symbiont of host innate immune response (GO:0052166);	3
Biological Process: induction by symbiont of host innate immune response (GO:0052305);	3
Biological Process: induction of conjugation with cellular fusion (GO:0010514);	1
Biological Process: induction of programmed cell death (GO:0012502);	38
Biological Process: inflorescence development (GO:0010229);	9
Biological Process: inflorescence meristem growth (GO:0010450);	2
Biological Process: inflorescence morphogenesis (GO:0048281);	3
Biological Process: inhibition of cysteine-type endopeptidase activity (GO:0097340);	3
Biological Process: inhibition of cysteine-type endopeptidase activity involved in apoptotic process (GO:1990001);	3
Biological Process: innate immune response (GO:0045087);	359
Biological Process: innate immune response activating cell surface receptor signaling pathway (GO:0002220);	1
Biological Process: innate immune response-activating signal transduction (GO:0002758);	9
Biological Process: innate immune response-activating signal transduction (GO:0010204);	8
Biological Process: inner cell mass cell proliferation (GO:0001833);	1
Biological Process: inner dynein arm assembly (GO:0036159);	2
Biological Process: inner ear development (GO:0048839);	1
Biological Process: inner ear morphogenesis (GO:0042472);	1
Biological Process: inorganic anion transmembrane transport (GO:0098661);	26
Biological Process: inorganic anion transport (GO:0015698);	79
Biological Process: inorganic cation import across plasma membrane (GO:0098659);	10
Biological Process: inorganic cation transmembrane transport (GO:0098662);	168
Biological Process: inorganic ion homeostasis (GO:0098771);	131
Biological Process: inorganic ion import across plasma membrane (GO:0099587);	10
Biological Process: inorganic ion transmembrane transport (GO:0098660);	198
Biological Process: inosine biosynthetic process (GO:0046103);	3
Biological Process: inosine catabolic process (GO:0006148);	2
Biological Process: inosine metabolic process (GO:0046102);	5
Biological Process: inositol biosynthetic process (GO:0006021);	14
Biological Process: inositol catabolic process (GO:0019310);	17
Biological Process: inositol lipid-mediated signaling (GO:0048017);	11
Biological Process: inositol metabolic process (GO:0006020);	10
Biological Process: inositol phosphate biosynthetic process (GO:0032958);	21
Biological Process: inositol phosphate catabolic process (GO:0071545);	5
Biological Process: inositol phosphate dephosphorylation (GO:0046855);	15
Biological Process: inositol phosphate metabolic process (GO:0043647);	21
Biological Process: inositol phosphate-mediated signaling (GO:0048016);	2
Biological Process: inositol phosphorylation (GO:0052746);	6
Biological Process: inositol trisphosphate metabolic process (GO:0032957);	27
Biological Process: instar larval or pupal development (GO:0002165);	22
Biological Process: instar larval or pupal morphogenesis (GO:0048707);	21
Biological Process: insulin receptor signaling pathway (GO:0008286);	5
Biological Process: integrin-mediated signaling pathway (GO:0007229);	2
Biological Process: integument development (GO:0080060);	1
Biological Process: intein-mediated protein splicing (GO:0016539);	1
Biological Process: interaction with host (GO:0051701);	67
Biological Process: interaction with symbiont (GO:0051702);	8
Biological Process: intercellular transport (GO:0010496);	7
Biological Process: interferon-gamma-mediated signaling pathway (GO:0060333);	1
Biological Process: interleukin-1-mediated signaling pathway (GO:0070498);	5
Biological Process: intermediate filament cytoskeleton organization (GO:0045104);	4
Biological Process: intermediate filament-based process (GO:0045103);	4
Biological Process: intermembrane lipid transfer (GO:0120009);	15
Biological Process: intermembrane phospholipid transfer (GO:0120010);	13
Biological Process: internal peptidyl-lysine acetylation (GO:0018393);	52
Biological Process: internal protein amino acid acetylation (GO:0006475);	52
Biological Process: internode patterning (GO:0080006);	4
Biological Process: interspecies interaction between organisms (GO:0044419);	83
Biological Process: interstrand cross-link repair (GO:0036297);	22
[truncated: 7,899 more rows]
