# Supplementary material for: Analysis of full length transcriptome and resistance characteristics of Atraphaxis bracteata under drought
Source: Sci Rep. 2025 Jan 4;15:807. doi: 10.1038/s41598-024-80831-2 (PMC11700114; doi:10.1038/s41598-024-80831-2)
Supplement: Supplementary file 1 — Supplementary Information 1. [file 41598_2024_80831_MOESM1_ESM.zip › supplementary files/Supplementary Table/Table S3.xls]

## Sheet: Supplementary Table S2
Table S3 The length distribution table of prediction CDS encoded protein.
Length-span（aa）	Numbers	Percent (%)
0~100	9064	22.43
100~200	9963	24.66
200~300	6309	15.61
300~400	4732	11.71
400~500	3495	8.65
500~600	2335	5.78
600~700	1481	3.67
700~800	990	2.45
800~900	679	1.68
900~1000	478	1.18
1000~1100	303	0.75
1100~1200	208	0.51
1200~1300	124	0.31
1300~1400	71	0.18
1400~1500	46	0.11
1500~1600	36	0.09
1600~1700	19	0.05
1700~1800	21	0.05
1800~1900	13	0.03
1900~2000	12	0.03
2000~2100	7	0.02
2100~2200	10	0.02
2200~2300	3	0.01
2300~2400	1	0
2400~2500	4	0.01
2500~2600	0	0
2600~2700	0	0
2700~2800	0	0
2800~2900	0	0
2900~3000	0	0
3000~3100	0	0
