# Supplementary material for: Analysis of full length transcriptome and resistance characteristics of Atraphaxis bracteata under drought
Source: Sci Rep. 2025 Jan 4;15:807. doi: 10.1038/s41598-024-80831-2 (PMC11700114; doi:10.1038/s41598-024-80831-2)
Supplement: Supplementary file 1 — Supplementary Information 1. [file 41598_2024_80831_MOESM1_ESM.zip › supplementary files/Supplementary Table/Table S4.xls]

## Sheet: Supplementary Table S3
	Table S4 Analysis of alternative splicing (AS) events.
QueryName	SubjectName	QhspStart1	QhspEnd1	QhspStart2	QhspEnd2	ShspStart1	ShspEnd1	ShspStart2	ShspEnd2
PB-MIX_transcript_59370	PB-MIX_transcript_3369	121	1542	11	122	1692	3117	7	119
PB-MIX_transcript_88475	PB-MIX_transcript_46786	315	3353	2	318	1360	4392	3	319
PB-MIX_transcript_83511	PB-MIX_transcript_40384	314	2213	7	313	712	2630	13	319
PB-MIX_transcript_20200	PB-MIX_transcript_52739	206	1119	3	210	2128	3046	1624	1831
PB-MIX_transcript_85620	PB-MIX_transcript_99597	1	1154	1153	1316	1	1154	1321	1484
PB-MIX_transcript_56989	PB-MIX_transcript_86490	767	2009	8	767	1202	2438	283	1042
PB-MIX_transcript_51383	PB-MIX_transcript_39841	534	1616	7	533	1931	3036	15	546
PB-MIX_transcript_7763	PB-MIX_transcript_48011	521	2168	7	523	1057	2712	49	560
PB-MIX_transcript_81887	PB-MIX_transcript_52550	21	3300	3299	3702	8	3307	3457	3860
PB-MIX_transcript_16832	PB-MIX_transcript_85165	258	1310	7	261	486	1538	53	304
PB-MIX_transcript_98795	PB-MIX_transcript_4617	102	2252	1	106	642	2802	1	106
PB-MIX_transcript_88418	PB-MIX_transcript_68452	21	3985	3983	4762	8	3998	4419	5197
PB-MIX_transcript_89250	PB-MIX_transcript_88241	482	1913	7	485	893	2324	77	556
PB-MIX_transcript_8284	PB-MIX_transcript_1236	1	1158	1157	2112	1	1160	3162	4121
PB-MIX_transcript_396	PB-MIX_transcript_57731	1	4617	4616	5182	4	4623	4727	5291
PB-MIX_transcript_3269	PB-MIX_transcript_64563	442	3118	8	444	1001	3675	89	525
PB-MIX_transcript_441	PB-MIX_transcript_50095	3	5106	5107	5206	3	5110	7871	7970
PB-MIX_transcript_54999	PB-MIX_transcript_35794	278	1446	3	278	1334	2501	2	289
PB-MIX_transcript_41896	PB-MIX_transcript_54421	290	2341	7	293	469	2502	29	313
PB-MIX_transcript_68251	PB-MIX_transcript_64254	1	1070	1071	1319	746	1816	1932	2181
PB-MIX_transcript_7725	PB-MIX_transcript_61652	246	2150	3	247	1214	3104	4	247
PB-MIX_transcript_18814	PB-MIX_transcript_12642	292	1128	7	296	865	1702	281	570
PB-MIX_transcript_3214	PB-MIX_transcript_2844	269	3196	2	268	384	3313	1	268
PB-MIX_transcript_54091	PB-MIX_transcript_74978	647	1854	8	649	802	2008	17	658
PB-MIX_transcript_8317	PB-MIX_transcript_101157	269	2142	7	271	747	2595	232	510
PB-MIX_transcript_103942	PB-MIX_transcript_64213	1	2327	2324	2660	1	2325	2484	2820
PB-MIX_transcript_49	PB-MIX_transcript_79310	1	5926	5924	6979	56	5982	6092	7147
PB-MIX_transcript_99457	PB-MIX_transcript_32884	160	1390	2	161	635	1860	3	162
PB-MIX_transcript_95124	PB-MIX_transcript_93948	401	1633	7	403	1914	3146	21	417
PB-MIX_transcript_373	PB-MIX_transcript_106186	3	4200	4199	5447	5	4192	4333	5586
PB-MIX_transcript_4365	PB-MIX_transcript_62875	1	2335	2336	2753	50	2368	2477	2894
PB-MIX_transcript_52629	PB-MIX_transcript_7004	242	2219	5	243	344	2311	3	241
PB-MIX_transcript_1523	PB-MIX_transcript_1285	1	2473	2468	3830	34	2506	2690	4056
PB-MIX_transcript_66713	PB-MIX_transcript_73807	192	1820	8	194	1306	2935	6	188
PB-MIX_transcript_40890	PB-MIX_transcript_84605	638	1780	7	639	2027	3170	11	643
PB-MIX_transcript_58389	PB-MIX_transcript_7	1	5383	5383	7427	1	5381	6159	8202
PB-MIX_transcript_66790	PB-MIX_transcript_50334	380	6512	284	383	661	6789	6	105
PB-MIX_transcript_10827	PB-MIX_transcript_78749	13	1415	1414	1877	7	1409	1563	2026
PB-MIX_transcript_68122	PB-MIX_transcript_55578	1	2393	2391	3776	3	2395	2564	3959
PB-MIX_transcript_8076	PB-MIX_transcript_63730	10	1693	1690	2132	7	1690	1896	2337
PB-MIX_transcript_50229	PB-MIX_transcript_38991	304	2437	8	304	470	2607	24	346
PB-MIX_transcript_14442	PB-MIX_transcript_31582	1	1224	1223	1535	1	1223	1631	1931
PB-MIX_transcript_106754	PB-MIX_transcript_79186	168	5378	11	170	355	5555	89	240
PB-MIX_transcript_56744	PB-MIX_transcript_1070	1	2045	2040	3563	5	2204	2314	3906
PB-MIX_transcript_65553	PB-MIX_transcript_39856	1967	4149	1	1964	2134	4327	1	1965
PB-MIX_transcript_2119	PB-MIX_transcript_1456	3	3291	3291	3523	1	3288	3415	3647
PB-MIX_transcript_43365	PB-MIX_transcript_56143	666	3107	7	669	1728	4157	189	847
PB-MIX_transcript_486	PB-MIX_transcript_72600	1660	4975	1	1660	1777	5089	1	1663
PB-MIX_transcript_47776	PB-MIX_transcript_63794	477	4011	7	478	947	4494	281	752
PB-MIX_transcript_42088	PB-MIX_transcript_89628	197	1232	20	196	4159	5176	3863	4037
PB-MIX_transcript_65810	PB-MIX_transcript_6086	633	2211	7	635	773	2348	19	646
PB-MIX_transcript_51383	PB-MIX_transcript_31616	534	1616	7	533	1975	3067	114	641
PB-MIX_transcript_19948	PB-MIX_transcript_81879	139	1145	2	140	336	1342	1	139
PB-MIX_transcript_10450	PB-MIX_transcript_64891	686	1899	9	689	1402	2615	7	691
PB-MIX_transcript_74835	PB-MIX_transcript_56314	329	3189	89	332	1098	3932	240	481
PB-MIX_transcript_20701	PB-MIX_transcript_57983	109	1074	3	109	615	1593	405	512
PB-MIX_transcript_53160	PB-MIX_transcript_103565	1	1052	1050	1322	151	1200	1326	1597
PB-MIX_transcript_43784	PB-MIX_transcript_92102	1	1244	1243	1457	145	1388	1555	1769
PB-MIX_transcript_67385	PB-MIX_transcript_80191	302	1326	7	303	2080	3104	146	442
PB-MIX_transcript_98460	PB-MIX_transcript_94030	382	1733	59	383	1049	2403	7	332
PB-MIX_transcript_20099	PB-MIX_transcript_74631	264	1112	7	266	372	1219	11	268
PB-MIX_transcript_96708	PB-MIX_transcript_59642	199	1271	4	198	878	1956	301	495
PB-MIX_transcript_2185	PB-MIX_transcript_61984	20	2030	2027	3514	6	2018	2716	4222
PB-MIX_transcript_65634	PB-MIX_transcript_89797	1	1121	1121	1752	1	1122	1515	2146
PB-MIX_transcript_14823	PB-MIX_transcript_72484	185	1464	3	184	311	1564	2	179
PB-MIX_transcript_104370	PB-MIX_transcript_65374	554	2279	7	556	689	2409	31	577
PB-MIX_transcript_2367	PB-MIX_transcript_91728	11	1758	1754	3334	1	1746	2071	3654
PB-MIX_transcript_67434	PB-MIX_transcript_7690	587	1419	7	586	1371	2203	178	757
PB-MIX_transcript_102135	PB-MIX_transcript_94465	277	1631	7	279	406	1758	11	275
PB-MIX_transcript_5608	PB-MIX_transcript_45222	395	2445	7	395	700	2749	199	587
PB-MIX_transcript_40087	PB-MIX_transcript_61796	634	1973	68	637	978	2317	131	700
PB-MIX_transcript_48599	PB-MIX_transcript_34968	489	1398	5	492	1488	2397	722	1219
PB-MIX_transcript_70815	PB-MIX_transcript_88124	1	1562	1559	2118	1	1568	1693	2259
PB-MIX_transcript_74006	PB-MIX_transcript_44089	221	2698	2697	4629	7	2481	2694	4626
PB-MIX_transcript_48772	PB-MIX_transcript_36730	424	1180	54	427	2692	3446	7	380
PB-MIX_transcript_16425	PB-MIX_transcript_106130	129	1388	1	130	688	1950	3	132
PB-MIX_transcript_51465	PB-MIX_transcript_31472	124	1087	2	125	2901	3878	2641	2764
PB-MIX_transcript_92322	PB-MIX_transcript_53549	3	4891	4889	5857	113	5005	5361	6327
PB-MIX_transcript_3577	PB-MIX_transcript_684	11	2106	2107	2855	11	2113	3744	4493
PB-MIX_transcript_95469	PB-MIX_transcript_2161	10	1718	1713	3338	8	1713	1898	3519
PB-MIX_transcript_4807	PB-MIX_transcript_94918	505	2736	91	506	621	2853	7	422
PB-MIX_transcript_4826	PB-MIX_transcript_46848	299	2716	3	299	442	2857	1	302
PB-MIX_transcript_58927	PB-MIX_transcript_77417	1106	2329	1	1108	1298	2527	1	1108
PB-MIX_transcript_76233	PB-MIX_transcript_47236	203	1900	9	202	971	2660	208	401
PB-MIX_transcript_104901	PB-MIX_transcript_97464	1	1852	1852	2258	65	1912	2061	2467
PB-MIX_transcript_63748	PB-MIX_transcript_90330	262	2480	7	263	528	2761	133	389
PB-MIX_transcript_69085	PB-MIX_transcript_75158	442	2094	7	441	736	2391	10	446
PB-MIX_transcript_87086	PB-MIX_transcript_77009	176	1363	6	178	297	1484	12	182
PB-MIX_transcript_96415	PB-MIX_transcript_43356	1	716	716	988	1	716	957	1229
PB-MIX_transcript_52866	PB-MIX_transcript_82751	12	2837	2835	3271	6	2833	3042	3478
PB-MIX_transcript_3284	PB-MIX_transcript_106435	1	2661	2661	3153	1	2660	3073	3565
PB-MIX_transcript_76282	PB-MIX_transcript_93905	2	2941	2938	3389	46	2992	3093	3544
PB-MIX_transcript_79548	PB-MIX_transcript_3893	1	2197	2194	2852	2	2180	2280	2929
PB-MIX_transcript_99078	PB-MIX_transcript_7796	13	1838	1835	2112	6	1832	1932	2210
PB-MIX_transcript_101553	PB-MIX_transcript_35240	333	1312	7	336	1201	2177	54	383
PB-MIX_transcript_3742	PB-MIX_transcript_32549	332	3012	84	333	522	3202	6	255
PB-MIX_transcript_68079	PB-MIX_transcript_51717	156	1207	9	157	768	1815	135	280
PB-MIX_transcript_9932	PB-MIX_transcript_74706	279	1945	5	279	447	2118	5	279
PB-MIX_transcript_56478	PB-MIX_transcript_6561	193	1558	5	193	977	2317	5	188
PB-MIX_transcript_70762	PB-MIX_transcript_56267	1	2140	2139	3194	258	2381	2522	3590
PB-MIX_transcript_97400	PB-MIX_transcript_80021	301	1697	7	300	1208	2605	52	345
PB-MIX_transcript_73675	PB-MIX_transcript_94719	272	1195	6	273	1430	2354	10	278
PB-MIX_transcript_38281	PB-MIX_transcript_66940	1	1207	1208	2362	1210	2414	2871	4026
PB-MIX_transcript_90369	PB-MIX_transcript_92547	26	2708	2706	4447	37	2743	3241	4995
PB-MIX_transcript_97464	PB-MIX_transcript_100578	1	1913	1912	2467	971	2866	3734	4272
PB-MIX_transcript_75309	PB-MIX_transcript_97954	262	1452	3	262	384	1577	4	263
PB-MIX_transcript_87461	PB-MIX_transcript_36813	203	1442	6	199	2640	3861	2204	2397
PB-MIX_transcript_81840	PB-MIX_transcript_98276	306	1091	59	311	444	1230	2	254
PB-MIX_transcript_88438	PB-MIX_transcript_57081	623	2445	7	625	883	2708	18	636
PB-MIX_transcript_73966	PB-MIX_transcript_69673	241	1058	8	240	422	1239	61	293
PB-MIX_transcript_15487	PB-MIX_transcript_82232	1	1102	1098	1432	873	1976	2807	3140
PB-MIX_transcript_59515	PB-MIX_transcript_71593	1	2067	2065	2698	1	2066	2724	3357
PB-MIX_transcript_1455	PB-MIX_transcript_56632	1	3289	3287	3783	2	3301	3447	3943
PB-MIX_transcript_92917	PB-MIX_transcript_106588	393	1370	8	394	614	1597	54	441
PB-MIX_transcript_7210	PB-MIX_transcript_85956	172	2291	16	172	1262	3382	8	164
PB-MIX_transcript_64851	PB-MIX_transcript_61102	157	1665	1	158	740	2256	3	162
PB-MIX_transcript_58713	PB-MIX_transcript_68130	401	2610	7	403	1442	3651	21	417
PB-MIX_transcript_52337	PB-MIX_transcript_35942	220	1782	4	222	409	1967	3	218
PB-MIX_transcript_68841	PB-MIX_transcript_3818	228	2637	2	228	420	2824	57	282
PB-MIX_transcript_80299	PB-MIX_transcript_47069	224	2310	1	225	1691	3779	1044	1268
PB-MIX_transcript_68393	PB-MIX_transcript_106621	342	3395	4	343	732	3789	55	390
PB-MIX_transcript_5446	PB-MIX_transcript_99634	626	2603	7	626	799	2778	12	631
PB-MIX_transcript_19328	PB-MIX_transcript_35030	158	1179	3	159	360	1382	12	169
PB-MIX_transcript_20503	PB-MIX_transcript_8561	333	1105	7	332	1328	2100	13	338
PB-MIX_transcript_33542	PB-MIX_transcript_52997	486	3532	7	488	832	3873	83	564
PB-MIX_transcript_7736	PB-MIX_transcript_63730	1	1691	1688	2133	1	1690	1896	2337
PB-MIX_transcript_33396	PB-MIX_transcript_83022	506	1589	51	506	625	1713	7	462
PB-MIX_transcript_68616	PB-MIX_transcript_60494	1	1979	1978	3230	1	2016	2133	3399
PB-MIX_transcript_51004	PB-MIX_transcript_408	26	2653	2653	5110	1	2625	2754	5211
PB-MIX_transcript_62894	PB-MIX_transcript_32360	180	1520	4	180	512	1858	3	179
PB-MIX_transcript_13056	PB-MIX_transcript_51218	163	1664	1	166	3409	4910	3139	3304
PB-MIX_transcript_11082	PB-MIX_transcript_72496	302	1835	78	301	1467	3000	7	230
PB-MIX_transcript_84475	PB-MIX_transcript_2778	1	1640	1638	3017	2	1643	1943	3332
PB-MIX_transcript_98106	PB-MIX_transcript_69668	457	1540	49	457	624	1711	62	478
PB-MIX_transcript_14296	PB-MIX_transcript_42503	261	1453	3	264	391	1586	3	264
PB-MIX_transcript_52772	PB-MIX_transcript_31	1	1208	1208	1378	5814	7021	7177	7346
PB-MIX_transcript_39968	PB-MIX_transcript_5579	111	1586	1	110	1125	2595	485	594
PB-MIX_transcript_87026	PB-MIX_transcript_67593	1	2108	2108	2509	1	2092	2322	2723
PB-MIX_transcript_46966	PB-MIX_transcript_55831	511	2778	7	511	1117	3371	132	637
PB-MIX_transcript_40978	PB-MIX_transcript_82015	1	1078	1077	1778	2523	3593	3715	4415
PB-MIX_transcript_1051	PB-MIX_transcript_54869	1378	4256	104	1377	1388	4264	7	1280
PB-MIX_transcript_84758	PB-MIX_transcript_88652	12	2722	2722	2966	8	2722	2839	3082
PB-MIX_transcript_88919	PB-MIX_transcript_10894	231	1206	7	235	644	1618	69	296
PB-MIX_transcript_43814	PB-MIX_transcript_78416	486	1897	8	486	1172	2584	12	490
PB-MIX_transcript_13031	PB-MIX_transcript_99708	1	1071	1068	1631	1	1071	1436	1999
PB-MIX_transcript_2486	PB-MIX_transcript_35761	17	2863	2861	3397	6	2855	3113	3652
PB-MIX_transcript_8034	PB-MIX_transcript_6686	253	2173	3	257	457	2374	81	334
PB-MIX_transcript_63588	PB-MIX_transcript_70441	108	1247	1	110	216	1355	1	110
PB-MIX_transcript_5383	PB-MIX_transcript_46316	1	1569	1567	2626	2	1570	2384	3443
PB-MIX_transcript_78408	PB-MIX_transcript_36992	541	1739	8	543	1010	2234	27	562
PB-MIX_transcript_48532	PB-MIX_transcript_42684	19	2075	2073	3903	361	2417	2789	4619
PB-MIX_transcript_68841	PB-MIX_transcript_4278	228	2637	2	228	455	2857	92	317
PB-MIX_transcript_75623	PB-MIX_transcript_33601	12	4830	4830	6143	7	4819	5221	6534
PB-MIX_transcript_35550	PB-MIX_transcript_44018	369	2035	7	374	506	2190	32	392
PB-MIX_transcript_47631	PB-MIX_transcript_98349	365	4146	125	364	421	4238	8	249
PB-MIX_transcript_32250	PB-MIX_transcript_57252	241	1429	4	240	1605	2811	1196	1436
PB-MIX_transcript_100787	PB-MIX_transcript_48278	461	2602	7	460	835	2968	189	637
PB-MIX_transcript_36132	PB-MIX_transcript_51370	304	2935	6	306	529	3153	3	301
PB-MIX_transcript_78846	PB-MIX_transcript_44471	446	3269	58	446	701	3523	7	390
PB-MIX_transcript_70633	PB-MIX_transcript_84213	368	1687	8	371	611	1926	146	509
PB-MIX_transcript_69303	PB-MIX_transcript_81768	179	1192	3	179	282	1287	3	179
PB-MIX_transcript_21416	PB-MIX_transcript_74488	404	1002	5	403	2569	3163	1806	2201
PB-MIX_transcript_488	PB-MIX_transcript_417	1	4947	4947	5080	1	4938	5163	5296
PB-MIX_transcript_73496	PB-MIX_transcript_37366	871	2587	9	872	1437	3131	20	883
PB-MIX_transcript_97464	PB-MIX_transcript_79067	1	1913	1912	2467	955	2872	3740	4295
PB-MIX_transcript_77111	PB-MIX_transcript_93575	478	3791	6	478	2283	5606	1598	2070
PB-MIX_transcript_98779	PB-MIX_transcript_47071	2	3327	3326	3953	3	3308	3743	4364
PB-MIX_transcript_38581	PB-MIX_transcript_55247	187	4335	4334	4726	8	4157	4361	4754
PB-MIX_transcript_8034	PB-MIX_transcript_37339	253	2175	75	257	314	2242	6	191
PB-MIX_transcript_34523	PB-MIX_transcript_37716	159	1423	7	160	532	1796	10	163
PB-MIX_transcript_774	PB-MIX_transcript_88582	1	3214	3212	4526	1	3238	3345	4664
PB-MIX_transcript_83898	PB-MIX_transcript_358	695	4887	7	696	1211	5395	3	691
PB-MIX_transcript_5395	PB-MIX_transcript_46049	17	2062	2061	2534	7	2052	2853	3326
PB-MIX_transcript_94846	PB-MIX_transcript_524	1449	4758	14	1450	1772	5061	7	1433
PB-MIX_transcript_58939	PB-MIX_transcript_79784	195	1250	7	197	381	1442	32	222
PB-MIX_transcript_53383	PB-MIX_transcript_50991	590	1314	6	591	4091	4834	3393	3978
PB-MIX_transcript_78062	PB-MIX_transcript_33811	334	1369	7	334	1474	2507	534	886
PB-MIX_transcript_46043	PB-MIX_transcript_40729	1	2936	2934	3312	5	2953	3489	3867
PB-MIX_transcript_57946	PB-MIX_transcript_49885	1545	3374	1	1546	2121	3940	1	1542
PB-MIX_transcript_86935	PB-MIX_transcript_62509	318	2716	36	320	874	3274	128	413
PB-MIX_transcript_87864	PB-MIX_transcript_48956	251	2880	22	253	379	3010	7	258
PB-MIX_transcript_78846	PB-MIX_transcript_51592	446	3269	7	446	855	3677	239	676
PB-MIX_transcript_41543	PB-MIX_transcript_55894	130	3237	1	130	433	3541	1	130
PB-MIX_transcript_97492	PB-MIX_transcript_72032	470	2324	6	473	1437	3289	408	878
PB-MIX_transcript_86953	PB-MIX_transcript_88418	10	2877	2878	3751	7	2875	3892	4764
PB-MIX_transcript_91737	PB-MIX_transcript_6604	1	1254	1251	2000	2	1255	1471	2220
PB-MIX_transcript_93676	PB-MIX_transcript_52711	136	1244	5	139	2052	3148	1819	1951
PB-MIX_transcript_54483	PB-MIX_transcript_66940	158	2563	2562	4412	7	2416	2762	4614
PB-MIX_transcript_94679	PB-MIX_transcript_79560	339	1126	6	342	1538	2326	1036	1372
PB-MIX_transcript_75520	PB-MIX_transcript_57489	1	1779	1780	2375	1	1781	1881	2503
PB-MIX_transcript_92191	PB-MIX_transcript_75025	262	2069	8	264	1070	2878	108	354
PB-MIX_transcript_2832	PB-MIX_transcript_2092	1	1949	1947	3231	3	1950	2309	3593
PB-MIX_transcript_427	PB-MIX_transcript_65661	180	4048	4048	5315	7	3880	4424	5691
PB-MIX_transcript_17511	PB-MIX_transcript_51781	118	1302	1	119	887	2072	601	719
PB-MIX_transcript_35699	PB-MIX_transcript_41126	97	1359	1	100	321	1585	1	100
PB-MIX_transcript_95124	PB-MIX_transcript_98546	403	1613	7	403	797	1998	187	584
PB-MIX_transcript_77474	PB-MIX_transcript_96084	254	1112	32	257	703	1561	69	294
PB-MIX_transcript_37999	PB-MIX_transcript_413	3	4469	4468	5215	3	4471	4584	5332
PB-MIX_transcript_6598	PB-MIX_transcript_92407	272	2396	32	277	2874	4998	7	251
PB-MIX_transcript_2128	PB-MIX_transcript_38730	15	2170	2171	3572	7	2163	3062	4464
PB-MIX_transcript_7775	PB-MIX_transcript_66276	410	2244	44	410	471	2305	7	371
PB-MIX_transcript_13189	PB-MIX_transcript_42039	542	1667	8	537	1255	2373	31	564
PB-MIX_transcript_91925	PB-MIX_transcript_93084	1877	6309	12	1881	3316	7729	7	1880
PB-MIX_transcript_100708	PB-MIX_transcript_4792	382	1851	6	381	1128	2603	26	401
PB-MIX_transcript_5545	PB-MIX_transcript_97504	1	1682	1680	2541	4	1697	2864	3729
PB-MIX_transcript_39506	PB-MIX_transcript_80360	294	2028	7	296	490	2228	45	334
PB-MIX_transcript_14875	PB-MIX_transcript_83531	1	1083	1081	1446	2	1118	1990	2358
PB-MIX_transcript_66884	PB-MIX_transcript_36302	341	2881	7	340	468	3004	14	347
PB-MIX_transcript_13175	PB-MIX_transcript_64953	293	1597	8	295	577	1881	95	381
PB-MIX_transcript_5175	PB-MIX_transcript_96209	1	1889	1888	2647	5	1897	2651	3410
PB-MIX_transcript_48741	PB-MIX_transcript_94465	247	3269	18	249	406	3441	46	275
PB-MIX_transcript_52585	PB-MIX_transcript_78832	198	1713	7	198	670	2157	230	420
PB-MIX_transcript_71714	PB-MIX_transcript_99480	13	1365	1362	2460	9	1371	1798	2906
PB-MIX_transcript_89606	PB-MIX_transcript_76956	24	3377	3377	3974	8	3365	3686	4282
PB-MIX_transcript_58210	PB-MIX_transcript_100686	490	1673	71	493	631	1822	7	429
PB-MIX_transcript_1276	PB-MIX_transcript_1135	1143	3954	1	1147	1259	4070	3	1156
PB-MIX_transcript_80145	PB-MIX_transcript_46288	661	2753	7	661	937	3054	16	670
PB-MIX_transcript_52585	PB-MIX_transcript_58593	363	1723	66	366	881	2231	235	532
PB-MIX_transcript_65720	PB-MIX_transcript_294	746	4071	8	748	2262	5586	1296	2036
PB-MIX_transcript_60020	PB-MIX_transcript_49562	703	1476	8	704	1452	2214	84	776
PB-MIX_transcript_31228	PB-MIX_transcript_58333	300	2290	5	302	702	2759	239	542
PB-MIX_transcript_71426	PB-MIX_transcript_69114	20	1001	999	1463	7	987	1428	1892
PB-MIX_transcript_15383	PB-MIX_transcript_101239	170	1455	7	171	2189	3475	12	176
PB-MIX_transcript_44233	PB-MIX_transcript_68226	501	1401	8	504	1027	1932	12	511
PB-MIX_transcript_103342	PB-MIX_transcript_95409	341	1959	8	343	2409	4028	36	371
PB-MIX_transcript_79248	PB-MIX_transcript_425	463	3800	7	465	706	4043	84	543
PB-MIX_transcript_3969	PB-MIX_transcript_3616	375	2871	7	377	509	3000	1	373
PB-MIX_transcript_68126	PB-MIX_transcript_11160	389	1414	53	388	694	1709	5	339
PB-MIX_transcript_94679	PB-MIX_transcript_79163	339	1126	6	342	654	1441	152	488
PB-MIX_transcript_68469	PB-MIX_transcript_97523	1	1487	1485	2066	5381	6864	6977	7558
PB-MIX_transcript_50728	PB-MIX_transcript_96044	328	3049	80	330	950	3670	7	257
PB-MIX_transcript_34654	PB-MIX_transcript_64053	1970	4073	1	1972	3651	5729	1	1972
PB-MIX_transcript_5358	PB-MIX_transcript_38713	558	2545	6	560	2723	4679	5	545
PB-MIX_transcript_9303	PB-MIX_transcript_67533	1	1297	1294	1968	109	1403	1663	2337
PB-MIX_transcript_15738	PB-MIX_transcript_31367	281	1430	3	281	994	2145	264	544
PB-MIX_transcript_17295	PB-MIX_transcript_80191	302	1282	6	306	2107	3084	146	444
PB-MIX_transcript_105051	PB-MIX_transcript_88568	497	1868	5	497	2500	3871	1216	1708
PB-MIX_transcript_42578	PB-MIX_transcript_35886	196	1339	7	197	1670	2814	1380	1570
PB-MIX_transcript_99085	PB-MIX_transcript_83876	412	3192	7	410	557	3337	25	423
PB-MIX_transcript_9977	PB-MIX_transcript_96735	227	1919	28	225	374	2039	7	206
PB-MIX_transcript_68597	PB-MIX_transcript_88465	440	1529	68	442	1866	2955	7	381
PB-MIX_transcript_2615	PB-MIX_transcript_75764	1635	3391	1	1636	1767	3523	1	1636
PB-MIX_transcript_105135	PB-MIX_transcript_53855	1324	3910	1	1327	1446	4032	1	1327
PB-MIX_transcript_79179	PB-MIX_transcript_99706	426	1302	44	426	1231	2107	7	389
PB-MIX_transcript_60962	PB-MIX_transcript_95777	390	1474	5	392	2462	3528	1621	2008
PB-MIX_transcript_49490	PB-MIX_transcript_32273	3	3607	3605	3879	1	3605	4445	4719
PB-MIX_transcript_72673	PB-MIX_transcript_8334	307	2058	7	310	426	2145	21	304
PB-MIX_transcript_105558	PB-MIX_transcript_6862	2	2057	2055	2233	1	2056	2179	2357
PB-MIX_transcript_71472	PB-MIX_transcript_103661	403	2225	9	404	764	2574	23	419
PB-MIX_transcript_38281	PB-MIX_transcript_85051	1	1207	1208	2362	785	1988	2098	3253
PB-MIX_transcript_70298	PB-MIX_transcript_72462	1410	2941	1	1413	3685	5216	2166	3577
PB-MIX_transcript_67538	PB-MIX_transcript_102016	127	1198	7	127	261	1332	11	125
PB-MIX_transcript_33807	PB-MIX_transcript_71877	1	1304	1301	1723	302	1613	1811	2228
PB-MIX_transcript_3081	PB-MIX_transcript_65299	375	3245	7	376	537	3462	36	409
PB-MIX_transcript_66689	PB-MIX_transcript_93210	113	3853	3850	4158	7	3738	3874	4182
PB-MIX_transcript_63009	PB-MIX_transcript_53384	297	1021	7	299	2940	3655	1338	1630
PB-MIX_transcript_75722	PB-MIX_transcript_53718	1	1151	1148	2051	3	1153	1603	2506
PB-MIX_transcript_88559	PB-MIX_transcript_18293	125	1013	7	128	335	1223	29	150
PB-MIX_transcript_82244	PB-MIX_transcript_76312	400	1032	45	403	1057	1691	475	835
PB-MIX_transcript_95657	PB-MIX_transcript_79532	354	3023	9	353	1170	3837	352	696
PB-MIX_transcript_12541	PB-MIX_transcript_67117	1	1187	1186	1682	16	1202	1429	1925
PB-MIX_transcript_79055	PB-MIX_transcript_60994	2	2111	2111	2413	1	2113	2301	2602
PB-MIX_transcript_11454	PB-MIX_transcript_9928	375	1810	4	375	502	1935	1	371
PB-MIX_transcript_21880	PB-MIX_transcript_42381	422	1023	7	422	1651	2245	689	1100
PB-MIX_transcript_10874	PB-MIX_transcript_68335	530	1841	6	529	887	2198	7	530
PB-MIX_transcript_57372	PB-MIX_transcript_102425	1	1103	1102	1540	1	1097	1230	1665
PB-MIX_transcript_64851	PB-MIX_transcript_4362	1	1101	1101	1665	2	1100	1595	2159
PB-MIX_transcript_64819	PB-MIX_transcript_80603	380	2015	74	381	1254	2873	6	308
PB-MIX_transcript_1311	PB-MIX_transcript_60762	1801	4054	16	1801	2282	4535	6	1806
PB-MIX_transcript_79697	PB-MIX_transcript_81195	347	3506	1	349	576	3735	9	357
PB-MIX_transcript_106350	PB-MIX_transcript_80694	656	1691	8	657	985	2021	13	662
PB-MIX_transcript_1237	PB-MIX_transcript_65036	13	3279	3277	4114	7	3271	3646	4484
PB-MIX_transcript_6533	PB-MIX_transcript_60117	10	1745	1746	2404	64	1804	2113	2771
PB-MIX_transcript_1681	PB-MIX_transcript_80106	17	2299	2297	3717	10	2296	2420	3843
PB-MIX_transcript_83119	PB-MIX_transcript_90878	595	2427	7	598	1058	2890	262	854
PB-MIX_transcript_6912	PB-MIX_transcript_42758	533	2328	7	537	1009	2820	195	728
PB-MIX_transcript_105406	PB-MIX_transcript_87734	156	1457	7	155	1496	2809	61	211
PB-MIX_transcript_99906	PB-MIX_transcript_99340	104	1545	1	104	3366	4808	2173	2275
PB-MIX_transcript_749	PB-MIX_transcript_92839	2	3326	3323	4569	1	3330	3795	5042
PB-MIX_transcript_104660	PB-MIX_transcript_69294	316	1608	59	316	2658	3963	1196	1453
PB-MIX_transcript_87024	PB-MIX_transcript_88645	1	1282	1281	1875	1	1284	1384	1981
PB-MIX_transcript_4359	PB-MIX_transcript_59053	224	2839	117	229	704	3316	7	119
PB-MIX_transcript_54166	PB-MIX_transcript_2747	206	2825	18	209	706	3320	8	200
PB-MIX_transcript_44626	PB-MIX_transcript_101285	1	1447	1446	1646	698	2144	2325	2525
PB-MIX_transcript_16255	PB-MIX_transcript_98647	176	1401	4	178	857	2082	83	257
PB-MIX_transcript_1600	PB-MIX_transcript_47631	1162	3814	1	1164	1555	4214	20	1185
PB-MIX_transcript_8034	PB-MIX_transcript_106965	253	2171	7	257	379	2281	7	256
PB-MIX_transcript_21345	PB-MIX_transcript_72199	7	700	696	1055	35	729	1470	1829
PB-MIX_transcript_8969	PB-MIX_transcript_60660	1	1522	1520	2009	1	1522	1879	2368
PB-MIX_transcript_66293	PB-MIX_transcript_93946	150	3241	3240	4178	7	3101	3302	4236
PB-MIX_transcript_13473	PB-MIX_transcript_11741	112	1570	11	111	325	1784	7	107
PB-MIX_transcript_98675	PB-MIX_transcript_7741	526	1181	7	526	1568	2220	29	546
PB-MIX_transcript_1761	PB-MIX_transcript_36813	1	2396	2393	3619	2	2397	2635	3861
PB-MIX_transcript_38839	PB-MIX_transcript_96795	2	6037	6032	6471	742	6736	6853	7291
PB-MIX_transcript_81761	PB-MIX_transcript_37692	513	1762	7	518	1223	2479	10	517
PB-MIX_transcript_98749	PB-MIX_transcript_74680	15	3301	3300	3893	8	3301	3728	4324
PB-MIX_transcript_69050	PB-MIX_transcript_74170	11	3095	3097	5203	5	3075	3219	5308
PB-MIX_transcript_98688	PB-MIX_transcript_47873	396	1817	6	397	751	2164	35	424
PB-MIX_transcript_10450	PB-MIX_transcript_65114	686	1899	85	689	1323	2543	8	616
PB-MIX_transcript_18359	PB-MIX_transcript_57686	454	1241	7	457	3476	4262	13	462
PB-MIX_transcript_12701	PB-MIX_transcript_93615	636	1671	7	637	1518	2535	53	668
PB-MIX_transcript_9764	PB-MIX_transcript_72118	305	1969	8	308	501	2165	42	342
PB-MIX_transcript_78390	PB-MIX_transcript_3977	24	2565	2563	2686	6	2546	2761	2884
PB-MIX_transcript_65860	PB-MIX_transcript_79421	276	1194	7	277	391	1306	1	270
PB-MIX_transcript_89767	PB-MIX_transcript_51581	648	5204	7	649	1289	5845	25	709
PB-MIX_transcript_86526	PB-MIX_transcript_93169	18	2946	2944	3405	7	2937	3108	3568
PB-MIX_transcript_39342	PB-MIX_transcript_90442	273	1156	3	277	697	1580	3	277
PB-MIX_transcript_49497	PB-MIX_transcript_93323	490	3105	7	491	1455	4065	45	525
PB-MIX_transcript_77116	PB-MIX_transcript_98416	565	1341	6	569	1381	2157	225	788
PB-MIX_transcript_97840	PB-MIX_transcript_94015	645	3731	7	647	909	4017	49	697
PB-MIX_transcript_88184	PB-MIX_transcript_97436	1	3561	3556	3985	1	3571	4136	4564
PB-MIX_transcript_15573	PB-MIX_transcript_49041	352	1416	4	355	1597	2660	802	1153
PB-MIX_transcript_13152	PB-MIX_transcript_94706	596	1528	6	598	3028	3961	6	598
PB-MIX_transcript_72246	PB-MIX_transcript_103726	242	1771	7	243	786	2321	10	246
PB-MIX_transcript_18046	PB-MIX_transcript_104741	7	634	634	1239	32	659	878	1483
PB-MIX_transcript_41747	PB-MIX_transcript_78705	20	2023	2024	3061	7	2010	2118	3155
PB-MIX_transcript_97654	PB-MIX_transcript_105827	241	1696	7	246	530	1985	56	295
PB-MIX_transcript_78998	PB-MIX_transcript_45535	1	1433	1431	2128	1	1435	1656	2339
PB-MIX_transcript_64817	PB-MIX_transcript_35455	598	1562	7	599	926	1892	58	654
PB-MIX_transcript_78890	PB-MIX_transcript_88582	3	3227	3227	4474	2	3237	3345	4589
PB-MIX_transcript_76400	PB-MIX_transcript_31323	20	2461	2460	2947	8	2443	3271	3755
PB-MIX_transcript_86523	PB-MIX_transcript_38895	281	3654	15	282	1147	4490	9	276
PB-MIX_transcript_70197	PB-MIX_transcript_13986	158	1377	8	157	317	1536	29	178
PB-MIX_transcript_6349	PB-MIX_transcript_76386	18	2145	2141	2421	8	2135	2257	2537
PB-MIX_transcript_71699	PB-MIX_transcript_99803	1057	2139	1	1057	1197	2280	1	1066
PB-MIX_transcript_101432	PB-MIX_transcript_34066	265	1267	7	266	1183	2187	11	270
PB-MIX_transcript_32144	PB-MIX_transcript_4373	594	1275	6	599	2159	2835	773	1366
PB-MIX_transcript_63869	PB-MIX_transcript_39834	297	1647	3	297	1270	2608	3	297
PB-MIX_transcript_31353	PB-MIX_transcript_98349	471	3065	5	471	1628	4238	780	1252
PB-MIX_transcript_44626	PB-MIX_transcript_91448	1	1447	1446	1646	2	1428	1609	1809
PB-MIX_transcript_60474	PB-MIX_transcript_55583	1	3724	3725	3881	1	3724	3903	4059
PB-MIX_transcript_72808	PB-MIX_transcript_6154	11	1590	1586	1726	5	1590	2278	2418
PB-MIX_transcript_99229	PB-MIX_transcript_102194	1	1200	1200	1657	591	1776	1926	2373
PB-MIX_transcript_32250	PB-MIX_transcript_97789	126	1429	1	123	410	1718	2	133
PB-MIX_transcript_77668	PB-MIX_transcript_66390	1775	3831	1	1777	1968	4025	3	1779
PB-MIX_transcript_81868	PB-MIX_transcript_83367	2	4634	4631	5323	1	4632	5240	5932
PB-MIX_transcript_5602	PB-MIX_transcript_55549	1	1384	1385	2562	18	1414	1713	2890
PB-MIX_transcript_94865	PB-MIX_transcript_15214	118	1301	1	118	272	1456	1	118
PB-MIX_transcript_72447	PB-MIX_transcript_61551	386	2175	8	387	1108	2887	40	417
PB-MIX_transcript_7102	PB-MIX_transcript_81130	317	2315	7	318	774	2772	16	327
PB-MIX_transcript_69340	PB-MIX_transcript_82157	19	3224	3221	4628	7	3219	4366	5765
PB-MIX_transcript_64300	PB-MIX_transcript_5853	12	1384	1384	2391	7	1379	1505	2514
PB-MIX_transcript_13506	PB-MIX_transcript_56074	353	1622	49	352	827	2101	7	310
PB-MIX_transcript_1627	PB-MIX_transcript_60191	3	3533	3531	3860	5	3528	3790	4125
PB-MIX_transcript_50903	PB-MIX_transcript_56574	215	3223	21	218	305	3314	3	200
PB-MIX_transcript_9869	PB-MIX_transcript_42938	335	1897	78	338	1592	3153	7	267
PB-MIX_transcript_101553	PB-MIX_transcript_45614	333	1314	7	336	1185	2165	49	378
PB-MIX_transcript_13514	PB-MIX_transcript_102004	10	1353	1348	1623	10	1350	1536	1811
PB-MIX_transcript_6912	PB-MIX_transcript_77417	533	2315	76	537	744	2527	7	468
PB-MIX_transcript_1378	PB-MIX_transcript_73626	302	4027	1	301	673	4420	3	308
PB-MIX_transcript_63376	PB-MIX_transcript_5579	297	2500	3	297	402	2595	4	299
PB-MIX_transcript_6234	PB-MIX_transcript_39065	1	1402	1398	2423	1	1402	1516	2541
PB-MIX_transcript_95183	PB-MIX_transcript_47854	191	1325	8	191	374	1503	34	217
PB-MIX_transcript_96421	PB-MIX_transcript_102569	7	591	588	1034	495	1078	3002	3448
PB-MIX_transcript_66576	PB-MIX_transcript_46028	154	1417	2	159	314	1573	5	161
PB-MIX_transcript_32731	PB-MIX_transcript_72421	202	2455	13	203	915	3140	273	462
PB-MIX_transcript_37568	PB-MIX_transcript_65077	212	1761	7	213	1685	3228	539	743
PB-MIX_transcript_7057	PB-MIX_transcript_70081	115	2304	1	117	220	2430	4	120
PB-MIX_transcript_47776	PB-MIX_transcript_787	477	4011	7	478	665	4206	1	472
PB-MIX_transcript_102326	PB-MIX_transcript_53634	133	2435	1	133	393	2695	1	133
PB-MIX_transcript_2485	PB-MIX_transcript_53732	220	3453	1	221	356	3591	3	213
PB-MIX_transcript_97767	PB-MIX_transcript_82883	554	2678	8	558	1315	3422	114	648
PB-MIX_transcript_92584	PB-MIX_transcript_3496	1014	2197	1	1014	1912	3044	748	1741
PB-MIX_transcript_4382	PB-MIX_transcript_53323	356	2767	5	357	601	3013	90	442
PB-MIX_transcript_50542	PB-MIX_transcript_104656	339	1049	4	340	496	1206	15	354
PB-MIX_transcript_46261	PB-MIX_transcript_98193	331	2892	7	331	526	3088	61	407
PB-MIX_transcript_42567	PB-MIX_transcript_5158	269	2497	6	272	391	2619	24	290
PB-MIX_transcript_31228	PB-MIX_transcript_99068	300	2290	6	304	541	2527	90	388
PB-MIX_transcript_69554	PB-MIX_transcript_98624	1194	4320	1	1193	2336	5442	1019	2211
PB-MIX_transcript_100157	PB-MIX_transcript_52711	1	1945	1942	3034	1	1951	2052	3146
PB-MIX_transcript_37817	PB-MIX_transcript_85436	105	3903	1	103	215	4042	2	104
PB-MIX_transcript_38773	PB-MIX_transcript_6936	521	1164	6	525	1506	2146	839	1355
PB-MIX_transcript_105842	PB-MIX_transcript_10696	120	1793	1	124	148	1821	438	561
PB-MIX_transcript_1382	PB-MIX_transcript_101755	31	3562	3565	4022	1	3502	4282	4730
PB-MIX_transcript_73096	PB-MIX_transcript_50932	174	1669	3	176	840	2336	3	177
PB-MIX_transcript_44460	PB-MIX_transcript_47471	446	1378	6	442	1227	2178	76	518
PB-MIX_transcript_35322	PB-MIX_transcript_37492	368	3365	7	370	1131	4122	15	378
PB-MIX_transcript_97986	PB-MIX_transcript_94783	578	3190	6	579	979	3589	9	582
PB-MIX_transcript_103688	PB-MIX_transcript_62463	411	3299	56	411	671	3560	7	362
PB-MIX_transcript_74698	PB-MIX_transcript_56797	194	1644	5	193	1644	3079	3	187
PB-MIX_transcript_104948	PB-MIX_transcript_84469	1098	2469	1	1096	1802	437	6448	5367
PB-MIX_transcript_93109	PB-MIX_transcript_94465	329	2969	60	331	406	3045	6	275
PB-MIX_transcript_3040	PB-MIX_transcript_62463	215	3260	101	216	492	3535	248	363
PB-MIX_transcript_80763	PB-MIX_transcript_627	1	4013	4013	4463	1	3975	4351	4795
PB-MIX_transcript_66794	PB-MIX_transcript_88511	1	1573	1570	3008	1	1570	1910	3349
PB-MIX_transcript_103322	PB-MIX_transcript_49845	117	1304	1	121	1394	207	2042	1922
PB-MIX_transcript_11059	PB-MIX_transcript_53664	1	1218	1219	1808	3	1220	2074	2663
PB-MIX_transcript_46047	PB-MIX_transcript_84126	1	1071	1071	1851	3339	4409	4650	5430
PB-MIX_transcript_64464	PB-MIX_transcript_101040	1137	2559	1	1138	1240	2663	1	1139
PB-MIX_transcript_95134	PB-MIX_transcript_45699	311	5986	1	312	807	6466	1	312
PB-MIX_transcript_89896	PB-MIX_transcript_78988	249	2289	94	254	303	2342	7	163
PB-MIX_transcript_33435	PB-MIX_transcript_70782	607	4177	7	608	1441	5012	14	619
PB-MIX_transcript_41437	PB-MIX_transcript_84402	112	1224	1	113	714	1826	481	593
PB-MIX_transcript_65146	PB-MIX_transcript_6268	1	1168	1167	1428	454	1623	1759	2022
PB-MIX_transcript_47250	PB-MIX_transcript_67008	1782	4262	175	1784	2048	4532	7	1617
PB-MIX_transcript_74576	PB-MIX_transcript_58333	255	2285	7	257	702	2809	287	542
PB-MIX_transcript_54878	PB-MIX_transcript_55502	1	1050	1046	1246	228	1252	1393	1590
PB-MIX_transcript_20417	PB-MIX_transcript_60117	372	1107	4	372	2036	2771	1433	1804
PB-MIX_transcript_104049	PB-MIX_transcript_96653	1195	3187	1	1195	2388	4378	702	1895
PB-MIX_transcript_81164	PB-MIX_transcript_87334	240	1601	7	241	511	1863	170	404
PB-MIX_transcript_44246	PB-MIX_transcript_74814	197	1736	6	197	937	2476	56	247
PB-MIX_transcript_53439	PB-MIX_transcript_52061	2	2713	2710	2949	3	2727	4289	4537
PB-MIX_transcript_1760	PB-MIX_transcript_60569	473	3663	8	475	721	3907	12	480
PB-MIX_transcript_90450	PB-MIX_transcript_63294	1	2413	2414	4166	3	2414	2542	4294
PB-MIX_transcript_9695	PB-MIX_transcript_71753	1	1490	1490	1901	3	1500	1614	2027
PB-MIX_transcript_37612	PB-MIX_transcript_90575	427	2687	6	430	622	2881	89	513
PB-MIX_transcript_104031	PB-MIX_transcript_9063	1	1473	1471	1829	2	1474	1668	2026
PB-MIX_transcript_79564	PB-MIX_transcript_80343	263	1259	6	266	2584	3580	2130	2391
PB-MIX_transcript_38281	PB-MIX_transcript_54483	1	1207	1208	2362	1358	2561	2671	3824
PB-MIX_transcript_9732	PB-MIX_transcript_97312	220	1978	3	222	435	2193	3	219
PB-MIX_transcript_475	PB-MIX_transcript_97410	1	4274	4270	5148	24	4310	4656	5533
PB-MIX_transcript_74576	PB-MIX_transcript_99068	255	2261	7	259	541	2552	136	388
PB-MIX_transcript_83511	PB-MIX_transcript_44845	314	2315	7	313	2105	4106	10	329
PB-MIX_transcript_66574	PB-MIX_transcript_51794	223	1750	55	225	391	1920	8	177
PB-MIX_transcript_61347	PB-MIX_transcript_103419	559	1610	8	560	1146	2192	463	1014
PB-MIX_transcript_91619	PB-MIX_transcript_47929	1	2403	2402	3324	1	2404	3170	4094
PB-MIX_transcript_95077	PB-MIX_transcript_91339	463	1144	7	465	1086	1771	403	862
PB-MIX_transcript_19510	PB-MIX_transcript_44501	288	1168	3	290	1723	2586	162	444
PB-MIX_transcript_5860	PB-MIX_transcript_78195	16	1692	1691	2515	7	1684	1819	2643
PB-MIX_transcript_70573	PB-MIX_transcript_106874	479	1237	7	479	751	1508	46	518
PB-MIX_transcript_7025	PB-MIX_transcript_78236	1	1161	1161	2009	1	1161	1277	2125
PB-MIX_transcript_47871	PB-MIX_transcript_103188	292	1536	7	294	440	1680	37	324
PB-MIX_transcript_14419	PB-MIX_transcript_46444	1	1132	1128	1474	1338	2469	2922	3268
PB-MIX_transcript_74203	PB-MIX_transcript_84584	386	1186	6	388	1172	1972	580	961
PB-MIX_transcript_37869	PB-MIX_transcript_87465	502	1472	7	502	1375	2348	104	598
PB-MIX_transcript_53439	PB-MIX_transcript_1637	2	2713	2710	2947	3	2802	3541	3794
PB-MIX_transcript_14013	PB-MIX_transcript_12320	1	1309	1307	1577	1	1306	1408	1679
PB-MIX_transcript_14743	PB-MIX_transcript_79960	450	1505	5	450	758	1813	17	462
PB-MIX_transcript_106817	PB-MIX_transcript_100706	10	1533	1533	2186	7	1534	1640	2294
PB-MIX_transcript_93410	PB-MIX_transcript_721	266	4432	153	266	417	4582	7	120
PB-MIX_transcript_72236	PB-MIX_transcript_93169	21	2947	2945	3448	7	2938	3070	3572
PB-MIX_transcript_70298	PB-MIX_transcript_45474	1410	2941	1	1410	4177	5714	2543	3956
PB-MIX_transcript_5658	PB-MIX_transcript_82883	423	2528	7	427	1317	3422	114	534
PB-MIX_transcript_66576	PB-MIX_transcript_98420	154	1467	50	159	264	1573	7	110
PB-MIX_transcript_63369	PB-MIX_transcript_81022	3	3440	3438	3983	208	3644	3905	4456
PB-MIX_transcript_63662	PB-MIX_transcript_8403	204	1246	6	206	1000	2045	622	822
PB-MIX_transcript_9565	PB-MIX_transcript_6556	310	1870	56	310	838	2399	7	262
PB-MIX_transcript_99181	PB-MIX_transcript_42203	1	1004	1001	1695	1	986	1132	1825
PB-MIX_transcript_10679	PB-MIX_transcript_50755	107	1864	1	111	437	2194	1	107
PB-MIX_transcript_38281	PB-MIX_transcript_45806	1	1207	1208	2362	747	1950	2407	3560
PB-MIX_transcript_88677	PB-MIX_transcript_93489	1	1735	1732	2697	1	1724	1843	2825
PB-MIX_transcript_12305	PB-MIX_transcript_71129	1	1175	1172	1728	1	1178	1307	1865
PB-MIX_transcript_77745	PB-MIX_transcript_102183	7	571	569	1041	1216	1777	1966	2437
PB-MIX_transcript_37366	PB-MIX_transcript_72347	732	3148	8	734	1684	4100	11	728
PB-MIX_transcript_99085	PB-MIX_transcript_88654	412	3192	7	410	561	3376	25	424
PB-MIX_transcript_69514	PB-MIX_transcript_86097	1	1145	1144	1619	3	1146	1249	1723
PB-MIX_transcript_94296	PB-MIX_transcript_64435	635	1436	7	636	836	1659	96	726
PB-MIX_transcript_7197	PB-MIX_transcript_44083	1	1253	1252	2174	1	1252	1726	2641
PB-MIX_transcript_97709	PB-MIX_transcript_41922	10	1144	1144	1583	7	1135	1318	1755
PB-MIX_transcript_91220	PB-MIX_transcript_80532	1	1133	1128	1467	101	1202	1543	1884
PB-MIX_transcript_73954	PB-MIX_transcript_38414	178	2686	1	181	582	3093	1	181
PB-MIX_transcript_92847	PB-MIX_transcript_89261	580	2256	70	580	883	2550	245	755
PB-MIX_transcript_74544	PB-MIX_transcript_76482	11	1885	1885	3384	76	1950	2114	3624
PB-MIX_transcript_79817	PB-MIX_transcript_43814	1	1204	1204	1695	1	1204	1466	1956
PB-MIX_transcript_92262	PB-MIX_transcript_52206	242	1691	29	247	959	2410	7	227
PB-MIX_transcript_62724	PB-MIX_transcript_69726	1884	4219	1	1884	3637	6020	1045	2961
PB-MIX_transcript_51938	PB-MIX_transcript_102614	183	2748	16	186	443	3009	7	177
PB-MIX_transcript_10772	PB-MIX_transcript_106761	307	1841	65	309	391	1926	7	251
PB-MIX_transcript_42489	PB-MIX_transcript_72145	11	2957	2956	3302	6	2932	3373	3717
PB-MIX_transcript_63748	PB-MIX_transcript_64088	262	2480	7	263	667	2875	38	292
PB-MIX_transcript_100329	PB-MIX_transcript_91635	1	2005	2000	2144	3096	5066	5166	5309
PB-MIX_transcript_37556	PB-MIX_transcript_77285	774	1590	8	775	1349	2154	85	854
PB-MIX_transcript_12818	PB-MIX_transcript_32360	255	1684	80	255	466	1902	4	179
PB-MIX_transcript_50522	PB-MIX_transcript_48299	341	2002	7	342	546	2211	76	417
PB-MIX_transcript_32082	PB-MIX_transcript_73586	620	2076	7	621	1296	2750	14	630
PB-MIX_transcript_52894	PB-MIX_transcript_90854	379	4157	166	381	419	4220	7	222
PB-MIX_transcript_97614	PB-MIX_transcript_51119	231	2179	31	233	2209	4099	7	204
PB-MIX_transcript_77859	PB-MIX_transcript_50649	423	1556	7	424	674	1816	117	536
PB-MIX_transcript_14419	PB-MIX_transcript_100330	1	1132	1128	1523	1	1132	1585	1980
PB-MIX_transcript_70579	PB-MIX_transcript_9031	473	1141	7	475	1378	2046	30	498
PB-MIX_transcript_63078	PB-MIX_transcript_5502	501	2415	7	501	673	2589	53	546
PB-MIX_transcript_11945	PB-MIX_transcript_49193	393	1764	7	395	877	2248	155	543
PB-MIX_transcript_35183	PB-MIX_transcript_58593	466	1817	7	469	881	2231	61	532
PB-MIX_transcript_56140	PB-MIX_transcript_81353	498	1791	7	500	1200	2494	110	599
PB-MIX_transcript_20522	PB-MIX_transcript_64677	366	1086	7	370	997	1717	11	374
PB-MIX_transcript_13475	PB-MIX_transcript_77698	300	1595	8	302	441	1736	7	301
PB-MIX_transcript_46091	PB-MIX_transcript_68441	653	3858	8	655	1411	4559	57	689
PB-MIX_transcript_47345	PB-MIX_transcript_45545	1027	6837	1	1029	1493	7317	1	1030
PB-MIX_transcript_68692	PB-MIX_transcript_88804	244	2365	4	241	1490	3564	589	821
PB-MIX_transcript_100848	PB-MIX_transcript_87367	282	1050	6	283	908	1676	28	300
PB-MIX_transcript_45515	PB-MIX_transcript_91437	514	4195	84	516	543	4224	8	442
PB-MIX_transcript_89804	PB-MIX_transcript_77584	1	2958	2958	4513	5724	2767	1558	3
PB-MIX_transcript_75987	PB-MIX_transcript_105437	530	1253	8	534	919	1644	15	541
PB-MIX_transcript_40497	PB-MIX_transcript_75178	1293	2651	1	1297	1740	3098	353	1629
PB-MIX_transcript_62655	PB-MIX_transcript_83874	2153	4422	160	2155	2191	4470	11	2009
PB-MIX_transcript_84757	PB-MIX_transcript_49031	12	2170	2170	3897	6	2168	2446	4172
PB-MIX_transcript_8935	PB-MIX_transcript_43565	282	2006	9	281	391	2115	1	276
PB-MIX_transcript_106715	PB-MIX_transcript_54001	1	3725	3725	4570	1	3727	4190	5037
PB-MIX_transcript_75882	PB-MIX_transcript_61521	143	1269	7	142	524	1650	13	148
PB-MIX_transcript_72678	PB-MIX_transcript_56127	1	1023	1020	1362	6	1017	1944	2279
PB-MIX_transcript_14789	PB-MIX_transcript_77698	199	1510	6	201	441	1752	106	301
PB-MIX_transcript_76343	PB-MIX_transcript_1218	14	3521	3520	3850	8	3551	3654	3988
PB-MIX_transcript_96781	PB-MIX_transcript_105014	313	2179	8	313	1558	3426	62	367
PB-MIX_transcript_40698	PB-MIX_transcript_72241	1	1578	1578	2744	1545	3106	3226	4379
PB-MIX_transcript_53965	PB-MIX_transcript_92193	2385	4820	1	2384	2801	5233	1	2379
PB-MIX_transcript_48461	PB-MIX_transcript_102276	437	3658	5	437	2465	5686	1205	1637
PB-MIX_transcript_92772	PB-MIX_transcript_10282	515	1778	7	517	632	1895	1	511
PB-MIX_transcript_94679	PB-MIX_transcript_6471	339	1126	6	342	1623	2409	1121	1457
PB-MIX_transcript_100160	PB-MIX_transcript_43999	150	1401	2	153	300	1549	1	152
PB-MIX_transcript_4449	PB-MIX_transcript_57854	289	2771	7	292	740	3226	39	324
PB-MIX_transcript_82939	PB-MIX_transcript_3860	1	1380	1378	2177	649	2031	2165	2964
PB-MIX_transcript_53877	PB-MIX_transcript_2033	593	2786	6	592	1441	3633	390	984
PB-MIX_transcript_92740	PB-MIX_transcript_54663	554	2102	8	556	737	2278	70	619
PB-MIX_transcript_77711	PB-MIX_transcript_85275	2	2072	2069	2506	3	2078	1876	2319
PB-MIX_transcript_34304	PB-MIX_transcript_10976	507	1648	7	506	712	1852	72	572
PB-MIX_transcript_67976	PB-MIX_transcript_69830	780	2665	94	783	996	2890	7	697
PB-MIX_transcript_57792	PB-MIX_transcript_93455	241	1344	30	243	1007	2112	7	220
PB-MIX_transcript_3040	PB-MIX_transcript_44471	215	3220	101	216	522	3526	276	391
PB-MIX_transcript_101569	PB-MIX_transcript_98934	13	1358	1359	1717	7	1377	1493	1847
PB-MIX_transcript_3852	PB-MIX_transcript_3593	244	2944	23	244	329	3028	5	226
PB-MIX_transcript_8907	PB-MIX_transcript_105566	1	1269	1266	2005	47	1316	1713	2455
PB-MIX_transcript_85773	PB-MIX_transcript_88815	157	2040	14	160	926	2760	7	137
PB-MIX_transcript_89433	PB-MIX_transcript_8594	679	1674	7	683	1110	2103	35	705
PB-MIX_transcript_73775	PB-MIX_transcript_6054	314	1988	6	316	814	2487	377	688
PB-MIX_transcript_11914	PB-MIX_transcript_53323	395	1782	8	396	601	1990	54	442
PB-MIX_transcript_9009	PB-MIX_transcript_54092	306	1974	5	309	2245	3919	52	356
PB-MIX_transcript_3431	PB-MIX_transcript_105378	348	2904	4	349	672	3228	7	352
PB-MIX_transcript_44730	PB-MIX_transcript_82660	511	2158	61	513	582	2242	7	459
PB-MIX_transcript_92163	PB-MIX_transcript_5387	454	2406	8	455	581	2527	9	454
PB-MIX_transcript_55049	PB-MIX_transcript_64025	205	5120	1	210	730	5655	3	212
PB-MIX_transcript_63588	PB-MIX_transcript_14376	108	1247	1	110	221	1370	1	110
PB-MIX_transcript_94849	PB-MIX_transcript_74762	456	1077	6	457	3499	4120	2631	3074
PB-MIX_transcript_101432	PB-MIX_transcript_85781	265	1209	3	265	1191	2146	4	271
PB-MIX_transcript_89110	PB-MIX_transcript_59852	7	688	688	1331	49	730	2509	3154
PB-MIX_transcript_65000	PB-MIX_transcript_59730	1	1044	1042	1480	216	1258	1946	2384
PB-MIX_transcript_106133	PB-MIX_transcript_63450	4	4703	4701	5906	3	4718	4881	6085
PB-MIX_transcript_44419	PB-MIX_transcript_98749	1757	3760	12	1761	1891	3895	7	1756
PB-MIX_transcript_101569	PB-MIX_transcript_7533	13	1359	1359	1717	7	1342	1869	2227
PB-MIX_transcript_98000	PB-MIX_transcript_53323	424	2627	7	424	832	3030	27	441
PB-MIX_transcript_48461	PB-MIX_transcript_57539	437	3658	5	437	2011	5228	751	1183
PB-MIX_transcript_100067	PB-MIX_transcript_42887	315	1631	8	317	898	2197	50	354
PB-MIX_transcript_36016	PB-MIX_transcript_69190	1	622	624	963	46	679	1501	1847
PB-MIX_transcript_70902	PB-MIX_transcript_97538	741	2897	8	743	880	3038	7	742
PB-MIX_transcript_469	PB-MIX_transcript_55903	1258	5183	11	1258	5320	9224	3308	4551
PB-MIX_transcript_59530	PB-MIX_transcript_37246	209	3933	2	205	1653	5354	1	203
PB-MIX_transcript_4398	PB-MIX_transcript_105639	17	1768	1768	2833	6	1748	2283	3348
PB-MIX_transcript_6071	PB-MIX_transcript_43050	135	2491	1	135	579	2924	2	136
PB-MIX_transcript_94296	PB-MIX_transcript_13363	635	1410	7	636	842	1639	100	730
PB-MIX_transcript_8250	PB-MIX_transcript_44676	176	2141	1	180	462	2423	1	179
PB-MIX_transcript_5498	PB-MIX_transcript_32217	328	2560	53	329	1420	3651	1	278
PB-MIX_transcript_43593	PB-MIX_transcript_60553	524	2415	6	523	3055	4932	1138	1650
PB-MIX_transcript_43984	PB-MIX_transcript_53233	672	4197	9	675	975	4501	177	843
PB-MIX_transcript_14558	PB-MIX_transcript_56348	1	1038	1038	1467	169	1217	1793	2225
PB-MIX_transcript_53066	PB-MIX_transcript_87894	430	1135	6	430	1245	1953	658	1083
PB-MIX_transcript_21039	PB-MIX_transcript_64022	538	1087	7	537	1064	512	1838	1317
PB-MIX_transcript_79991	PB-MIX_transcript_45293	1	1236	1236	1415	2109	3332	3440	3617
PB-MIX_transcript_31959	PB-MIX_transcript_32583	1003	2578	1	1004	1129	2705	1	1009
PB-MIX_transcript_5131	PB-MIX_transcript_4065	211	2666	12	216	393	2846	7	211
PB-MIX_transcript_34671	PB-MIX_transcript_44859	11	1541	1538	2072	7	1537	2170	2704
PB-MIX_transcript_11215	PB-MIX_transcript_98079	10	1102	1100	1831	7	1101	1407	2138
PB-MIX_transcript_47697	PB-MIX_transcript_106760	1	1563	1560	1908	1	1562	1743	2091
PB-MIX_transcript_103009	PB-MIX_transcript_11825	543	1571	6	542	713	1741	78	613
PB-MIX_transcript_7064	PB-MIX_transcript_72680	411	2322	52	413	883	2802	7	369
PB-MIX_transcript_51838	PB-MIX_transcript_81798	573	1839	7	572	3663	4936	2781	3345
PB-MIX_transcript_62314	PB-MIX_transcript_35276	138	3001	2999	4197	58	2921	3169	4366
PB-MIX_transcript_97488	PB-MIX_transcript_58580	1	1155	1154	1386	1099	2245	2552	2778
PB-MIX_transcript_83804	PB-MIX_transcript_42680	498	2059	8	500	1268	2821	13	504
PB-MIX_transcript_85991	PB-MIX_transcript_42599	561	2154	84	561	1165	2763	7	482
PB-MIX_transcript_38503	PB-MIX_transcript_82038	150	2625	1	153	282	2742	1	155
PB-MIX_transcript_82845	PB-MIX_transcript_69340	310	4272	1	314	597	4573	1	303
PB-MIX_transcript_104323	PB-MIX_transcript_104885	114	1092	2	114	2186	3164	1753	1865
PB-MIX_transcript_63432	PB-MIX_transcript_47213	10	4015	4010	4286	7	4006	4110	4386
PB-MIX_transcript_33774	PB-MIX_transcript_9153	239	1654	6	239	626	2034	16	249
PB-MIX_transcript_316	PB-MIX_transcript_57300	1813	5472	1	1814	1965	5648	1	1812
PB-MIX_transcript_46803	PB-MIX_transcript_43139	1685	3597	1	1686	2570	4494	1	1698
PB-MIX_transcript_39514	PB-MIX_transcript_2341	108	1894	1893	3112	152	1936	2238	3453
PB-MIX_transcript_2683	PB-MIX_transcript_102471	1497	3356	1	1500	1603	3459	1	1498
PB-MIX_transcript_80307	PB-MIX_transcript_88224	2	2610	2611	3499	2588	5197	7955	8842
PB-MIX_transcript_92586	PB-MIX_transcript_60074	1	1441	1436	2318	348	1786	881	1760
PB-MIX_transcript_13790	PB-MIX_transcript_98451	335	1605	41	336	680	1969	27	321
PB-MIX_transcript_2808	PB-MIX_transcript_47357	1	2902	2902	3255	3	2904	3199	3553
PB-MIX_transcript_66313	PB-MIX_transcript_85033	332	2977	8	332	511	3158	59	401
PB-MIX_transcript_2443	PB-MIX_transcript_69543	133	3228	3226	3426	244	3363	3730	3933
PB-MIX_transcript_7448	PB-MIX_transcript_62194	1	1818	1817	2258	1	1807	2099	2539
PB-MIX_transcript_44757	PB-MIX_transcript_85413	144	1114	2	144	693	1663	3	145
PB-MIX_transcript_42230	PB-MIX_transcript_97615	28	5471	5469	5907	8	5436	5545	5983
PB-MIX_transcript_16019	PB-MIX_transcript_41896	354	1421	52	356	1274	2343	18	322
PB-MIX_transcript_46023	PB-MIX_transcript_7270	259	1741	8	259	733	2213	198	449
PB-MIX_transcript_6905	PB-MIX_transcript_98499	118	1620	1615	2347	7	1517	1661	2398
PB-MIX_transcript_71112	PB-MIX_transcript_6708	1	1264	1262	2164	1	1261	1404	2309
PB-MIX_transcript_15636	PB-MIX_transcript_67924	188	1430	20	190	1013	2260	11	184
PB-MIX_transcript_68257	PB-MIX_transcript_88953	16	2613	2613	3443	7	2619	2729	3559
PB-MIX_transcript_58499	PB-MIX_transcript_92693	12	2102	2100	2474	8	2098	2365	2740
PB-MIX_transcript_75220	PB-MIX_transcript_32402	273	2416	3	272	530	2677	3	272
PB-MIX_transcript_56525	PB-MIX_transcript_57299	356	1519	46	359	1736	2898	7	320
PB-MIX_transcript_77336	PB-MIX_transcript_35466	1	1696	1694	2724	3	1691	1791	2817
PB-MIX_transcript_44718	PB-MIX_transcript_42930	257	1470	4	259	2899	4113	2395	2650
PB-MIX_transcript_65536	PB-MIX_transcript_39754	1	3287	3286	4436	3	3289	3779	4934
PB-MIX_transcript_852	PB-MIX_transcript_35731	1	3307	3307	4407	1	3310	3466	4574
PB-MIX_transcript_11239	PB-MIX_transcript_74814	270	1810	31	270	937	2476	8	247
PB-MIX_transcript_59951	PB-MIX_transcript_91151	23	3457	3456	3764	7	3445	3902	4210
PB-MIX_transcript_2486	PB-MIX_transcript_2112	179	3434	17	180	330	3588	7	170
PB-MIX_transcript_5736	PB-MIX_transcript_90223	728	2286	8	730	918	2470	25	746
PB-MIX_transcript_18427	PB-MIX_transcript_80111	417	1247	8	420	598	1427	48	457
PB-MIX_transcript_89090	PB-MIX_transcript_1217	18	2303	2302	3953	7	2290	2391	4042
PB-MIX_transcript_40455	PB-MIX_transcript_40601	408	2173	8	409	892	2658	72	481
PB-MIX_transcript_11352	PB-MIX_transcript_54067	260	1815	8	259	445	2001	73	324
PB-MIX_transcript_80	PB-MIX_transcript_66	384	6694	25	386	468	6778	4	365
PB-MIX_transcript_41715	PB-MIX_transcript_99181	1	1110	1109	1470	1	1112	1332	1693
PB-MIX_transcript_4327	PB-MIX_transcript_73408	554	2788	68	558	1184	3421	8	500
PB-MIX_transcript_49240	PB-MIX_transcript_91448	1	1437	1436	1788	2	1428	1609	1961
PB-MIX_transcript_76319	PB-MIX_transcript_47119	403	2067	6	404	658	2326	14	410
PB-MIX_transcript_3667	PB-MIX_transcript_37771	11	1864	1863	3015	165	2027	3100	4250
PB-MIX_transcript_44757	PB-MIX_transcript_102499	144	1114	2	144	696	1678	3	145
PB-MIX_transcript_60055	PB-MIX_transcript_96525	497	2942	58	497	870	3316	7	447
PB-MIX_transcript_4996	PB-MIX_transcript_4604	22	2482	2480	2658	8	2467	2604	2782
PB-MIX_transcript_71069	PB-MIX_transcript_82445	442	1439	5	443	1016	2026	3	441
PB-MIX_transcript_87217	PB-MIX_transcript_73449	1	4203	4203	5705	3	4214	4645	6146
PB-MIX_transcript_103545	PB-MIX_transcript_82732	1	1134	1134	1383	1	1135	1243	1492
PB-MIX_transcript_51244	PB-MIX_transcript_15303	119	1245	1	123	272	1394	1	123
PB-MIX_transcript_83385	PB-MIX_transcript_84469	1	4193	4191	4665	3807	7996	8168	8642
PB-MIX_transcript_47949	PB-MIX_transcript_61860	1	1469	1468	1989	440	1908	2529	3050
PB-MIX_transcript_67301	PB-MIX_transcript_89852	345	1539	57	346	512	1704	7	293
PB-MIX_transcript_92679	PB-MIX_transcript_271	1684	5660	1	1685	1793	5769	2	1689
PB-MIX_transcript_532	PB-MIX_transcript_78122	10	3265	3264	5033	7	3260	3558	5327
PB-MIX_transcript_92618	PB-MIX_transcript_101023	13	1489	1488	1865	8	1489	1696	2081
PB-MIX_transcript_75779	PB-MIX_transcript_38813	1	3549	3550	3878	1	3542	4025	4353
PB-MIX_transcript_68066	PB-MIX_transcript_86734	546	2162	98	547	743	2368	164	614
PB-MIX_transcript_55025	PB-MIX_transcript_31367	480	1687	8	480	994	2209	67	544
PB-MIX_transcript_6091	PB-MIX_transcript_85127	1	1690	1691	2482	1	1690	1807	2598
PB-MIX_transcript_65832	PB-MIX_transcript_79936	318	1368	7	321	476	1530	10	324
PB-MIX_transcript_74544	PB-MIX_transcript_2065	11	1885	1885	3445	16	1891	2055	3615
PB-MIX_transcript_101728	PB-MIX_transcript_89406	2438	4832	1	2438	4921	7301	484	2921
PB-MIX_transcript_34985	PB-MIX_transcript_75484	212	1124	6	215	1365	2272	887	1096
PB-MIX_transcript_102436	PB-MIX_transcript_60569	474	3679	7	476	721	3907	12	480
PB-MIX_transcript_4743	PB-MIX_transcript_41107	2	2028	2027	2715	319	2317	2518	3202
PB-MIX_transcript_70489	PB-MIX_transcript_939	279	4123	101	278	295	4133	6	183
PB-MIX_transcript_7430	PB-MIX_transcript_80830	632	2215	7	637	983	2567	28	658
PB-MIX_transcript_88559	PB-MIX_transcript_19227	125	1013	7	128	263	1151	38	159
PB-MIX_transcript_96842	PB-MIX_transcript_89767	784	3754	79	785	2332	5298	7	714
PB-MIX_transcript_101971	PB-MIX_transcript_85436	99	3728	3	103	402	4042	4	104
PB-MIX_transcript_76956	PB-MIX_transcript_76379	111	3282	3283	4340	7	3175	3344	4401
PB-MIX_transcript_40311	PB-MIX_transcript_81723	324	3842	142	325	354	3876	7	190
PB-MIX_transcript_61888	PB-MIX_transcript_34220	191	3473	10	192	408	3625	92	271
PB-MIX_transcript_90288	PB-MIX_transcript_75550	1	1962	1960	2241	1	1958	2117	2397
PB-MIX_transcript_59197	PB-MIX_transcript_98276	362	1261	58	362	464	1364	4	308
PB-MIX_transcript_235	PB-MIX_transcript_80948	10	3779	3777	5910	6	3774	4142	6274
PB-MIX_transcript_2094	PB-MIX_transcript_96029	2	3393	3394	3541	1	3378	3482	3628
PB-MIX_transcript_106350	PB-MIX_transcript_93449	656	1668	8	657	990	1995	18	667
PB-MIX_transcript_41772	PB-MIX_transcript_1632	1	2107	2104	3455	2	2093	2388	3771
PB-MIX_transcript_94737	PB-MIX_transcript_66736	388	2883	84	390	1287	3782	120	426
PB-MIX_transcript_94181	PB-MIX_transcript_41213	32	4003	4002	6059	6	3982	4214	6275
PB-MIX_transcript_62203	PB-MIX_transcript_97670	1	1024	1023	1814	2	1027	1529	2322
PB-MIX_transcript_36926	PB-MIX_transcript_358	691	4419	7	693	1675	5395	5	692
PB-MIX_transcript_17630	PB-MIX_transcript_15297	1	1024	1023	1264	1	1021	1232	1475
PB-MIX_transcript_59186	PB-MIX_transcript_15844	126	1188	3	126	326	1387	3	126
PB-MIX_transcript_15755	PB-MIX_transcript_76624	1	1320	1321	1441	175	1500	1371	1493
PB-MIX_transcript_79015	PB-MIX_transcript_63464	655	3891	7	657	1782	5052	144	794
PB-MIX_transcript_4449	PB-MIX_transcript_3520	289	2814	7	293	582	3107	79	364
PB-MIX_transcript_61461	PB-MIX_transcript_98416	567	1251	8	568	1473	2157	225	785
PB-MIX_transcript_77196	PB-MIX_transcript_17444	550	1103	7	551	754	1310	21	565
PB-MIX_transcript_33831	PB-MIX_transcript_83448	482	1392	7	484	1214	2108	12	460
PB-MIX_transcript_16290	PB-MIX_transcript_88754	503	1314	6	506	611	1422	7	507
PB-MIX_transcript_69373	PB-MIX_transcript_47502	265	1249	6	265	461	1445	92	349
PB-MIX_transcript_104615	PB-MIX_transcript_68697	318	2264	6	322	1184	3144	206	522
PB-MIX_transcript_48461	PB-MIX_transcript_438	437	3658	5	437	2012	5252	751	1184
PB-MIX_transcript_78998	PB-MIX_transcript_54462	1	1433	1431	2128	2086	3513	3734	4455
PB-MIX_transcript_66338	PB-MIX_transcript_74006	441	4283	5	445	793	4629	159	598
PB-MIX_transcript_11352	PB-MIX_transcript_9228	260	1819	8	259	401	1960	29	280
PB-MIX_transcript_72828	PB-MIX_transcript_67817	2	3367	3367	4409	1	3366	3625	4666
PB-MIX_transcript_104108	PB-MIX_transcript_47992	315	2631	6	316	3981	6299	3367	3677
PB-MIX_transcript_3191	PB-MIX_transcript_42140	239	3128	13	240	561	3449	6	233
PB-MIX_transcript_39162	PB-MIX_transcript_43301	1	1133	1132	1784	1379	2499	2673	3328
PB-MIX_transcript_3040	PB-MIX_transcript_84742	103	1974	1973	3223	353	2238	2343	3602
PB-MIX_transcript_68856	PB-MIX_transcript_32616	352	1722	6	353	490	1860	19	363
PB-MIX_transcript_80326	PB-MIX_transcript_239	20	5288	5288	5724	7	5280	5443	5880
PB-MIX_transcript_88989	PB-MIX_transcript_48051	1485	4239	108	1486	1944	4708	121	1503
PB-MIX_transcript_74076	PB-MIX_transcript_86523	1	2172	2173	2974	1	2219	2834	3646
PB-MIX_transcript_74357	PB-MIX_transcript_52884	1	1063	1066	1518	1	1064	2958	3412
PB-MIX_transcript_70633	PB-MIX_transcript_97841	368	1686	8	371	639	1953	174	537
PB-MIX_transcript_100404	PB-MIX_transcript_86050	205	1477	5	206	788	2022	484	682
PB-MIX_transcript_97013	PB-MIX_transcript_7765	1	1185	1184	1793	1	1172	1584	2192
PB-MIX_transcript_93193	PB-MIX_transcript_61669	183	1409	7	184	568	1794	34	211
PB-MIX_transcript_3811	PB-MIX_transcript_51661	1	1768	1764	2961	5	1772	1960	3157
PB-MIX_transcript_47687	PB-MIX_transcript_67210	444	1611	6	449	5394	6535	4834	5276
PB-MIX_transcript_94218	PB-MIX_transcript_98161	114	2143	11	113	757	2787	6	108
PB-MIX_transcript_6691	PB-MIX_transcript_46971	390	2242	45	387	626	2467	7	348
PB-MIX_transcript_42122	PB-MIX_transcript_66911	1	1732	1732	1837	1119	2849	3003	3106
PB-MIX_transcript_50015	PB-MIX_transcript_46498	164	3207	1	166	314	3361	1	167
PB-MIX_transcript_52292	PB-MIX_transcript_90593	289	1254	6	290	2223	3188	798	1082
PB-MIX_transcript_90263	PB-MIX_transcript_65584	12	2711	2710	2965	7	2721	2878	3117
PB-MIX_transcript_60929	PB-MIX_transcript_808	183	4113	1	187	612	4541	169	355
PB-MIX_transcript_16568	PB-MIX_transcript_92308	147	1343	8	148	950	2151	1	141
PB-MIX_transcript_77915	PB-MIX_transcript_57364	782	6101	8	784	957	6230	9	795
PB-MIX_transcript_60776	PB-MIX_transcript_98253	427	1967	8	430	1287	2814	47	468
PB-MIX_transcript_87744	PB-MIX_transcript_106895	661	2154	78	662	717	2208	9	594
PB-MIX_transcript_67497	PB-MIX_transcript_32819	11	1104	1104	1596	7	1112	1243	1734
PB-MIX_transcript_51281	PB-MIX_transcript_83301	202	1065	3	204	441	1310	4	208
PB-MIX_transcript_949	PB-MIX_transcript_75912	3	3981	3981	4322	3	3980	4400	4741
PB-MIX_transcript_93774	PB-MIX_transcript_40968	1	1451	1451	2283	1	1452	1575	2407
PB-MIX_transcript_12	PB-MIX_transcript_35960	5	5787	5787	7777	52	5836	6110	8100
PB-MIX_transcript_100552	PB-MIX_transcript_83294	569	1575	6	570	927	1933	84	648
PB-MIX_transcript_5318	PB-MIX_transcript_4692	1	1330	1328	2634	1	1328	1457	2763
PB-MIX_transcript_52309	PB-MIX_transcript_35617	3	3242	3239	4428	3	3264	3519	4728
PB-MIX_transcript_83169	PB-MIX_transcript_49948	1270	3935	10	1272	1735	4400	8	1287
PB-MIX_transcript_105814	PB-MIX_transcript_72454	138	1208	3	141	262	1332	3	140
PB-MIX_transcript_79023	PB-MIX_transcript_12310	638	1457	7	637	896	1715	116	746
PB-MIX_transcript_7721	PB-MIX_transcript_59115	260	2223	37	261	3064	5027	7	231
PB-MIX_transcript_3789	PB-MIX_transcript_45430	1252	2798	1	1256	1827	3376	8	1268
PB-MIX_transcript_100057	PB-MIX_transcript_40508	6	6102	6101	7219	120	6215	7055	8170
PB-MIX_transcript_43929	PB-MIX_transcript_45312	1	3796	3794	3990	300	4076	4204	4414
PB-MIX_transcript_41850	PB-MIX_transcript_86993	192	1461	3	196	468	1730	156	349
PB-MIX_transcript_81840	PB-MIX_transcript_55669	306	1091	7	311	3385	4170	2893	3195
PB-MIX_transcript_2023	PB-MIX_transcript_50968	1	2489	2488	3544	3	2506	3457	4517
PB-MIX_transcript_4180	PB-MIX_transcript_43733	10	1617	1618	2879	7	1594	1741	3002
PB-MIX_transcript_11487	PB-MIX_transcript_61139	264	1815	52	265	637	2189	167	380
PB-MIX_transcript_1439	PB-MIX_transcript_47071	1	3286	3285	3987	1	3308	3743	4448
PB-MIX_transcript_54837	PB-MIX_transcript_58891	23	2548	2545	2871	6	2513	3091	3415
PB-MIX_transcript_78660	PB-MIX_transcript_53323	319	2754	8	319	604	3040	130	441
PB-MIX_transcript_80450	PB-MIX_transcript_92001	331	1505	52	333	872	2046	270	551
PB-MIX_transcript_82611	PB-MIX_transcript_106655	397	3457	4	399	1243	4266	3	396
PB-MIX_transcript_101241	PB-MIX_transcript_64610	1	1818	1817	2087	1	1837	1958	2223
PB-MIX_transcript_45802	PB-MIX_transcript_53241	678	1355	7	681	1132	1809	10	685
PB-MIX_transcript_95003	PB-MIX_transcript_1016	1	2767	2763	3689	1	2769	3330	4257
PB-MIX_transcript_15383	PB-MIX_transcript_2088	170	1422	7	171	2283	3535	9	173
PB-MIX_transcript_8696	PB-MIX_transcript_96781	561	2092	68	560	676	2205	8	500
PB-MIX_transcript_44890	PB-MIX_transcript_7687	1	1263	1263	1757	349	1619	1737	2229
PB-MIX_transcript_79726	PB-MIX_transcript_97722	6	511	510	1089	3629	3124	2815	2216
PB-MIX_transcript_102108	PB-MIX_transcript_2324	364	3075	6	368	715	3427	250	612
PB-MIX_transcript_101849	PB-MIX_transcript_1813	227	2626	1	228	1247	3647	1	226
PB-MIX_transcript_88379	PB-MIX_transcript_58079	13	2185	2185	2960	7	2181	2338	3116
PB-MIX_transcript_38281	PB-MIX_transcript_47812	1	1207	1208	2362	1073	2277	2387	3540
PB-MIX_transcript_15775	PB-MIX_transcript_42112	363	1397	6	362	459	1493	3	359
PB-MIX_transcript_46155	PB-MIX_transcript_46376	206	1778	7	207	408	1981	51	251
PB-MIX_transcript_81171	PB-MIX_transcript_54350	612	2400	7	614	1210	3021	4	595
PB-MIX_transcript_68033	PB-MIX_transcript_6039	1	1635	1633	2018	2	1639	2100	2485
PB-MIX_transcript_62724	PB-MIX_transcript_52752	1884	4219	1	1884	2175	4488	150	2037
PB-MIX_transcript_77760	PB-MIX_transcript_97666	256	1456	7	258	466	1666	98	350
PB-MIX_transcript_82844	PB-MIX_transcript_49562	695	1458	9	696	1452	2214	89	776
PB-MIX_transcript_6927	PB-MIX_transcript_76014	264	2253	5	263	437	2430	3	261
PB-MIX_transcript_62952	PB-MIX_transcript_4362	1	1119	1119	1547	2	1100	1595	2023
PB-MIX_transcript_39031	PB-MIX_transcript_62579	224	1024	3	223	425	1223	1	221
PB-MIX_transcript_1945	PB-MIX_transcript_1816	16	3040	3037	3612	22	3046	3178	3753
PB-MIX_transcript_75012	PB-MIX_transcript_66413	664	2249	8	665	1035	2621	53	710
PB-MIX_transcript_31980	PB-MIX_transcript_58833	230	1643	4	235	2335	3738	1997	2227
PB-MIX_transcript_71274	PB-MIX_transcript_77833	228	1359	9	230	955	2091	48	269
PB-MIX_transcript_62060	PB-MIX_transcript_92689	10	1075	1074	1409	7	1079	2014	2349
PB-MIX_transcript_9732	PB-MIX_transcript_6231	220	1978	7	222	634	2392	10	225
PB-MIX_transcript_18739	PB-MIX_transcript_47502	241	1223	25	240	462	1445	1	214
PB-MIX_transcript_11925	PB-MIX_transcript_89549	10	1074	1075	1765	6	1063	1235	1924
PB-MIX_transcript_57360	PB-MIX_transcript_5496	264	1443	44	266	1224	2402	8	230
PB-MIX_transcript_92586	PB-MIX_transcript_88804	1	1441	1436	2318	587	2031	1121	2006
PB-MIX_transcript_98429	PB-MIX_transcript_78654	225	1576	8	221	1499	2878	1096	1309
PB-MIX_transcript_19422	PB-MIX_transcript_36298	9	617	617	1190	49	658	888	1461
PB-MIX_transcript_60356	PB-MIX_transcript_10530	166	1535	7	165	434	1816	116	279
PB-MIX_transcript_91104	PB-MIX_transcript_6670	305	2057	77	304	391	2143	8	235
PB-MIX_transcript_85355	PB-MIX_transcript_53393	1	1578	1579	1834	1478	3048	3161	3416
PB-MIX_transcript_79583	PB-MIX_transcript_44722	600	3467	8	601	851	3773	84	688
PB-MIX_transcript_53439	PB-MIX_transcript_46984	18	2713	2710	2942	7	2678	3392	3628
PB-MIX_transcript_41	PB-MIX_transcript_96795	1	6711	6706	7140	3	6736	6853	7288
PB-MIX_transcript_65127	PB-MIX_transcript_96240	543	1565	7	544	1269	2291	18	555
PB-MIX_transcript_35027	PB-MIX_transcript_91481	222	4607	12	223	325	4714	8	219
PB-MIX_transcript_18669	PB-MIX_transcript_82467	7	598	596	1183	324	913	1174	1754
PB-MIX_transcript_99085	PB-MIX_transcript_91619	412	3187	9	410	537	3324	7	403
PB-MIX_transcript_105773	PB-MIX_transcript_93282	3	757	758	997	2410	3165	3484	3723
PB-MIX_transcript_17064	PB-MIX_transcript_15577	273	1345	37	275	384	1456	22	260
PB-MIX_transcript_2089	PB-MIX_transcript_96622	1119	3525	1	1121	1430	3837	1	1121
PB-MIX_transcript_71663	PB-MIX_transcript_47471	436	1379	7	436	1253	2202	90	518
PB-MIX_transcript_76508	PB-MIX_transcript_85196	460	1163	7	461	1539	2242	54	509
PB-MIX_transcript_99700	PB-MIX_transcript_76601	520	2496	7	524	1352	3334	75	596
PB-MIX_transcript_8115	PB-MIX_transcript_90123	1	1523	1522	2166	1	1522	1889	2533
PB-MIX_transcript_33358	PB-MIX_transcript_99668	116	3529	3524	3771	7	3444	3582	3829
PB-MIX_transcript_87983	PB-MIX_transcript_34194	103	2570	2570	3733	7	2473	2809	3971
PB-MIX_transcript_55538	PB-MIX_transcript_37024	1	1485	1484	2172	3	1488	1612	2300
PB-MIX_transcript_89522	PB-MIX_transcript_56367	337	2904	4	341	1808	4387	3	343
PB-MIX_transcript_66313	PB-MIX_transcript_63905	332	3011	7	332	1056	3735	622	946
PB-MIX_transcript_36371	PB-MIX_transcript_75484	10	1036	1033	1898	72	1096	1365	2217
PB-MIX_transcript_84114	PB-MIX_transcript_78218	618	2265	7	620	807	2454	39	652
PB-MIX_transcript_93142	PB-MIX_transcript_82447	16	2239	2238	3247	8	2235	2339	3347
PB-MIX_transcript_98429	PB-MIX_transcript_7966	225	1585	8	221	815	2173	412	625
PB-MIX_transcript_38129	PB-MIX_transcript_64383	412	2209	7	415	625	2425	17	424
PB-MIX_transcript_67418	PB-MIX_transcript_62667	174	1611	7	173	671	2102	161	325
PB-MIX_transcript_65205	PB-MIX_transcript_7346	499	1392	8	498	1188	2077	114	600
PB-MIX_transcript_7089	PB-MIX_transcript_51003	1	1965	1966	2281	402	2365	2475	2791
PB-MIX_transcript_10242	PB-MIX_transcript_70572	1	1424	1424	1833	3	1427	1527	1936
PB-MIX_transcript_89556	PB-MIX_transcript_80781	570	6592	13	575	785	6809	7	565
PB-MIX_transcript_14326	PB-MIX_transcript_59814	569	1483	69	569	630	1544	7	507
PB-MIX_transcript_56525	PB-MIX_transcript_55374	240	1519	46	240	311	1599	8	203
PB-MIX_transcript_95501	PB-MIX_transcript_57126	442	1552	59	445	592	1704	7	388
PB-MIX_transcript_11257	PB-MIX_transcript_33975	367	1740	5	367	481	1853	5	371
PB-MIX_transcript_18537	PB-MIX_transcript_15863	179	1239	2	179	282	1342	1	179
PB-MIX_transcript_62710	PB-MIX_transcript_105910	1	2176	2175	2795	7	2187	3125	3748
PB-MIX_transcript_80609	PB-MIX_transcript_97539	1788	4687	11	1792	2142	5041	7	1772
PB-MIX_transcript_19278	PB-MIX_transcript_8202	410	1115	6	410	1444	2146	571	975
PB-MIX_transcript_579	PB-MIX_transcript_412	1980	4920	1	1984	2352	5294	2	1992
PB-MIX_transcript_747	PB-MIX_transcript_660	1743	4551	14	1745	1945	4750	81	1837
PB-MIX_transcript_48014	PB-MIX_transcript_104371	369	2273	90	369	1216	3112	286	563
PB-MIX_transcript_102533	PB-MIX_transcript_2739	170	1699	2	170	1818	3349	1318	1486
PB-MIX_transcript_8771	PB-MIX_transcript_75025	156	1964	1	159	1069	2878	1	159
PB-MIX_transcript_9901	PB-MIX_transcript_9061	1	1043	1043	1893	1	1045	1160	2012
PB-MIX_transcript_106187	PB-MIX_transcript_79561	1	2271	2270	3233	2	2285	2843	3819
PB-MIX_transcript_58503	PB-MIX_transcript_16632	1	1008	1007	1246	1	1008	1125	1364
PB-MIX_transcript_38023	PB-MIX_transcript_43964	304	1994	7	306	484	2162	68	362
PB-MIX_transcript_16748	PB-MIX_transcript_106573	287	1312	8	287	727	1732	22	301
PB-MIX_transcript_455	PB-MIX_transcript_365	3	5066	5066	5200	3	5066	5291	5425
PB-MIX_transcript_7606	PB-MIX_transcript_52198	12	1498	1497	2240	8	1493	1848	2591
PB-MIX_transcript_85966	PB-MIX_transcript_42673	1	1829	1828	2202	584	2413	2553	2927
PB-MIX_transcript_41991	PB-MIX_transcript_102406	147	1464	7	152	827	2144	49	194
PB-MIX_transcript_68694	PB-MIX_transcript_92558	170	4019	1	168	392	4270	1	168
PB-MIX_transcript_46489	PB-MIX_transcript_84800	123	1384	1	128	146	1386	247	373
PB-MIX_transcript_8524	PB-MIX_transcript_54092	340	2057	7	343	2245	3982	20	356
PB-MIX_transcript_37999	PB-MIX_transcript_95238	151	3452	3452	5215	6	3310	3517	5256
PB-MIX_transcript_98583	PB-MIX_transcript_3428	1	1463	1462	2582	1	1465	1809	2929
PB-MIX_transcript_62724	PB-MIX_transcript_93567	1884	4219	1	1884	3132	5473	1104	2987
PB-MIX_transcript_46489	PB-MIX_transcript_80242	123	1357	1	128	1410	2617	1511	1637
PB-MIX_transcript_97252	PB-MIX_transcript_14616	194	1392	64	196	298	1495	7	139
PB-MIX_transcript_58839	PB-MIX_transcript_865	15	3355	3354	4086	7	3346	3529	4261
PB-MIX_transcript_50930	PB-MIX_transcript_99697	778	1653	8	779	1203	2076	26	797
PB-MIX_transcript_90828	PB-MIX_transcript_95910	1	1805	1804	2869	3	1818	2008	3070
PB-MIX_transcript_43499	PB-MIX_transcript_60809	671	1432	7	671	4615	5377	3666	4330
PB-MIX_transcript_52135	PB-MIX_transcript_4493	1	1134	1135	1757	551	1684	2088	2710
PB-MIX_transcript_105196	PB-MIX_transcript_49541	453	1382	51	454	1244	2174	7	410
PB-MIX_transcript_46965	PB-MIX_transcript_66497	184	1644	6	183	414	1869	16	192
PB-MIX_transcript_98165	PB-MIX_transcript_49939	110	2436	1	110	349	2696	1	112
PB-MIX_transcript_461	PB-MIX_transcript_74170	12	3084	3083	5163	5	3077	3219	5306
PB-MIX_transcript_7016	PB-MIX_transcript_100628	679	2208	8	679	799	2334	12	686
PB-MIX_transcript_61291	PB-MIX_transcript_92503	1	3306	3304	4069	3296	6588	7216	7983
PB-MIX_transcript_92737	PB-MIX_transcript_86882	521	1832	7	523	644	1951	16	532
PB-MIX_transcript_87055	PB-MIX_transcript_101414	282	2264	3	284	489	2460	3	284
PB-MIX_transcript_99243	PB-MIX_transcript_92247	133	2019	2018	3138	144	2057	2184	3310
PB-MIX_transcript_42122	PB-MIX_transcript_4062	1	1732	1732	1837	796	2539	2693	2797
PB-MIX_transcript_65345	PB-MIX_transcript_83553	10	1149	1148	1319	7	1141	1345	1516
PB-MIX_transcript_15194	PB-MIX_transcript_4792	454	1486	60	457	1643	2679	8	406
PB-MIX_transcript_4468	PB-MIX_transcript_96838	535	2717	7	539	1231	3431	32	565
PB-MIX_transcript_106062	PB-MIX_transcript_99159	1	1740	1738	2602	1109	2848	3079	3940
PB-MIX_transcript_45461	PB-MIX_transcript_28	527	7341	1	526	629	7443	1	526
PB-MIX_transcript_15737	PB-MIX_transcript_32423	167	1436	34	168	403	1672	46	180
PB-MIX_transcript_94296	PB-MIX_transcript_32367	632	1410	7	635	931	1731	103	731
PB-MIX_transcript_11033	PB-MIX_transcript_43203	250	1759	7	249	543	2050	143	385
PB-MIX_transcript_9884	PB-MIX_transcript_70630	578	1955	83	580	1307	2681	7	505
PB-MIX_transcript_44912	PB-MIX_transcript_42599	463	2084	7	463	1165	2769	28	482
PB-MIX_transcript_104685	PB-MIX_transcript_34908	400	2692	75	402	622	2919	8	335
PB-MIX_transcript_45824	PB-MIX_transcript_70149	716	1956	8	714	1039	2284	31	740
PB-MIX_transcript_98429	PB-MIX_transcript_86474	225	1575	7	221	1027	2407	624	837
PB-MIX_transcript_61807	PB-MIX_transcript_77300	1	2100	2097	2460	944	3046	3813	4176
PB-MIX_transcript_836	PB-MIX_transcript_62168	472	4422	5	473	1305	5248	1	469
PB-MIX_transcript_76390	PB-MIX_transcript_96250	178	1615	6	181	2293	3719	1332	1507
PB-MIX_transcript_89652	PB-MIX_transcript_3	4	4980	4979	5090	3621	8596	8713	8823
PB-MIX_transcript_52411	PB-MIX_transcript_55353	604	1515	9	603	763	1639	6	599
PB-MIX_transcript_7271	PB-MIX_transcript_51119	233	2282	39	235	2209	4257	7	204
PB-MIX_transcript_70035	PB-MIX_transcript_503	19	4514	4513	4908	1	4495	4659	5054
PB-MIX_transcript_84736	PB-MIX_transcript_666	671	2431	7	673	2999	4760	238	903
PB-MIX_transcript_37925	PB-MIX_transcript_39276	208	4106	1	208	597	4488	1	207
PB-MIX_transcript_89701	PB-MIX_transcript_89966	12	1473	1471	1890	1251	2662	3028	3429
PB-MIX_transcript_8659	PB-MIX_transcript_42101	1	1037	1037	2030	2510	1474	1310	315
PB-MIX_transcript_83280	PB-MIX_transcript_76649	2251	4595	1	2252	2376	4719	1	2257
PB-MIX_transcript_43833	PB-MIX_transcript_938	13	3067	3064	4106	6	3060	3237	4279
PB-MIX_transcript_101294	PB-MIX_transcript_57958	540	1211	7	543	1468	2125	134	670
PB-MIX_transcript_16921	PB-MIX_transcript_75074	459	1349	6	461	1984	2875	1172	1627
PB-MIX_transcript_39506	PB-MIX_transcript_75434	294	2028	3	296	451	2186	3	296
PB-MIX_transcript_90212	PB-MIX_transcript_64212	232	1279	7	232	508	1556	24	249
PB-MIX_transcript_70369	PB-MIX_transcript_102739	1	1504	1501	1802	1267	2768	3205	3503
PB-MIX_transcript_46777	PB-MIX_transcript_63622	404	2195	6	405	550	2343	43	442
PB-MIX_transcript_16667	PB-MIX_transcript_76639	9	718	716	1317	55	764	1630	2231
PB-MIX_transcript_4907	PB-MIX_transcript_66137	503	2568	7	504	2095	4155	1	498
PB-MIX_transcript_100502	PB-MIX_transcript_65239	101	2867	2865	3407	7	2773	3271	3813
PB-MIX_transcript_5936	PB-MIX_transcript_48572	16	2230	2225	2422	9	2223	2417	2614
PB-MIX_transcript_44437	PB-MIX_transcript_43818	456	1056	7	459	1173	1775	76	528
PB-MIX_transcript_76670	PB-MIX_transcript_47631	302	2954	6	304	1555	4214	887	1185
PB-MIX_transcript_39316	PB-MIX_transcript_717	256	4021	10	261	723	4486	46	300
PB-MIX_transcript_35446	PB-MIX_transcript_6263	521	2145	7	523	826	2447	175	692
PB-MIX_transcript_7950	PB-MIX_transcript_97302	470	2189	7	471	1232	2951	98	560
PB-MIX_transcript_75459	PB-MIX_transcript_82821	493	3981	81	494	1008	4497	418	835
PB-MIX_transcript_48132	PB-MIX_transcript_94433	381	2372	8	385	798	2767	23	397
PB-MIX_transcript_31353	PB-MIX_transcript_47631	469	3132	6	471	1555	4213	720	1185
PB-MIX_transcript_77111	PB-MIX_transcript_92727	478	3800	6	478	1017	4339	332	804
PB-MIX_transcript_6533	PB-MIX_transcript_45880	11	1745	1741	2407	7	1771	2575	3248
PB-MIX_transcript_184	PB-MIX_transcript_150	1	4286	4285	6104	1	4285	4464	6288
PB-MIX_transcript_53439	PB-MIX_transcript_1508	2	2713	2710	2949	1	2713	3427	3667
PB-MIX_transcript_257	PB-MIX_transcript_91437	437	5830	1	439	543	5926	2	442
PB-MIX_transcript_1455	PB-MIX_transcript_69822	2	2826	2827	3819	3	2821	2950	3943
PB-MIX_transcript_3529	PB-MIX_transcript_105487	1255	2938	1	1256	1373	3056	3	1259
PB-MIX_transcript_52735	PB-MIX_transcript_97793	253	1268	7	254	830	1842	384	631
PB-MIX_transcript_92172	PB-MIX_transcript_97903	584	1723	67	584	731	1871	80	596
PB-MIX_transcript_84788	PB-MIX_transcript_50882	1	1761	1761	2600	3	1792	1937	2785
PB-MIX_transcript_74006	PB-MIX_transcript_740	163	2413	2412	4629	1	2253	2356	4573
PB-MIX_transcript_37513	PB-MIX_transcript_40619	1020	2084	1	1018	2244	1181	2111	1095
PB-MIX_transcript_7248	PB-MIX_transcript_60462	1006	2171	1	1008	1932	3100	10	1019
PB-MIX_transcript_3162	PB-MIX_transcript_89889	620	3170	73	622	868	3405	7	558
PB-MIX_transcript_56946	PB-MIX_transcript_89037	524	1786	6	526	2942	4203	2188	2709
PB-MIX_transcript_2754	PB-MIX_transcript_85431	679	3235	7	678	1334	3889	45	714
PB-MIX_transcript_15228	PB-MIX_transcript_43528	1	1076	1076	1475	469	1540	1715	2114
PB-MIX_transcript_13171	PB-MIX_transcript_55374	201	1581	3	201	311	1703	4	203
PB-MIX_transcript_2361	PB-MIX_transcript_76342	351	3279	51	355	994	3919	7	309
PB-MIX_transcript_50399	PB-MIX_transcript_104819	141	2352	2349	3154	346	2557	2665	3470
PB-MIX_transcript_34523	PB-MIX_transcript_98451	159	1481	7	160	680	2021	168	321
PB-MIX_transcript_95594	PB-MIX_transcript_31757	420	2358	7	422	1079	3010	12	425
PB-MIX_transcript_106133	PB-MIX_transcript_67090	1	5406	5403	5878	1	5420	6131	6606
PB-MIX_transcript_49240	PB-MIX_transcript_101285	1	1437	1436	1788	698	2144	2325	2677
PB-MIX_transcript_74733	PB-MIX_transcript_99991	7	559	560	1072	958	1510	1671	2185
PB-MIX_transcript_17708	PB-MIX_transcript_37666	235	1248	3	239	893	1884	236	469
PB-MIX_transcript_64851	PB-MIX_transcript_42381	1	1101	1101	1665	2	1100	1651	2215
PB-MIX_transcript_33858	PB-MIX_transcript_68238	1	1080	1079	1352	2610	1528	326	52
PB-MIX_transcript_79248	PB-MIX_transcript_392	463	3800	5	465	633	3974	9	470
PB-MIX_transcript_68393	PB-MIX_transcript_87983	342	3395	82	343	605	3663	7	264
PB-MIX_transcript_47294	PB-MIX_transcript_86638	138	1297	16	137	265	1434	7	130
PB-MIX_transcript_41079	PB-MIX_transcript_65036	1	1371	1373	2178	1901	3271	3680	4484
PB-MIX_transcript_2452	PB-MIX_transcript_1746	17	1844	1845	3378	7	1846	2176	3714
PB-MIX_transcript_53026	PB-MIX_transcript_2198	140	2505	2502	2937	315	2681	3123	3558
PB-MIX_transcript_106754	PB-MIX_transcript_52616	2716	5518	11	2717	3241	6034	102	2797
PB-MIX_transcript_34654	PB-MIX_transcript_74170	1970	4075	1	1971	3219	5306	1096	3077
PB-MIX_transcript_54607	PB-MIX_transcript_101854	376	1328	7	377	578	1529	78	448
PB-MIX_transcript_88559	PB-MIX_transcript_90424	127	1013	29	128	1085	1972	7	106
PB-MIX_transcript_2087	PB-MIX_transcript_79744	1423	3476	1	1423	1551	3602	1	1422
PB-MIX_transcript_17708	PB-MIX_transcript_102224	235	1212	3	239	895	1862	237	471
PB-MIX_transcript_4728	PB-MIX_transcript_93489	120	1842	1839	2785	8	1724	1843	2789
PB-MIX_transcript_95124	PB-MIX_transcript_63083	401	1581	7	403	900	2080	22	418
PB-MIX_transcript_33848	PB-MIX_transcript_34366	1	1655	1654	2217	1893	3551	4224	4787
PB-MIX_transcript_95966	PB-MIX_transcript_46265	10	1602	1601	1881	19	1584	1738	2002
PB-MIX_transcript_14909	PB-MIX_transcript_47471	467	1499	8	463	1227	2278	63	518
PB-MIX_transcript_101808	PB-MIX_transcript_49332	1	1758	1758	2752	45	1802	1957	2949
PB-MIX_transcript_14686	PB-MIX_transcript_55824	583	1501	8	585	1923	2841	70	647
PB-MIX_transcript_9246	PB-MIX_transcript_52041	1	1413	1408	1946	1	1413	1683	2221
PB-MIX_transcript_85448	PB-MIX_transcript_84183	190	2764	1	190	735	3302	1	190
PB-MIX_transcript_90228	PB-MIX_transcript_102106	462	4565	64	464	683	4791	6	406
PB-MIX_transcript_17087	PB-MIX_transcript_91759	591	1299	7	591	982	1689	51	635
PB-MIX_transcript_95124	PB-MIX_transcript_10108	403	1610	7	403	738	1945	129	525
PB-MIX_transcript_94849	PB-MIX_transcript_44419	379	1051	6	378	3088	3760	2449	2821
PB-MIX_transcript_9309	PB-MIX_transcript_88815	146	1991	13	149	915	2760	7	140
PB-MIX_transcript_67926	PB-MIX_transcript_64216	1	1614	1611	2593	1	1584	3443	4435
PB-MIX_transcript_65400	PB-MIX_transcript_64317	487	1192	7	489	965	1674	228	710
PB-MIX_transcript_106481	PB-MIX_transcript_65916	235	1657	3	237	1559	2975	3	237
PB-MIX_transcript_64322	PB-MIX_transcript_56808	1	2136	2134	3263	48	2204	3228	4356
PB-MIX_transcript_75503	PB-MIX_transcript_35795	312	1183	38	313	1224	2112	6	282
PB-MIX_transcript_19826	PB-MIX_transcript_10189	160	1128	2	159	963	1931	3	160
PB-MIX_transcript_51463	PB-MIX_transcript_32114	10	2350	2349	3134	6	2339	2502	3291
PB-MIX_transcript_59624	PB-MIX_transcript_35462	293	1317	3	293	1153	2177	369	659
PB-MIX_transcript_94849	PB-MIX_transcript_98749	379	1077	6	378	3223	3921	2584	2956
PB-MIX_transcript_34874	PB-MIX_transcript_102311	158	1325	9	162	1519	2686	411	564
PB-MIX_transcript_39162	PB-MIX_transcript_3713	1	1133	1132	1784	1087	2207	2381	3026
PB-MIX_transcript_48787	PB-MIX_transcript_7069	1	1127	1126	1658	527	1656	1758	2289
PB-MIX_transcript_102016	PB-MIX_transcript_11160	383	1332	48	382	757	1707	5	339
PB-MIX_transcript_91243	PB-MIX_transcript_104651	755	2156	77	756	1425	2827	7	686
PB-MIX_transcript_1505	PB-MIX_transcript_37851	193	2814	2810	3943	13	2631	2936	4067
PB-MIX_transcript_70314	PB-MIX_transcript_37047	3	1000	995	1616	3	1010	1462	2087
PB-MIX_transcript_83081	PB-MIX_transcript_38158	1	1062	1063	1331	189	1250	1373	1641
PB-MIX_transcript_13158	PB-MIX_transcript_55183	272	1653	3	274	1329	2709	4	275
PB-MIX_transcript_83322	PB-MIX_transcript_79771	1	1150	1146	1427	401	1550	1723	2004
PB-MIX_transcript_20128	PB-MIX_transcript_18914	295	1093	3	296	413	1211	3	296
PB-MIX_transcript_50676	PB-MIX_transcript_90499	323	2013	88	323	428	2125	7	242
PB-MIX_transcript_70669	PB-MIX_transcript_6263	577	2179	8	579	826	2415	121	692
PB-MIX_transcript_1277	PB-MIX_transcript_95320	1	2497	2492	3850	96	2621	3665	5035
PB-MIX_transcript_39968	PB-MIX_transcript_63376	111	1607	1	110	1021	2521	379	488
PB-MIX_transcript_53508	PB-MIX_transcript_33590	1	1312	1309	2336	1	1310	1681	2708
PB-MIX_transcript_103144	PB-MIX_transcript_84689	1	1730	1729	2089	1	1717	2018	2376
PB-MIX_transcript_34342	PB-MIX_transcript_53323	398	2876	8	399	518	2998	25	416
PB-MIX_transcript_68086	PB-MIX_transcript_80950	304	3059	6	306	498	3253	14	314
PB-MIX_transcript_67687	PB-MIX_transcript_34651	731	1733	8	731	969	1975	20	743
PB-MIX_transcript_83805	PB-MIX_transcript_65934	1	3145	3143	3490	2	3211	3400	3753
PB-MIX_transcript_83081	PB-MIX_transcript_74255	1	1062	1063	1331	206	1267	1390	1658
PB-MIX_transcript_37690	PB-MIX_transcript_82814	105	1247	1	106	665	1808	272	377
PB-MIX_transcript_50722	PB-MIX_transcript_67793	1	3296	3298	3906	1871	5037	5292	5882
PB-MIX_transcript_94443	PB-MIX_transcript_31582	1	1226	1221	1657	1	1227	1480	1904
PB-MIX_transcript_99554	PB-MIX_transcript_48338	362	1144	6	365	1516	2299	831	1189
PB-MIX_transcript_41737	PB-MIX_transcript_64953	364	1667	7	366	577	1880	22	381
PB-MIX_transcript_76319	PB-MIX_transcript_3474	403	2067	6	404	727	2388	83	479
PB-MIX_transcript_34430	PB-MIX_transcript_106618	296	4170	16	299	599	4482	7	290
PB-MIX_transcript_66662	PB-MIX_transcript_83003	124	2459	2457	3114	6	2343	2480	3135
PB-MIX_transcript_49562	PB-MIX_transcript_96913	736	2214	84	739	1159	2635	7	662
PB-MIX_transcript_14848	PB-MIX_transcript_42313	616	1452	7	618	753	1586	32	645
PB-MIX_transcript_78655	PB-MIX_transcript_4666	355	1336	4	357	1807	2768	953	1306
PB-MIX_transcript_67277	PB-MIX_transcript_43261	18	3404	3402	4360	8	3395	3688	4645
PB-MIX_transcript_5853	PB-MIX_transcript_93142	348	2514	7	347	1080	3247	16	357
PB-MIX_transcript_3593	PB-MIX_transcript_106953	1	1759	1758	3023	3	1760	2148	3414
PB-MIX_transcript_4193	PB-MIX_transcript_45422	1	2287	2286	2774	2	2289	2815	3303
PB-MIX_transcript_43455	PB-MIX_transcript_43106	277	2012	4	277	1485	3235	1050	1325
PB-MIX_transcript_70428	PB-MIX_transcript_52307	1	1558	1557	1880	383	1927	2109	2430
PB-MIX_transcript_103560	PB-MIX_transcript_44851	1	1813	1811	2214	1	1811	2065	2467
PB-MIX_transcript_43593	PB-MIX_transcript_92	524	2415	6	523	2019	3897	99	612
PB-MIX_transcript_79085	PB-MIX_transcript_61102	160	2444	1	161	740	3040	1	162
PB-MIX_transcript_68692	PB-MIX_transcript_60074	244	2368	4	241	1248	3317	350	582
PB-MIX_transcript_92347	PB-MIX_transcript_40508	1	4097	4096	5197	2153	6215	7055	8145
PB-MIX_transcript_3647	PB-MIX_transcript_1832	18	1973	1973	3053	6	1957	2662	3741
PB-MIX_transcript_83065	PB-MIX_transcript_95466	614	2826	71	614	839	3051	7	550
PB-MIX_transcript_47667	PB-MIX_transcript_47765	134	1329	5	133	1259	2453	427	555
PB-MIX_transcript_69543	PB-MIX_transcript_45312	2	3730	3730	4201	362	4075	4204	4681
PB-MIX_transcript_85347	PB-MIX_transcript_94091	299	1046	4	300	714	1459	203	498
PB-MIX_transcript_90200	PB-MIX_transcript_60336	104	2771	2768	3509	8	2675	2874	3617
PB-MIX_transcript_42722	PB-MIX_transcript_49738	508	1487	7	509	1050	2021	162	660
PB-MIX_transcript_2800	PB-MIX_transcript_66351	2	2895	2895	3299	1	2891	3121	3524
PB-MIX_transcript_85726	PB-MIX_transcript_95414	1	1109	1109	1426	21	1138	1314	1634
PB-MIX_transcript_35880	PB-MIX_transcript_89214	28	3230	3228	4128	7	3220	3896	4798
PB-MIX_transcript_1117	PB-MIX_transcript_81250	1466	4133	1	1469	2051	4714	1	1470
PB-MIX_transcript_19278	PB-MIX_transcript_33133	173	1113	6	172	1195	2132	926	1092
PB-MIX_transcript_57467	PB-MIX_transcript_46830	272	1015	7	272	979	1726	157	417
PB-MIX_transcript_42801	PB-MIX_transcript_1022	205	2404	11	207	2044	4241	8	204
PB-MIX_transcript_4325	PB-MIX_transcript_102917	1	2181	2180	2813	19	2243	2872	3531
PB-MIX_transcript_15364	PB-MIX_transcript_68805	407	1471	9	410	1805	2870	37	439
PB-MIX_transcript_11324	PB-MIX_transcript_101108	515	1822	72	514	655	1963	7	447
PB-MIX_transcript_48461	PB-MIX_transcript_97867	437	3639	5	437	2821	6032	1558	1991
PB-MIX_transcript_3083	PB-MIX_transcript_2053	11	2475	2476	3195	1	2466	2879	3598
PB-MIX_transcript_51465	PB-MIX_transcript_50531	124	1120	2	125	3187	4196	2927	3050
PB-MIX_transcript_76814	PB-MIX_transcript_86947	11	2800	2801	4300	7	2788	3643	5142
PB-MIX_transcript_99059	PB-MIX_transcript_71080	474	1921	55	474	727	2189	8	442
PB-MIX_transcript_93228	PB-MIX_transcript_106503	614	3207	7	615	1858	4469	10	618
PB-MIX_transcript_70428	PB-MIX_transcript_89680	1	1558	1557	1880	427	1970	2151	2472
PB-MIX_transcript_6545	PB-MIX_transcript_72680	411	2391	52	412	813	2801	7	369
PB-MIX_transcript_104697	PB-MIX_transcript_102495	194	1299	8	193	462	1566	41	225
PB-MIX_transcript_67555	PB-MIX_transcript_101937	3	3057	3055	3880	3	3066	3322	4152
PB-MIX_transcript_36299	PB-MIX_transcript_100095	214	1257	8	215	567	1604	18	239
PB-MIX_transcript_106151	PB-MIX_transcript_36679	137	4503	1	138	516	4919	1	139
PB-MIX_transcript_4770	PB-MIX_transcript_3164	1227	2660	1	1229	1778	3211	2	1231
PB-MIX_transcript_4743	PB-MIX_transcript_3047	2	2028	2027	2713	380	2364	2564	3246
PB-MIX_transcript_38257	PB-MIX_transcript_47624	1	1050	1048	1959	2	1065	1362	2264
PB-MIX_transcript_3325	PB-MIX_transcript_68354	280	3160	145	281	411	3297	7	143
PB-MIX_transcript_36619	PB-MIX_transcript_2122	615	2932	90	614	1234	3541	7	515
PB-MIX_transcript_69061	PB-MIX_transcript_94783	507	3098	7	507	980	3558	117	615
PB-MIX_transcript_12008	PB-MIX_transcript_45008	1	1140	1140	1728	736	1875	2114	2702
PB-MIX_transcript_51658	PB-MIX_transcript_76556	490	1297	52	491	748	1549	21	459
PB-MIX_transcript_57726	PB-MIX_transcript_43831	271	1528	7	271	1322	2578	866	1130
PB-MIX_transcript_66321	PB-MIX_transcript_44854	288	1895	7	289	1638	3243	25	308
PB-MIX_transcript_1701	PB-MIX_transcript_79116	1459	3800	1	1461	2062	4418	1	1463
PB-MIX_transcript_51621	PB-MIX_transcript_81099	237	2219	9	238	2037	3991	32	259
PB-MIX_transcript_72313	PB-MIX_transcript_99910	112	2938	2938	3105	7	2833	2964	3131
PB-MIX_transcript_103279	PB-MIX_transcript_94081	2021	4152	155	2022	2085	4204	58	1914
PB-MIX_transcript_32968	PB-MIX_transcript_52906	441	1006	7	442	1395	1960	67	502
PB-MIX_transcript_58679	PB-MIX_transcript_7199	11	1206	1204	2112	7	1202	1347	2255
PB-MIX_transcript_65089	PB-MIX_transcript_50837	321	2818	6	326	659	3142	180	501
PB-MIX_transcript_31587	PB-MIX_transcript_91876	10	2125	2121	3905	27	2147	2250	4036
PB-MIX_transcript_67845	PB-MIX_transcript_67794	16	4511	4510	4812	10	4569	4692	4999
PB-MIX_transcript_417	PB-MIX_transcript_365	3	4890	4890	5311	3	4889	5018	5438
PB-MIX_transcript_43522	PB-MIX_transcript_81013	202	1367	6	202	858	2021	53	249
PB-MIX_transcript_14215	PB-MIX_transcript_37047	4	1002	997	1556	3	1010	1462	2023
PB-MIX_transcript_98514	PB-MIX_transcript_85424	631	1848	7	630	782	2001	49	674
PB-MIX_transcript_101971	PB-MIX_transcript_378	104	3749	1	106	1653	5302	1	106
PB-MIX_transcript_38884	PB-MIX_transcript_66748	1	1574	1573	2190	1	1578	1679	2299
PB-MIX_transcript_103688	PB-MIX_transcript_2204	411	3237	7	411	723	3554	137	545
PB-MIX_transcript_90771	PB-MIX_transcript_74352	1	1822	1821	2297	114	1955	2141	2617
PB-MIX_transcript_68349	PB-MIX_transcript_63349	279	2295	7	278	1270	3279	74	366
PB-MIX_transcript_2283	PB-MIX_transcript_103116	644	3401	8	648	1539	4298	147	787
PB-MIX_transcript_100404	PB-MIX_transcript_106544	205	1476	5	204	801	2095	492	692
PB-MIX_transcript_56726	PB-MIX_transcript_90483	231	1887	82	233	452	2122	8	164
PB-MIX_transcript_57726	PB-MIX_transcript_8491	271	1528	7	271	676	1939	220	484
PB-MIX_transcript_96483	PB-MIX_transcript_88967	1	1375	1373	2435	1	1376	1693	2755
PB-MIX_transcript_45632	PB-MIX_transcript_86031	312	2413	7	313	465	2577	55	362
PB-MIX_transcript_5948	PB-MIX_transcript_65343	144	2438	13	144	696	2990	7	138
PB-MIX_transcript_3935	PB-MIX_transcript_3616	372	2886	8	374	509	3024	1	373
PB-MIX_transcript_83385	PB-MIX_transcript_64772	1	4193	4191	4665	1533	5748	5921	6400
PB-MIX_transcript_21609	PB-MIX_transcript_71825	498	1030	5	499	1195	1727	5	499
PB-MIX_transcript_10875	PB-MIX_transcript_88909	311	1790	8	311	441	1920	17	320
PB-MIX_transcript_9977	PB-MIX_transcript_7960	227	1949	28	223	366	2089	5	196
PB-MIX_transcript_4614	PB-MIX_transcript_99653	13	2020	2018	2729	8	2014	2673	3384
PB-MIX_transcript_122	PB-MIX_transcript_65654	1	5388	5385	6325	6	5393	6144	7084
PB-MIX_transcript_36611	PB-MIX_transcript_100517	240	1219	7	243	865	1845	185	421
PB-MIX_transcript_62019	PB-MIX_transcript_4373	359	1039	6	364	2159	2835	1008	1366
PB-MIX_transcript_39524	PB-MIX_transcript_59786	483	5816	35	487	1244	6580	8	462
PB-MIX_transcript_33555	PB-MIX_transcript_69577	1792	4423	1	1795	1973	4600	1	1791
PB-MIX_transcript_54159	PB-MIX_transcript_45638	204	1297	40	204	719	1820	52	217
PB-MIX_transcript_17399	PB-MIX_transcript_67301	149	1315	17	150	345	1511	6	139
PB-MIX_transcript_95077	PB-MIX_transcript_84584	463	1151	7	465	1172	1860	503	961
PB-MIX_transcript_92584	PB-MIX_transcript_46209	1014	2197	1	1014	2797	3928	680	1672
PB-MIX_transcript_51465	PB-MIX_transcript_62658	124	1106	2	125	2329	3307	1982	2105
PB-MIX_transcript_38448	PB-MIX_transcript_102138	290	2047	6	291	772	2529	43	328
PB-MIX_transcript_76497	PB-MIX_transcript_47071	3	3318	3317	3973	4	3308	3743	4390
PB-MIX_transcript_91891	PB-MIX_transcript_86239	1824	6870	1	1827	1912	6929	2	1807
PB-MIX_transcript_49967	PB-MIX_transcript_100264	486	2348	79	486	720	2580	7	414
PB-MIX_transcript_78989	PB-MIX_transcript_74477	350	7562	3	351	475	7677	4	352
PB-MIX_transcript_98992	PB-MIX_transcript_61054	1071	4114	1	1070	2339	5404	1123	2214
PB-MIX_transcript_57944	PB-MIX_transcript_102270	123	1647	1648	2941	9	1532	1753	3055
PB-MIX_transcript_2291	PB-MIX_transcript_93905	2	2993	2990	3441	1	2992	3093	3544
PB-MIX_transcript_20245	PB-MIX_transcript_76737	278	1115	3	277	443	1291	3	283
PB-MIX_transcript_53078	PB-MIX_transcript_83874	2207	4417	214	2209	2191	4404	11	2009
PB-MIX_transcript_9458	PB-MIX_transcript_57660	11	1286	1284	1926	6	1281	1440	2081
PB-MIX_transcript_60735	PB-MIX_transcript_50020	282	2029	63	284	1661	3407	7	228
PB-MIX_transcript_5882	PB-MIX_transcript_4175	156	2515	1	157	512	2877	3	160
PB-MIX_transcript_8403	PB-MIX_transcript_37343	1	1106	1105	1989	1	1106	1337	2224
PB-MIX_transcript_37401	PB-MIX_transcript_1909	150	1756	1	150	1990	3596	3	153
PB-MIX_transcript_75711	PB-MIX_transcript_55648	290	2609	74	293	386	2705	7	226
PB-MIX_transcript_17511	PB-MIX_transcript_33457	118	1305	1	119	471	1659	185	303
PB-MIX_transcript_97091	PB-MIX_transcript_57938	1	2108	2107	2716	1	2090	2414	3022
PB-MIX_transcript_34641	PB-MIX_transcript_46923	1212	4286	1	1211	1371	4453	1	1211
PB-MIX_transcript_76143	PB-MIX_transcript_106587	256	1221	7	257	2154	3123	34	275
PB-MIX_transcript_12304	PB-MIX_transcript_9537	201	1731	7	202	385	1915	27	222
PB-MIX_transcript_67874	PB-MIX_transcript_74237	252	1112	4	253	6216	7075	664	913
PB-MIX_transcript_16094	PB-MIX_transcript_15598	375	1351	4	375	479	1455	3	376
PB-MIX_transcript_56437	PB-MIX_transcript_86239	1	3532	3528	6762	1	3532	3699	6929
PB-MIX_transcript_84554	PB-MIX_transcript_52981	1	1794	1793	2104	1	1795	1989	2300
PB-MIX_transcript_99891	PB-MIX_transcript_61288	312	2275	5	313	753	2713	97	403
PB-MIX_transcript_37447	PB-MIX_transcript_67793	2	4973	4972	5643	3	5037	5290	5974
PB-MIX_transcript_66540	PB-MIX_transcript_71100	299	1562	7	299	426	1724	12	311
PB-MIX_transcript_105051	PB-MIX_transcript_66974	497	1819	5	497	2328	3644	1044	1536
PB-MIX_transcript_64030	PB-MIX_transcript_57795	529	2007	7	530	1141	2620	25	548
PB-MIX_transcript_8557	PB-MIX_transcript_87030	393	2088	4	395	1594	3288	1	389
PB-MIX_transcript_5783	PB-MIX_transcript_79049	1	1556	1554	2505	1	1556	1778	2730
PB-MIX_transcript_80217	PB-MIX_transcript_10858	183	1599	8	184	307	1735	27	203
PB-MIX_transcript_76997	PB-MIX_transcript_46841	2	2296	2293	2708	1	2293	2460	2871
PB-MIX_transcript_92218	PB-MIX_transcript_47904	509	1662	6	509	1327	2480	144	645
PB-MIX_transcript_96218	PB-MIX_transcript_101884	237	1994	5	238	2104	3862	1549	1782
PB-MIX_transcript_40684	PB-MIX_transcript_8404	206	1913	8	206	322	2028	10	208
PB-MIX_transcript_12699	PB-MIX_transcript_7436	322	1576	6	323	1006	2260	95	412
PB-MIX_transcript_586	PB-MIX_transcript_97319	303	4923	100	304	343	4962	7	211
PB-MIX_transcript_96708	PB-MIX_transcript_58845	199	1271	4	198	1396	2457	6	199
PB-MIX_transcript_60594	PB-MIX_transcript_59046	489	2196	7	491	624	2331	38	522
PB-MIX_transcript_58544	PB-MIX_transcript_78384	354	2032	7	354	1292	2968	17	364
PB-MIX_transcript_74334	PB-MIX_transcript_74813	249	1025	47	251	924	1700	360	565
PB-MIX_transcript_10150	PB-MIX_transcript_61860	1	1470	1468	1929	439	1908	2553	3037
PB-MIX_transcript_88336	PB-MIX_transcript_16402	103	1275	1	104	216	1388	2	105
PB-MIX_transcript_4154	PB-MIX_transcript_56215	157	2741	1	160	1453	4038	10	170
PB-MIX_transcript_297	PB-MIX_transcript_52616	1	2798	2797	5583	2	2797	3241	6034
PB-MIX_transcript_65201	PB-MIX_transcript_59793	558	1213	7	560	1445	2100	64	617
PB-MIX_transcript_14494	PB-MIX_transcript_56421	175	1539	56	175	408	1773	7	126
PB-MIX_transcript_84635	PB-MIX_transcript_70182	1	1628	1625	1897	1	1638	1957	2238
PB-MIX_transcript_3574	PB-MIX_transcript_40384	324	2917	5	323	712	3330	13	319
PB-MIX_transcript_58121	PB-MIX_transcript_31236	396	1458	54	396	606	1669	7	349
PB-MIX_transcript_57726	PB-MIX_transcript_4025	271	1528	7	271	1384	2696	914	1188
PB-MIX_transcript_103327	PB-MIX_transcript_80750	238	1362	7	239	433	1557	84	316
PB-MIX_transcript_15427	PB-MIX_transcript_62204	236	1468	7	239	616	1850	180	416
PB-MIX_transcript_2251	PB-MIX_transcript_48394	661	3408	7	663	801	3549	28	684
PB-MIX_transcript_56401	PB-MIX_transcript_90402	12	3695	3696	4322	7	3690	4202	4828
PB-MIX_transcript_90690	PB-MIX_transcript_101910	363	1980	7	364	581	2195	21	378
PB-MIX_transcript_40534	PB-MIX_transcript_89966	1	2670	2668	3106	3	2662	3028	3468
PB-MIX_transcript_69502	PB-MIX_transcript_36038	1	1694	1693	2098	1	1693	1829	2234
PB-MIX_transcript_2443	PB-MIX_transcript_45312	117	3228	3224	3426	602	3714	4202	4418
PB-MIX_transcript_6572	PB-MIX_transcript_85604	99	2383	1	102	210	2496	1	102
PB-MIX_transcript_38281	PB-MIX_transcript_44950	1	1207	1208	2362	1320	2524	2634	3789
PB-MIX_transcript_92568	PB-MIX_transcript_67793	3	5055	5055	5708	3	5036	5319	5974
PB-MIX_transcript_70285	PB-MIX_transcript_76053	1	1382	1382	2443	705	2084	2431	3493
PB-MIX_transcript_88336	PB-MIX_transcript_3551	103	1275	1	104	1904	3073	1690	1793
PB-MIX_transcript_747	PB-MIX_transcript_677	1743	4555	14	1745	1925	4743	82	1817
PB-MIX_transcript_53877	PB-MIX_transcript_2186	593	2786	6	592	1368	3558	416	1009
PB-MIX_transcript_12541	PB-MIX_transcript_80872	1	1187	1186	1624	29	1215	1442	1880
PB-MIX_transcript_71116	PB-MIX_transcript_102495	222	1326	8	223	461	1564	135	350
PB-MIX_transcript_41003	PB-MIX_transcript_90313	599	1716	7	598	1581	2709	14	612
PB-MIX_transcript_2140	PB-MIX_transcript_2161	1	1775	1774	3445	4	1782	1898	3569
PB-MIX_transcript_21880	PB-MIX_transcript_92164	422	1015	7	422	1555	2141	649	1060
PB-MIX_transcript_70782	PB-MIX_transcript_471	1552	5062	14	1553	1709	5217	7	1536
PB-MIX_transcript_71704	PB-MIX_transcript_44149	1	1228	1229	1707	1	1215	1462	1939
PB-MIX_transcript_105029	PB-MIX_transcript_92540	405	4177	12	407	616	4386	8	403
PB-MIX_transcript_3832	PB-MIX_transcript_53117	15	1757	1756	2958	7	1750	2414	3606
PB-MIX_transcript_2696	PB-MIX_transcript_2164	203	3334	11	204	334	3466	4	191
PB-MIX_transcript_86699	PB-MIX_transcript_103661	384	2318	7	385	764	2701	47	419
PB-MIX_transcript_89619	PB-MIX_transcript_41692	1	2674	2674	5142	932	3573	3805	6269
PB-MIX_transcript_63758	PB-MIX_transcript_93322	804	2637	9	806	1080	2913	7	803
PB-MIX_transcript_77127	PB-MIX_transcript_4888	1055	2402	1	1059	1308	2655	2	1096
PB-MIX_transcript_91780	PB-MIX_transcript_87881	566	2150	89	567	1591	3172	108	586
PB-MIX_transcript_96677	PB-MIX_transcript_3924	249	2041	7	250	1133	2925	1	242
PB-MIX_transcript_54255	PB-MIX_transcript_68138	1155	2812	1	1157	1608	3267	2	1159
PB-MIX_transcript_1276	PB-MIX_transcript_53401	1143	3870	11	1147	1266	4018	28	1162
PB-MIX_transcript_68056	PB-MIX_transcript_39153	342	1669	7	346	975	2302	74	413
PB-MIX_transcript_82564	PB-MIX_transcript_59617	371	4641	35	372	607	4879	8	345
PB-MIX_transcript_4475	PB-MIX_transcript_103026	321	2810	52	323	404	2896	7	279
PB-MIX_transcript_50145	PB-MIX_transcript_150	17	4294	4293	6151	6	4285	4424	6288
PB-MIX_transcript_71851	PB-MIX_transcript_67619	1	1214	1213	2250	1	1233	1345	2402
PB-MIX_transcript_59184	PB-MIX_transcript_95643	162	1539	34	164	869	2270	7	137
PB-MIX_transcript_78055	PB-MIX_transcript_336	13	3313	3313	4278	7	3307	3411	4376
PB-MIX_transcript_13581	PB-MIX_transcript_97088	1	1222	1219	1588	7	1229	1795	2164
PB-MIX_transcript_63092	PB-MIX_transcript_9459	287	1759	6	287	503	1984	17	297
PB-MIX_transcript_32103	PB-MIX_transcript_96403	317	2670	5	316	442	2795	28	339
PB-MIX_transcript_106281	PB-MIX_transcript_64861	142	1203	5	143	899	1961	491	629
PB-MIX_transcript_7684	PB-MIX_transcript_103390	222	2194	41	221	315	2299	7	187
PB-MIX_transcript_70035	PB-MIX_transcript_67794	19	4514	4513	4908	10	4569	4734	5138
PB-MIX_transcript_69709	PB-MIX_transcript_45586	313	3115	8	314	521	3301	104	406
PB-MIX_transcript_96115	PB-MIX_transcript_3924	1	1421	1421	2288	4	1424	2059	2925
PB-MIX_transcript_103467	PB-MIX_transcript_35709	131	1242	19	132	1464	2578	7	120
PB-MIX_transcript_90234	PB-MIX_transcript_6978	638	1960	89	638	702	2024	6	555
PB-MIX_transcript_78931	PB-MIX_transcript_55247	33	4180	4179	4698	8	4157	4361	4879
PB-MIX_transcript_21630	PB-MIX_transcript_55157	217	1034	48	220	2250	3066	203	375
PB-MIX_transcript_69063	PB-MIX_transcript_99968	253	2424	45	253	404	2597	58	268
PB-MIX_transcript_4532	PB-MIX_transcript_45430	1241	2787	10	1245	1827	3376	8	1268
PB-MIX_transcript_94614	PB-MIX_transcript_90960	106	1176	1	108	300	1392	2	109
PB-MIX_transcript_52163	PB-MIX_transcript_42026	1	1502	1501	1812	1	1494	1622	1934
PB-MIX_transcript_106789	PB-MIX_transcript_14952	1	1014	1012	1331	1	1013	1187	1506
PB-MIX_transcript_65229	PB-MIX_transcript_78026	1	1089	1086	1919	1	1087	1373	2199
PB-MIX_transcript_95459	PB-MIX_transcript_70462	2	3220	3218	4024	1	3217	3472	4279
PB-MIX_transcript_7291	PB-MIX_transcript_60781	1	1261	1260	2253	7	1265	1735	2733
PB-MIX_transcript_76099	PB-MIX_transcript_48316	184	1726	7	183	1356	2898	57	235
PB-MIX_transcript_43035	PB-MIX_transcript_102567	3	3634	3634	4860	3	3645	4056	5286
PB-MIX_transcript_44204	PB-MIX_transcript_51010	8	760	760	1464	104	846	963	1656
PB-MIX_transcript_69554	PB-MIX_transcript_90193	1194	4233	1	1193	2452	5493	1135	2327
PB-MIX_transcript_8038	PB-MIX_transcript_76014	290	2160	35	289	437	2309	7	261
PB-MIX_transcript_1712	PB-MIX_transcript_37851	12	2640	2636	3770	6	2631	2936	4072
PB-MIX_transcript_1993	PB-MIX_transcript_98598	146	2486	2484	3523	7	2353	2490	3536
PB-MIX_transcript_56111	PB-MIX_transcript_56706	1	515	514	997	75	589	1310	1795
PB-MIX_transcript_12675	PB-MIX_transcript_64261	520	1717	58	520	928	2126	7	469
PB-MIX_transcript_95382	PB-MIX_transcript_52415	199	1886	44	203	328	2002	8	165
PB-MIX_transcript_105467	PB-MIX_transcript_80824	1	2720	2720	3029	748	3464	3636	3944
PB-MIX_transcript_42035	PB-MIX_transcript_102680	1	2318	2319	2797	2	2292	2403	2850
PB-MIX_transcript_7646	PB-MIX_transcript_32581	1	1298	1298	2191	1	1302	1959	2852
PB-MIX_transcript_34431	PB-MIX_transcript_105608	477	1769	6	481	3268	4557	2591	3067
PB-MIX_transcript_55521	PB-MIX_transcript_99742	209	1191	8	212	1733	2705	1283	1486
PB-MIX_transcript_60735	PB-MIX_transcript_70118	282	2050	63	284	1618	3365	7	228
PB-MIX_transcript_9767	PB-MIX_transcript_43565	236	1963	72	235	391	2115	113	276
PB-MIX_transcript_77271	PB-MIX_transcript_59248	124	2704	2704	3617	278	2858	3207	4126
PB-MIX_transcript_52474	PB-MIX_transcript_87862	510	3967	7	511	1226	4686	36	542
PB-MIX_transcript_65400	PB-MIX_transcript_80046	487	1201	7	489	780	1498	43	525
PB-MIX_transcript_56939	PB-MIX_transcript_49916	154	4003	4003	5839	167	4019	4166	6002
PB-MIX_transcript_45564	PB-MIX_transcript_36690	307	2805	96	307	354	2851	7	219
PB-MIX_transcript_94406	PB-MIX_transcript_49873	165	1119	7	166	398	1356	13	172
PB-MIX_transcript_43040	PB-MIX_transcript_52604	599	2238	7	601	1914	3551	13	608
PB-MIX_transcript_45854	PB-MIX_transcript_67090	1	5434	5431	5906	1	5420	6131	6606
PB-MIX_transcript_52189	PB-MIX_transcript_103938	1233	3154	1	1235	2070	3977	724	1942
PB-MIX_transcript_74672	PB-MIX_transcript_36388	1	1587	1587	2266	1	1588	1879	2557
PB-MIX_transcript_70669	PB-MIX_transcript_98704	577	2179	8	579	751	2341	49	619
PB-MIX_transcript_79023	PB-MIX_transcript_12976	638	1457	9	637	814	1632	1	664
PB-MIX_transcript_51880	PB-MIX_transcript_39351	407	2614	7	408	1322	3499	160	553
PB-MIX_transcript_99206	PB-MIX_transcript_1560	1	1926	1923	3550	1	1927	2034	3662
PB-MIX_transcript_81840	PB-MIX_transcript_15370	306	1091	4	311	498	1283	3	308
PB-MIX_transcript_10391	PB-MIX_transcript_37246	1	1441	1436	1813	3380	4819	4977	5354
PB-MIX_transcript_33035	PB-MIX_transcript_90476	171	1088	3	167	1015	1933	3	168
PB-MIX_transcript_73516	PB-MIX_transcript_45535	1313	3296	1	1315	1656	3643	113	1435
PB-MIX_transcript_69554	PB-MIX_transcript_101647	1194	4320	1	1193	2274	5386	956	2149
PB-MIX_transcript_13581	PB-MIX_transcript_6962	1	1222	1219	1588	8	1231	1798	2162
PB-MIX_transcript_95124	PB-MIX_transcript_10467	403	1632	7	403	669	1898	60	456
PB-MIX_transcript_92584	PB-MIX_transcript_92674	1014	2197	1	1014	1897	3028	734	1726
PB-MIX_transcript_85878	PB-MIX_transcript_94216	207	1271	7	209	1647	2711	24	226
PB-MIX_transcript_71313	PB-MIX_transcript_55033	1	1010	1006	1935	1	1012	1253	2183
PB-MIX_transcript_100404	PB-MIX_transcript_49572	205	1477	5	206	2139	3390	1836	2034
PB-MIX_transcript_456	PB-MIX_transcript_58910	2	3208	3208	5165	5	3215	3699	5655
PB-MIX_transcript_38728	PB-MIX_transcript_36806	119	3621	3621	3744	8	3526	3639	3762
PB-MIX_transcript_70382	PB-MIX_transcript_66884	18	2174	2173	2582	7	2163	2471	2881
PB-MIX_transcript_88334	PB-MIX_transcript_31312	1	1280	1278	1769	1	1280	1751	2242
PB-MIX_transcript_98055	PB-MIX_transcript_87939	183	1545	2	187	333	1689	2	187
PB-MIX_transcript_75815	PB-MIX_transcript_4666	1	1311	1309	2136	1	1306	1807	2635
PB-MIX_transcript_50047	PB-MIX_transcript_36000	650	2058	8	651	799	2217	36	692
PB-MIX_transcript_105755	PB-MIX_transcript_52041	1	1388	1383	1921	1	1413	1683	2221
PB-MIX_transcript_83263	PB-MIX_transcript_73353	488	1636	6	488	726	1876	144	626
PB-MIX_transcript_84067	PB-MIX_transcript_86221	121	1024	4	123	1559	2464	1012	1131
PB-MIX_transcript_70298	PB-MIX_transcript_87217	1410	2965	1	1410	4203	5757	2577	3984
PB-MIX_transcript_106102	PB-MIX_transcript_77294	1082	3780	1	1081	2152	4861	1	1078
PB-MIX_transcript_79123	PB-MIX_transcript_68465	265	2769	107	267	997	3496	698	858
PB-MIX_transcript_97665	PB-MIX_transcript_42075	1160	2778	1	1164	1328	2945	1	1166
PB-MIX_transcript_2727	PB-MIX_transcript_51234	262	3192	1	262	1016	3946	39	300
PB-MIX_transcript_62453	PB-MIX_transcript_102492	99	2023	1	100	2473	4403	2	101
PB-MIX_transcript_42122	PB-MIX_transcript_83529	1	1732	1732	1837	529	2260	2414	2520
PB-MIX_transcript_70285	PB-MIX_transcript_92247	1	1384	1382	2443	663	2059	2217	3291
PB-MIX_transcript_58187	PB-MIX_transcript_52784	128	2406	1	129	493	2771	1	128
PB-MIX_transcript_6299	PB-MIX_transcript_4362	1100	2321	1	1100	1595	2822	1	1100
PB-MIX_transcript_52840	PB-MIX_transcript_59871	1	2803	2800	3222	1	2796	2920	3340
PB-MIX_transcript_918	PB-MIX_transcript_51876	137	3336	3333	4360	1813	5017	5122	6151
PB-MIX_transcript_88222	PB-MIX_transcript_49041	351	1368	6	355	1639	2657	803	1152
PB-MIX_transcript_454	PB-MIX_transcript_72940	1936	5053	1	1935	2405	5521	11	1945
PB-MIX_transcript_11393	PB-MIX_transcript_88672	1	1495	1495	1795	8	1502	1895	2194
PB-MIX_transcript_5808	PB-MIX_transcript_4016	202	2434	1	206	689	2921	1	206
PB-MIX_transcript_48461	PB-MIX_transcript_100920	437	3657	5	437	3736	6977	1400	1832
PB-MIX_transcript_102001	PB-MIX_transcript_69305	278	1155	4	273	411	1288	3	270
PB-MIX_transcript_67811	PB-MIX_transcript_95715	784	1900	9	785	1150	2267	7	783
PB-MIX_transcript_106421	PB-MIX_transcript_43295	410	2437	90	410	517	2533	7	327
PB-MIX_transcript_3226	PB-MIX_transcript_39969	773	3188	97	774	1264	3679	7	695
PB-MIX_transcript_1117	PB-MIX_transcript_64357	11	3619	3618	4092	7	3613	4030	4502
PB-MIX_transcript_6882	PB-MIX_transcript_50257	475	2347	7	474	633	2516	37	502
PB-MIX_transcript_45917	PB-MIX_transcript_94081	108	2015	2014	2755	7	1914	2085	2829
PB-MIX_transcript_98231	PB-MIX_transcript_2736	11	1349	1348	2421	2	1340	1729	2800
PB-MIX_transcript_56845	PB-MIX_transcript_5699	1	1443	1438	2292	1	1444	1688	2543
PB-MIX_transcript_39459	PB-MIX_transcript_45638	208	1268	7	208	645	1713	19	217
PB-MIX_transcript_100525	PB-MIX_transcript_84959	1	1496	1496	1940	1	1500	1854	2298
PB-MIX_transcript_2658	PB-MIX_transcript_2069	16	2128	2123	3371	7	2119	2296	3547
PB-MIX_transcript_105998	PB-MIX_transcript_93429	1	3411	3412	4307	1	3402	3518	4413
PB-MIX_transcript_4661	PB-MIX_transcript_41030	1	1716	1714	2633	1	1723	1931	2853
PB-MIX_transcript_72247	PB-MIX_transcript_18003	383	1067	7	386	594	1278	63	442
PB-MIX_transcript_71810	PB-MIX_transcript_51158	314	1022	8	313	794	1502	202	507
PB-MIX_transcript_9732	PB-MIX_transcript_85274	220	1978	7	222	647	2440	13	232
PB-MIX_transcript_42163	PB-MIX_transcript_87084	298	1122	3	297	532	1364	104	399
PB-MIX_transcript_4115	PB-MIX_transcript_3713	1	2204	2203	2853	4	2207	2381	3026
PB-MIX_transcript_11316	PB-MIX_transcript_10548	373	1815	55	375	464	1886	7	327
PB-MIX_transcript_968	PB-MIX_transcript_58456	417	4206	7	421	1097	4889	86	500
PB-MIX_transcript_81054	PB-MIX_transcript_40980	519	2141	8	520	1760	3373	131	645
PB-MIX_transcript_91165	PB-MIX_transcript_3023	1	2885	2884	3092	6	2891	2997	3205
PB-MIX_transcript_70515	PB-MIX_transcript_50520	442	2539	8	446	889	2988	90	527
PB-MIX_transcript_2024	PB-MIX_transcript_36358	1047	3626	1	1049	1306	3886	10	1081
PB-MIX_transcript_6391	PB-MIX_transcript_68844	1	2004	2003	2376	2	1983	2181	2554
PB-MIX_transcript_14875	PB-MIX_transcript_59496	1	1083	1083	1469	1	1082	1230	1616
PB-MIX_transcript_87129	PB-MIX_transcript_66254	314	1294	6	315	1514	2502	19	328
PB-MIX_transcript_17087	PB-MIX_transcript_58931	591	1266	7	592	1148	1823	52	637
PB-MIX_transcript_9229	PB-MIX_transcript_85341	996	2012	7	1001	1711	2729	13	1012
PB-MIX_transcript_55122	PB-MIX_transcript_85540	1	1553	1548	1841	2	1583	1759	2059
PB-MIX_transcript_12717	PB-MIX_transcript_83337	283	1712	52	287	1075	2502	107	342
PB-MIX_transcript_54886	PB-MIX_transcript_35683	259	1277	4	258	2915	3942	2337	2597
PB-MIX_transcript_93540	PB-MIX_transcript_336	13	2872	2871	4215	7	2866	3031	4376
PB-MIX_transcript_34557	PB-MIX_transcript_60216	1	1071	1069	1530	174	1241	1945	2405
PB-MIX_transcript_10985	PB-MIX_transcript_44138	1	1086	1083	1848	1	1095	1199	1969
PB-MIX_transcript_89804	PB-MIX_transcript_97946	1	2958	2958	4515	5917	2923	1700	120
PB-MIX_transcript_44204	PB-MIX_transcript_31594	8	760	760	1464	73	814	931	1624
PB-MIX_transcript_84139	PB-MIX_transcript_75711	225	2227	6	225	605	2609	74	293
PB-MIX_transcript_57360	PB-MIX_transcript_71671	450	1443	6	448	922	1917	1	442
PB-MIX_transcript_7278	PB-MIX_transcript_46971	400	2226	59	400	624	2449	7	348
PB-MIX_transcript_61494	PB-MIX_transcript_903	1	2376	2377	4236	3	2372	2501	4360
PB-MIX_transcript_42554	PB-MIX_transcript_94954	14	2336	2336	3416	7	2330	2430	3512
PB-MIX_transcript_74630	PB-MIX_transcript_80824	2	3528	3529	3846	1	3464	3636	3944
PB-MIX_transcript_8135	PB-MIX_transcript_4863	1	1553	1552	2089	3	1555	2152	2691
PB-MIX_transcript_97169	PB-MIX_transcript_59101	10	1798	1797	2143	7	1795	1980	2326
PB-MIX_transcript_106360	PB-MIX_transcript_107038	1	1450	1451	1669	1	1450	1560	1778
PB-MIX_transcript_10391	PB-MIX_transcript_34558	1	1441	1436	1820	2176	3614	3772	4156
PB-MIX_transcript_60356	PB-MIX_transcript_11759	166	1534	7	165	419	1782	108	266
PB-MIX_transcript_36223	PB-MIX_transcript_51701	584	2618	6	585	1517	3552	671	1249
PB-MIX_transcript_71714	PB-MIX_transcript_66887	13	1365	1362	2460	8	1360	1784	2883
PB-MIX_transcript_43049	PB-MIX_transcript_103380	654	1483	7	654	822	1651	1	648
PB-MIX_transcript_7271	PB-MIX_transcript_61494	233	2230	3	235	2242	4238	3	237
PB-MIX_transcript_98666	PB-MIX_transcript_49597	1431	3162	1	1431	4219	5951	2509	3942
PB-MIX_transcript_87837	PB-MIX_transcript_48051	1735	4569	101	1737	1849	4693	101	1741
PB-MIX_transcript_103586	PB-MIX_transcript_8470	1	1491	1492	1969	1	1491	1620	2096
PB-MIX_transcript_1938	PB-MIX_transcript_74762	1	3083	3082	3678	1	3074	3499	4094
PB-MIX_transcript_89067	PB-MIX_transcript_94783	614	3387	7	614	980	3724	9	615
PB-MIX_transcript_70649	PB-MIX_transcript_45324	297	1067	7	299	693	1462	20	312
PB-MIX_transcript_105614	PB-MIX_transcript_44143	270	1671	4	270	1419	2775	907	1167
PB-MIX_transcript_12296	PB-MIX_transcript_100336	193	1726	61	192	253	1788	6	137
PB-MIX_transcript_60564	PB-MIX_transcript_46971	392	2114	45	392	624	2322	7	348
PB-MIX_transcript_46047	PB-MIX_transcript_74432	1	1071	1071	1851	2227	3276	3517	4298
PB-MIX_transcript_53536	PB-MIX_transcript_56808	160	1254	6	161	3265	4356	2047	2203
PB-MIX_transcript_7202	PB-MIX_transcript_91307	996	2250	1	1000	1946	3200	12	1011
PB-MIX_transcript_15487	PB-MIX_transcript_82948	1	1102	1098	1464	906	2008	2907	3273
PB-MIX_transcript_76305	PB-MIX_transcript_80822	105	1593	1	107	916	2404	1	109
PB-MIX_transcript_14134	PB-MIX_transcript_102425	1	1085	1084	1519	1	1097	1230	1665
PB-MIX_transcript_42122	PB-MIX_transcript_4408	1	1732	1732	1837	784	2515	2669	2776
PB-MIX_transcript_80217	PB-MIX_transcript_10873	183	1599	8	184	296	1723	16	192
PB-MIX_transcript_54445	PB-MIX_transcript_83937	1746	3833	1	1749	1894	3958	1	1737
PB-MIX_transcript_50278	PB-MIX_transcript_38671	304	1001	6	305	1428	2123	19	318
PB-MIX_transcript_5584	PB-MIX_transcript_3474	367	2598	8	368	727	2957	120	479
PB-MIX_transcript_7622	PB-MIX_transcript_99205	1	1480	1478	2137	1	1480	1593	2253
PB-MIX_transcript_45823	PB-MIX_transcript_100099	16	2393	2392	3243	6	2388	3015	3868
PB-MIX_transcript_17986	PB-MIX_transcript_85880	509	1279	6	512	1371	2137	407	912
PB-MIX_transcript_479	PB-MIX_transcript_34477	2	4935	4933	5176	1	4919	5220	5463
PB-MIX_transcript_48194	PB-MIX_transcript_49675	386	1184	4	385	1070	1927	3	405
PB-MIX_transcript_46530	PB-MIX_transcript_76815	2413	5581	2	2418	2604	5794	1	2420
PB-MIX_transcript_71958	PB-MIX_transcript_6388	8	777	777	1497	282	1050	1701	2421
PB-MIX_transcript_41329	PB-MIX_transcript_94783	518	3279	6	519	979	3732	69	582
PB-MIX_transcript_1811	PB-MIX_transcript_46354	545	3686	61	549	675	3817	6	494
PB-MIX_transcript_53383	PB-MIX_transcript_70773	590	1259	6	591	3790	4459	3092	3677
PB-MIX_transcript_60982	PB-MIX_transcript_78859	22	3357	3353	4427	7	3338	4699	5760
PB-MIX_transcript_62724	PB-MIX_transcript_49394	1884	4219	1	1884	3126	5467	1101	2988
PB-MIX_transcript_10434	PB-MIX_transcript_8602	1	1644	1642	1817	10	1655	1925	2101
PB-MIX_transcript_2736	PB-MIX_transcript_82918	2	2025	2025	3335	11	2035	2154	3463
PB-MIX_transcript_74835	PB-MIX_transcript_67578	329	3195	8	332	1041	3879	105	424
PB-MIX_transcript_80937	PB-MIX_transcript_104917	235	1193	3	238	498	1455	122	354
PB-MIX_transcript_92584	PB-MIX_transcript_98871	1014	2197	1	1014	1783	2914	635	1612
PB-MIX_transcript_42885	PB-MIX_transcript_1070	1	2342	2337	3408	5	2519	2786	3906
PB-MIX_transcript_48461	PB-MIX_transcript_49201	437	3658	5	437	2148	5409	877	1313
PB-MIX_transcript_32160	PB-MIX_transcript_52537	268	1518	4	269	1596	2846	1185	1448
PB-MIX_transcript_94751	PB-MIX_transcript_880	1460	3338	107	1461	2483	4367	6	1383
PB-MIX_transcript_34619	PB-MIX_transcript_36716	126	1871	1	126	366	2110	1	125
PB-MIX_transcript_10825	PB-MIX_transcript_54092	265	1832	7	268	2245	3823	103	356
PB-MIX_transcript_35106	PB-MIX_transcript_90092	1	1829	1824	2260	2	1830	2453	2889
PB-MIX_transcript_4502	PB-MIX_transcript_67157	291	2771	30	291	395	2878	7	268
PB-MIX_transcript_3666	PB-MIX_transcript_103761	17	1808	1804	2951	7	1805	2341	3494
PB-MIX_transcript_46023	PB-MIX_transcript_57593	259	1740	3	259	547	2055	4	262
PB-MIX_transcript_8444	PB-MIX_transcript_93268	441	2111	79	442	1310	2978	7	370
PB-MIX_transcript_48461	PB-MIX_transcript_393	437	3658	5	437	2132	5349	872	1304
PB-MIX_transcript_5675	PB-MIX_transcript_104809	1	2070	2069	2516	1	2070	2249	2696
PB-MIX_transcript_104494	PB-MIX_transcript_95702	30	3925	3923	6760	7	3910	4020	6859
PB-MIX_transcript_101244	PB-MIX_transcript_90045	549	1668	8	553	777	1921	14	558
PB-MIX_transcript_42494	PB-MIX_transcript_6708	372	1815	5	373	861	2301	5	373
PB-MIX_transcript_61657	PB-MIX_transcript_95459	22	3432	3431	3761	7	3421	3660	3988
PB-MIX_transcript_787	PB-MIX_transcript_73350	18	2280	2279	4320	9	2282	2416	4468
PB-MIX_transcript_89339	PB-MIX_transcript_69746	1	1117	1116	1591	1	1120	1236	1705
PB-MIX_transcript_39459	PB-MIX_transcript_48159	208	1268	7	208	623	1682	21	218
PB-MIX_transcript_67845	PB-MIX_transcript_503	16	4511	4510	4815	1	4495	4617	4922
PB-MIX_transcript_10625	PB-MIX_transcript_4180	615	1877	9	615	1617	2879	12	634
PB-MIX_transcript_20328	PB-MIX_transcript_83554	166	1117	3	166	269	1221	1	165
PB-MIX_transcript_42801	PB-MIX_transcript_75858	205	2320	1	207	2541	4656	1	207
PB-MIX_transcript_12704	PB-MIX_transcript_56421	347	1691	61	349	406	1751	7	295
PB-MIX_transcript_50399	PB-MIX_transcript_2161	1575	3154	141	1576	1898	3477	347	1782
PB-MIX_transcript_1439	PB-MIX_transcript_106792	3	3286	3285	3988	2	3283	3701	4404
PB-MIX_transcript_88175	PB-MIX_transcript_62509	393	2737	9	395	874	3222	26	413
PB-MIX_transcript_88403	PB-MIX_transcript_41105	486	1555	6	490	655	1724	16	500
PB-MIX_transcript_59787	PB-MIX_transcript_71100	341	1546	43	341	426	1664	7	311
PB-MIX_transcript_55300	PB-MIX_transcript_44379	1	1243	1239	1594	1	1229	1390	1736
PB-MIX_transcript_64394	PB-MIX_transcript_72843	406	1438	7	410	1183	2207	18	418
PB-MIX_transcript_34654	PB-MIX_transcript_46277	1752	4109	1	1752	3872	6211	1100	2851
PB-MIX_transcript_101915	PB-MIX_transcript_3068	491	3030	6	493	716	3249	26	513
PB-MIX_transcript_80326	PB-MIX_transcript_74869	407	5740	1	408	671	5992	5	410
PB-MIX_transcript_4208	PB-MIX_transcript_104885	1	1864	1864	2807	2	1865	2186	3129
PB-MIX_transcript_18988	PB-MIX_transcript_106814	8	795	795	1208	22	809	965	1379
PB-MIX_transcript_33244	PB-MIX_transcript_97191	1	2969	2967	3541	1	2962	3127	3702
PB-MIX_transcript_103959	PB-MIX_transcript_56772	7	634	630	1135	65	696	1441	1948
PB-MIX_transcript_53383	PB-MIX_transcript_42116	591	1314	6	591	3012	3735	2311	2897
PB-MIX_transcript_74357	PB-MIX_transcript_98875	1	1063	1066	1488	1	1066	3343	3765
PB-MIX_transcript_2130	PB-MIX_transcript_79691	1386	3500	1	1388	1646	3761	4	1375
PB-MIX_transcript_37203	PB-MIX_transcript_64025	1	3563	3562	3993	4	3570	3951	4384
PB-MIX_transcript_107042	PB-MIX_transcript_59421	596	2131	7	597	1339	2880	107	699
PB-MIX_transcript_79441	PB-MIX_transcript_67783	10	1660	1659	2569	95	1709	1835	2729
PB-MIX_transcript_91756	PB-MIX_transcript_444	1999	4344	17	1999	2808	5152	7	1988
PB-MIX_transcript_83385	PB-MIX_transcript_88579	1	4193	4191	4665	730	4943	5116	5594
PB-MIX_transcript_106884	PB-MIX_transcript_69726	1846	4392	1	1849	3538	6127	1066	2960
PB-MIX_transcript_83961	PB-MIX_transcript_31739	1	1607	1604	2345	2	1614	2388	3136
PB-MIX_transcript_10288	PB-MIX_transcript_83768	1	1345	1342	1901	347	1675	1857	2412
PB-MIX_transcript_11437	PB-MIX_transcript_98175	1	1234	1231	1801	1	1256	1555	2134
PB-MIX_transcript_48583	PB-MIX_transcript_86777	239	1668	7	241	2159	3576	29	259
PB-MIX_transcript_71026	PB-MIX_transcript_100095	228	1333	4	229	567	1669	3	239
PB-MIX_transcript_102788	PB-MIX_transcript_36716	125	1953	1	125	366	2192	1	125
PB-MIX_transcript_106091	PB-MIX_transcript_32948	694	4381	89	696	746	4468	8	621
PB-MIX_transcript_51465	PB-MIX_transcript_67836	124	1120	2	125	1705	2716	1478	1601
PB-MIX_transcript_68150	PB-MIX_transcript_1054	116	1900	1	120	2487	4253	6	125
PB-MIX_transcript_12910	PB-MIX_transcript_68081	455	1677	7	457	688	1910	105	555
PB-MIX_transcript_69190	PB-MIX_transcript_4410	230	1847	3	229	1110	2699	2	219
PB-MIX_transcript_53439	PB-MIX_transcript_2236	2	2713	2710	2949	1	2713	3151	3391
PB-MIX_transcript_65634	PB-MIX_transcript_57318	1	1121	1121	1733	555	1676	2070	2681
PB-MIX_transcript_37563	PB-MIX_transcript_56453	579	2368	71	579	624	2411	3	498
PB-MIX_transcript_86756	PB-MIX_transcript_6182	212	1295	3	211	674	1758	3	211
PB-MIX_transcript_94751	PB-MIX_transcript_65032	1460	3338	1	1461	2586	4500	3	1483
PB-MIX_transcript_42792	PB-MIX_transcript_97473	1	2863	2864	3215	1	2916	3085	3441
PB-MIX_transcript_4180	PB-MIX_transcript_67040	10	1617	1617	2879	7	1600	2364	3626
PB-MIX_transcript_8003	PB-MIX_transcript_31951	1065	2186	1	1069	1348	2469	3	1084
PB-MIX_transcript_16777	PB-MIX_transcript_68597	133	1341	1	134	321	1529	1	133
PB-MIX_transcript_4008	PB-MIX_transcript_95910	1	1779	1778	2880	29	1818	2008	3111
PB-MIX_transcript_89061	PB-MIX_transcript_39682	369	1672	9	369	999	2315	471	834
PB-MIX_transcript_1523	PB-MIX_transcript_52299	1	2082	2080	3824	44	2126	2299	4044
PB-MIX_transcript_103068	PB-MIX_transcript_85997	470	2150	8	471	870	2548	76	536
PB-MIX_transcript_11933	PB-MIX_transcript_53086	1	1339	1334	1668	8	1343	1479	1813
PB-MIX_transcript_81748	PB-MIX_transcript_81798	485	1722	5	484	3663	4903	2868	3345
PB-MIX_transcript_72447	PB-MIX_transcript_72960	386	2213	8	387	1097	2934	31	408
PB-MIX_transcript_35463	PB-MIX_transcript_69537	1	1719	1718	2031	1	1716	2152	2465
PB-MIX_transcript_68469	PB-MIX_transcript_60533	1	1487	1485	2066	3230	4713	4826	5407
PB-MIX_transcript_49151	PB-MIX_transcript_96240	550	1491	7	551	1269	2210	13	555
PB-MIX_transcript_43945	PB-MIX_transcript_38920	1124	2361	1	1126	1319	2559	1	1130
PB-MIX_transcript_86752	PB-MIX_transcript_70462	414	4063	7	419	637	4288	27	439
PB-MIX_transcript_37925	PB-MIX_transcript_82578	26	3129	3128	4093	1	3088	3212	4172
PB-MIX_transcript_52565	PB-MIX_transcript_67090	1	5406	5403	5872	1	5420	6131	6600
PB-MIX_transcript_4744	PB-MIX_transcript_72801	224	2716	15	224	1857	4349	7	216
PB-MIX_transcript_103854	PB-MIX_transcript_60016	527	1258	7	531	1028	1760	274	798
PB-MIX_transcript_33057	PB-MIX_transcript_90424	218	1124	24	219	1085	1992	7	202
PB-MIX_transcript_35164	PB-MIX_transcript_92460	480	2880	8	481	1697	4097	18	491
PB-MIX_transcript_3671	PB-MIX_transcript_2862	105	2931	1	106	480	3307	48	153
PB-MIX_transcript_79673	PB-MIX_transcript_46695	12	2377	2376	2886	7	2371	2927	3437
PB-MIX_transcript_79123	PB-MIX_transcript_80343	107	1802	1799	2769	695	2391	2584	3554
PB-MIX_transcript_79027	PB-MIX_transcript_1125	125	4064	11	127	259	4174	1	117
PB-MIX_transcript_52772	PB-MIX_transcript_89719	1	1208	1208	1355	5600	6816	6982	7128
PB-MIX_transcript_62388	PB-MIX_transcript_5296	302	1240	4	303	1679	2607	3	295
PB-MIX_transcript_2486	PB-MIX_transcript_1911	17	3064	3063	3442	7	3060	3299	3679
PB-MIX_transcript_77507	PB-MIX_transcript_105993	1	1127	1127	1236	1878	748	110	1
PB-MIX_transcript_99803	PB-MIX_transcript_53181	302	2276	4	302	437	2436	4	318
PB-MIX_transcript_33978	PB-MIX_transcript_68428	14	3124	3122	3569	206	3316	3489	3937
PB-MIX_transcript_60798	PB-MIX_transcript_12221	390	1386	7	392	643	1631	25	410
PB-MIX_transcript_50728	PB-MIX_transcript_42568	328	2992	80	330	969	3672	9	260
PB-MIX_transcript_69287	PB-MIX_transcript_18914	282	1052	3	283	413	1183	3	296
PB-MIX_transcript_97058	PB-MIX_transcript_2879	180	2980	1	181	406	3207	1	181
PB-MIX_transcript_34126	PB-MIX_transcript_6049	267	1825	7	269	695	2221	256	517
PB-MIX_transcript_103373	PB-MIX_transcript_102529	277	1643	6	279	1108	2472	404	676
PB-MIX_transcript_102108	PB-MIX_transcript_2353	364	3075	6	368	722	3409	257	619
PB-MIX_transcript_41003	PB-MIX_transcript_90878	599	1681	9	598	1810	2892	262	852
PB-MIX_transcript_9535	PB-MIX_transcript_100265	1	1024	1024	1967	2	1025	1336	2279
PB-MIX_transcript_85250	PB-MIX_transcript_1268	999	3837	1	1000	1175	4014	1	1001
PB-MIX_transcript_11367	PB-MIX_transcript_10548	372	1795	54	374	464	1886	7	327
PB-MIX_transcript_686	PB-MIX_transcript_43863	1853	4638	1	1856	2825	5618	3	1865
PB-MIX_transcript_3372	PB-MIX_transcript_78941	593	3107	63	595	1837	4349	7	542
PB-MIX_transcript_71851	PB-MIX_transcript_4442	1	1214	1213	2250	345	1558	1669	2706
PB-MIX_transcript_53439	PB-MIX_transcript_1070	1	2713	2710	2947	5	2911	3661	3906
PB-MIX_transcript_44559	PB-MIX_transcript_99181	1	1098	1097	1497	2	1112	1332	1731
PB-MIX_transcript_65528	PB-MIX_transcript_100207	184	2082	1	188	334	2230	1	188
PB-MIX_transcript_10947	PB-MIX_transcript_77027	1	1401	1399	1830	96	1511	1723	2154
PB-MIX_transcript_13914	PB-MIX_transcript_93615	535	1552	7	536	1518	2535	139	668
PB-MIX_transcript_40698	PB-MIX_transcript_38102	1	2486	2487	2790	1543	3997	4097	4398
PB-MIX_transcript_101164	PB-MIX_transcript_89214	104	3307	3306	4229	7	3219	3882	4798
PB-MIX_transcript_5882	PB-MIX_transcript_4643	156	2515	1	156	381	2733	2	157
PB-MIX_transcript_48493	PB-MIX_transcript_288	115	5346	5343	5595	7	5238	5433	5686
PB-MIX_transcript_63363	PB-MIX_transcript_54440	524	2473	7	524	919	2867	16	532
PB-MIX_transcript_97492	PB-MIX_transcript_2455	470	2322	6	473	1498	3349	483	950
PB-MIX_transcript_104563	PB-MIX_transcript_96506	362	3029	5	363	1661	4350	4	362
PB-MIX_transcript_3656	PB-MIX_transcript_94832	21	2429	2426	2947	8	2417	2697	3217
PB-MIX_transcript_48707	PB-MIX_transcript_87273	297	1720	53	302	446	1869	7	256
PB-MIX_transcript_43295	PB-MIX_transcript_34905	140	3511	3509	3761	751	4122	4384	4636
PB-MIX_transcript_70421	PB-MIX_transcript_101497	212	1396	4	211	1112	2287	1	207
PB-MIX_transcript_65035	PB-MIX_transcript_73978	1	1394	1390	1655	2205	3588	1372	1637
PB-MIX_transcript_54602	PB-MIX_transcript_94732	467	3231	7	468	734	3515	71	537
PB-MIX_transcript_64616	PB-MIX_transcript_90902	2	2247	2247	3286	6	2251	2422	3463
PB-MIX_transcript_11824	PB-MIX_transcript_65916	204	1668	6	206	1559	3022	37	237
PB-MIX_transcript_374	PB-MIX_transcript_64269	3	4150	4150	5246	2	4153	4976	6074
PB-MIX_transcript_70436	PB-MIX_transcript_40855	25	2674	2674	3546	36	2711	2838	3708
PB-MIX_transcript_2117	PB-MIX_transcript_77917	398	3588	8	398	514	3705	11	401
PB-MIX_transcript_97312	PB-MIX_transcript_6231	418	2208	7	417	617	2407	10	424
PB-MIX_transcript_10899	PB-MIX_transcript_35942	217	1828	4	219	409	2022	3	218
PB-MIX_transcript_84139	PB-MIX_transcript_55648	225	2284	1	225	702	2762	2	226
PB-MIX_transcript_97815	PB-MIX_transcript_71368	399	1512	7	401	1047	2157	31	425
PB-MIX_transcript_45900	PB-MIX_transcript_78416	388	1344	8	391	1169	2120	12	387
PB-MIX_transcript_49921	PB-MIX_transcript_97840	557	3718	96	557	570	3731	7	467
PB-MIX_transcript_96862	PB-MIX_transcript_9459	259	1710	6	259	503	1953	44	297
PB-MIX_transcript_91452	PB-MIX_transcript_45808	1	1336	1334	1488	1001	2318	2445	2598
PB-MIX_transcript_57930	PB-MIX_transcript_33609	116	1550	1	117	242	1695	2	118
PB-MIX_transcript_38042	PB-MIX_transcript_34366	1	1026	1022	1283	1893	2917	885	1146
PB-MIX_transcript_5544	PB-MIX_transcript_88858	123	1925	1925	2544	7	1809	1999	2618
PB-MIX_transcript_56394	PB-MIX_transcript_101408	375	1420	7	380	514	1559	31	404
PB-MIX_transcript_6487	PB-MIX_transcript_93117	1	1975	1973	2332	1	1968	2910	3269
PB-MIX_transcript_43473	PB-MIX_transcript_9996	696	1669	7	699	912	1885	22	712
PB-MIX_transcript_96732	PB-MIX_transcript_43086	570	1894	8	569	696	2012	17	577
PB-MIX_transcript_747	PB-MIX_transcript_48051	1743	4555	131	1745	1849	4671	121	1741
PB-MIX_transcript_47776	PB-MIX_transcript_62655	477	4011	7	478	822	4356	158	629
PB-MIX_transcript_53467	PB-MIX_transcript_11111	454	1320	7	455	956	1822	55	503
PB-MIX_transcript_14494	PB-MIX_transcript_12704	175	1517	7	175	349	1691	12	180
PB-MIX_transcript_59670	PB-MIX_transcript_5658	1	2150	2150	2434	1	2140	2244	2528
PB-MIX_transcript_7273	PB-MIX_transcript_6289	1	1450	1447	2185	61	1515	1696	2435
PB-MIX_transcript_38773	PB-MIX_transcript_86421	521	1164	6	525	1605	2248	935	1454
PB-MIX_transcript_1651	PB-MIX_transcript_73912	11	2873	2870	3793	7	2869	3083	4006
PB-MIX_transcript_2658	PB-MIX_transcript_58202	10	2128	2123	3351	7	2164	2346	3573
PB-MIX_transcript_96200	PB-MIX_transcript_45182	221	2177	49	223	415	2379	7	181
PB-MIX_transcript_95077	PB-MIX_transcript_100530	463	1132	7	465	1198	1867	499	957
PB-MIX_transcript_74667	PB-MIX_transcript_7055	138	1816	10	136	652	2316	49	174
PB-MIX_transcript_2112	PB-MIX_transcript_61657	435	3545	7	440	653	3761	22	455
PB-MIX_transcript_65425	PB-MIX_transcript_15618	116	1292	1	117	241	1436	1	117
PB-MIX_transcript_70462	PB-MIX_transcript_35746	1	2342	2339	4279	2	2346	2493	4433
PB-MIX_transcript_36122	PB-MIX_transcript_63794	22	3151	3150	4086	254	3396	3568	4499
PB-MIX_transcript_4449	PB-MIX_transcript_91756	289	2693	7	292	1939	4344	39	325
PB-MIX_transcript_51768	PB-MIX_transcript_105348	1	2553	2553	3069	1	2554	3003	3519
PB-MIX_transcript_80270	PB-MIX_transcript_3594	1	2042	2037	2350	1	2039	2748	3061
PB-MIX_transcript_76390	PB-MIX_transcript_79915	325	1646	6	328	2267	3575	1180	1501
PB-MIX_transcript_19016	PB-MIX_transcript_96606	121	1192	6	124	1151	2221	300	418
PB-MIX_transcript_104901	PB-MIX_transcript_84057	1	1852	1852	2279	1019	2871	4876	5303
PB-MIX_transcript_72031	PB-MIX_transcript_49332	503	1506	6	503	1952	2949	1306	1802
PB-MIX_transcript_19278	PB-MIX_transcript_50388	173	1115	6	172	1016	1959	747	914
PB-MIX_transcript_104901	PB-MIX_transcript_79067	1	1852	1852	2279	1019	2871	3889	4316
PB-MIX_transcript_88479	PB-MIX_transcript_103301	647	1701	8	648	954	1999	53	714
PB-MIX_transcript_67056	PB-MIX_transcript_95164	302	1248	7	307	934	1878	230	530
PB-MIX_transcript_19513	PB-MIX_transcript_5827	378	1118	7	381	1747	2487	42	416
PB-MIX_transcript_92103	PB-MIX_transcript_93508	191	1796	6	191	1766	3372	1348	1533
PB-MIX_transcript_64986	PB-MIX_transcript_36283	322	1818	7	324	715	2215	13	330
PB-MIX_transcript_93103	PB-MIX_transcript_97615	467	1014	5	466	5545	6092	4999	5434
PB-MIX_transcript_72462	PB-MIX_transcript_56163	10	3574	3574	5135	8	3628	3740	5333
PB-MIX_transcript_47667	PB-MIX_transcript_52859	133	1329	5	133	1223	2418	391	519
PB-MIX_transcript_93233	PB-MIX_transcript_63135	105	2517	2518	3176	7	2421	3122	3783
PB-MIX_transcript_44007	PB-MIX_transcript_96536	295	1757	77	296	446	1907	10	231
PB-MIX_transcript_37149	PB-MIX_transcript_73912	138	3019	3016	3941	7	2869	3083	4002
PB-MIX_transcript_8169	PB-MIX_transcript_73063	1	1528	1527	2136	223	1745	3303	3903
PB-MIX_transcript_9879	PB-MIX_transcript_106708	661	1961	7	663	1553	2864	19	676
PB-MIX_transcript_62356	PB-MIX_transcript_11465	468	1393	7	469	809	1734	10	472
PB-MIX_transcript_95077	PB-MIX_transcript_88362	312	1151	7	316	941	1783	498	807
PB-MIX_transcript_18812	PB-MIX_transcript_53467	501	1217	54	502	604	1320	7	455
PB-MIX_transcript_9047	PB-MIX_transcript_4050	1	1140	1136	2017	4	1141	2003	2884
PB-MIX_transcript_2951	PB-MIX_transcript_1371	1558	3230	1	1561	2373	4047	7	1568
PB-MIX_transcript_88090	PB-MIX_transcript_98446	1	1091	1089	2010	4	1094	1659	2581
PB-MIX_transcript_47610	PB-MIX_transcript_90483	234	1968	85	235	395	2122	8	163
PB-MIX_transcript_47969	PB-MIX_transcript_38519	1	1411	1408	2710	3	1414	1757	3061
PB-MIX_transcript_40747	PB-MIX_transcript_11647	1	1445	1446	1669	3	1448	1567	1791
PB-MIX_transcript_68995	PB-MIX_transcript_57266	1	1072	1070	1505	788	1859	2070	2508
PB-MIX_transcript_101404	PB-MIX_transcript_100229	7	573	570	1100	22	588	1802	2322
PB-MIX_transcript_77804	PB-MIX_transcript_101276	1	3866	3866	4539	215	4084	4638	5312
PB-MIX_transcript_94609	PB-MIX_transcript_6366	230	1846	3	232	760	2377	401	633
PB-MIX_transcript_85500	PB-MIX_transcript_32741	417	2518	52	418	866	2962	8	374
PB-MIX_transcript_71445	PB-MIX_transcript_64212	245	1152	3	245	508	1413	3	249
PB-MIX_transcript_69144	PB-MIX_transcript_31367	278	1144	7	277	1237	2109	269	544
PB-MIX_transcript_92344	PB-MIX_transcript_74593	481	1557	8	482	681	1767	18	492
PB-MIX_transcript_70191	PB-MIX_transcript_4630	240	2330	8	239	624	2712	234	465
PB-MIX_transcript_90514	PB-MIX_transcript_69215	476	2253	7	476	766	2524	57	525
PB-MIX_transcript_57335	PB-MIX_transcript_58927	385	1969	7	389	744	2329	86	468
PB-MIX_transcript_74281	PB-MIX_transcript_96701	154	2141	1	156	569	2560	4	159
PB-MIX_transcript_98785	PB-MIX_transcript_6564	13	1746	1743	2050	180	1913	2070	2375
PB-MIX_transcript_50915	PB-MIX_transcript_51591	276	2394	6	277	1059	3177	216	487
PB-MIX_transcript_61028	PB-MIX_transcript_71895	8	759	757	1205	603	1354	1576	2024
PB-MIX_transcript_90533	PB-MIX_transcript_101118	169	1674	46	172	680	2184	7	133
PB-MIX_transcript_40456	PB-MIX_transcript_43017	324	1808	6	326	1388	2875	14	334
PB-MIX_transcript_54137	PB-MIX_transcript_9460	390	1571	6	393	796	1979	22	409
PB-MIX_transcript_69659	PB-MIX_transcript_57081	208	1966	6	210	883	2641	432	636
PB-MIX_transcript_69050	PB-MIX_transcript_46277	1	2877	2877	5225	1	2851	3872	6202
PB-MIX_transcript_62457	PB-MIX_transcript_86687	450	1620	6	450	1163	2328	29	474
PB-MIX_transcript_54458	PB-MIX_transcript_3738	1112	2889	1	1112	1225	3002	1	1112
PB-MIX_transcript_68692	PB-MIX_transcript_34347	244	2365	4	241	902	2966	2	234
PB-MIX_transcript_1612	PB-MIX_transcript_1378	146	3864	1	148	300	4027	1	148
PB-MIX_transcript_61209	PB-MIX_transcript_3137	1	1438	1438	2513	1674	248	2158	1092
PB-MIX_transcript_64762	PB-MIX_transcript_91410	1	2181	2180	2989	2440	4621	4807	5615
PB-MIX_transcript_87837	PB-MIX_transcript_728	1735	4543	1	1737	1865	4675	3	1757
PB-MIX_transcript_105127	PB-MIX_transcript_95936	453	1258	7	455	881	1687	12	461
PB-MIX_transcript_33990	PB-MIX_transcript_41374	11	1184	1185	2381	7	1180	1675	2856
PB-MIX_transcript_67285	PB-MIX_transcript_55946	118	1515	1	119	228	1639	3	122
PB-MIX_transcript_78111	PB-MIX_transcript_3428	1	2078	2073	2956	1	2080	2187	3070
PB-MIX_transcript_9120	PB-MIX_transcript_7260	1	1644	1641	1967	1	1646	1969	2295
PB-MIX_transcript_63980	PB-MIX_transcript_88403	137	1462	1	133	258	1555	11	143
PB-MIX_transcript_91780	PB-MIX_transcript_47032	249	2150	89	250	633	2532	56	217
PB-MIX_transcript_100931	PB-MIX_transcript_2590	599	3200	7	600	805	3406	58	651
PB-MIX_transcript_98000	PB-MIX_transcript_4382	424	2610	70	424	586	2767	5	356
PB-MIX_transcript_82878	PB-MIX_transcript_90651	250	2544	1	250	721	2965	1	243
PB-MIX_transcript_60615	PB-MIX_transcript_37716	161	1265	7	162	532	1621	10	163
PB-MIX_transcript_3712	PB-MIX_transcript_106342	441	3023	9	440	880	3469	11	442
PB-MIX_transcript_80389	PB-MIX_transcript_100777	11	1412	1411	2025	8	1428	1717	2331
PB-MIX_transcript_53016	PB-MIX_transcript_7125	249	2092	7	252	472	2314	71	316
PB-MIX_transcript_6299	PB-MIX_transcript_79085	1	1694	1690	2314	2	1697	1814	2444
PB-MIX_transcript_67888	PB-MIX_transcript_3575	251	1298	6	250	2008	3045	364	604
PB-MIX_transcript_31874	PB-MIX_transcript_58978	377	1961	7	378	1098	2682	25	396
PB-MIX_transcript_427	PB-MIX_transcript_73449	186	4048	4048	5317	348	4214	4645	5912
PB-MIX_transcript_87636	PB-MIX_transcript_46451	374	2661	7	376	496	2787	17	386
PB-MIX_transcript_19408	PB-MIX_transcript_81010	261	1141	3	262	421	1291	2	259
PB-MIX_transcript_302	PB-MIX_transcript_68514	3	3195	3193	5443	3	3194	3618	5868
PB-MIX_transcript_9953	PB-MIX_transcript_3284	1	1299	1297	1896	3	1302	2571	3170
PB-MIX_transcript_100947	PB-MIX_transcript_44236	383	2195	42	384	457	2269	7	349
PB-MIX_transcript_52189	PB-MIX_transcript_105890	1233	3145	1	1235	2210	4090	872	2083
PB-MIX_transcript_106990	PB-MIX_transcript_2275	397	3382	7	397	516	3497	11	401
PB-MIX_transcript_70874	PB-MIX_transcript_2161	1	1009	1005	1626	3	1016	2948	3570
PB-MIX_transcript_14455	PB-MIX_transcript_41883	491	1519	52	490	685	1732	21	459
PB-MIX_transcript_53877	PB-MIX_transcript_2657	593	2786	6	593	1143	3333	399	993
PB-MIX_transcript_92847	PB-MIX_transcript_51202	580	2271	7	580	832	2522	132	704
PB-MIX_transcript_103853	PB-MIX_transcript_61806	1574	4020	1	1573	2049	4475	1	1557
PB-MIX_transcript_37086	PB-MIX_transcript_36405	527	1780	7	526	679	1932	40	558
PB-MIX_transcript_2846	PB-MIX_transcript_41636	1	1910	1909	3197	31	1969	2557	3879
PB-MIX_transcript_77190	PB-MIX_transcript_56917	1273	2837	104	1274	1312	2875	7	1178
PB-MIX_transcript_17649	PB-MIX_transcript_55165	469	1260	5	470	1881	2670	3	468
PB-MIX_transcript_61291	PB-MIX_transcript_89060	1305	4068	1	1307	1558	4305	83	1388
PB-MIX_transcript_9172	PB-MIX_transcript_82470	466	1969	8	467	969	2470	96	555
PB-MIX_transcript_94554	PB-MIX_transcript_104405	521	1945	6	520	695	2123	30	544
PB-MIX_transcript_3528	PB-MIX_transcript_2935	1099	3077	1	1103	1310	3282	1	1097
PB-MIX_transcript_57726	PB-MIX_transcript_57417	271	1528	7	271	1321	2574	865	1129
PB-MIX_transcript_90009	PB-MIX_transcript_102569	1	1066	1065	1740	2	1065	3004	3679
PB-MIX_transcript_66372	PB-MIX_transcript_41922	1	1083	1083	1522	142	1214	1318	1755
PB-MIX_transcript_38773	PB-MIX_transcript_47686	521	1162	6	525	1609	2247	942	1458
PB-MIX_transcript_45742	PB-MIX_transcript_78832	181	1643	7	181	670	2124	19	193
PB-MIX_transcript_76046	PB-MIX_transcript_35118	301	2859	6	301	1168	3727	748	1043
PB-MIX_transcript_48461	PB-MIX_transcript_414	437	3658	5	437	2089	5330	827	1261
PB-MIX_transcript_17526	PB-MIX_transcript_90374	526	1267	7	527	658	1399	12	532
PB-MIX_transcript_70403	PB-MIX_transcript_89440	715	3289	96	714	1020	3604	8	627
PB-MIX_transcript_35446	PB-MIX_transcript_98704	521	2161	7	523	751	2388	103	619
PB-MIX_transcript_91283	PB-MIX_transcript_11729	7	670	669	1115	125	788	1258	1702
PB-MIX_transcript_62675	PB-MIX_transcript_76416	2	3559	3557	4419	3	3563	4357	5220
PB-MIX_transcript_97058	PB-MIX_transcript_105378	180	2837	1	185	570	3228	172	356
PB-MIX_transcript_70197	PB-MIX_transcript_73530	158	1377	23	157	281	1500	7	141
PB-MIX_transcript_31235	PB-MIX_transcript_9761	573	1241	7	571	1296	1964	73	637
PB-MIX_transcript_83553	PB-MIX_transcript_31236	342	1516	7	344	513	1692	11	348
PB-MIX_transcript_104210	PB-MIX_transcript_41342	2015	4105	14	2017	2136	4216	7	2028
PB-MIX_transcript_49401	PB-MIX_transcript_65708	153	2856	2855	3788	112	2817	2987	3918
PB-MIX_transcript_72246	PB-MIX_transcript_61652	242	1734	7	243	1612	3104	11	247
PB-MIX_transcript_99156	PB-MIX_transcript_61179	497	3373	6	497	689	3567	84	576
PB-MIX_transcript_19948	PB-MIX_transcript_106573	139	1145	41	140	725	1732	7	106
PB-MIX_transcript_3305	PB-MIX_transcript_2931	150	3157	1	150	274	3282	1	150
PB-MIX_transcript_54508	PB-MIX_transcript_39218	172	1345	6	172	329	1504	22	188
PB-MIX_transcript_3275	PB-MIX_transcript_2844	255	3173	2	255	383	3299	1	247
PB-MIX_transcript_76724	PB-MIX_transcript_90720	131	1963	1	133	1624	3519	825	961
PB-MIX_transcript_35392	PB-MIX_transcript_101002	302	1310	7	307	489	1492	638	934
PB-MIX_transcript_4643	PB-MIX_transcript_4175	157	2740	1	157	288	2884	2	159
PB-MIX_transcript_14965	PB-MIX_transcript_11515	655	1493	7	654	953	1791	32	679
PB-MIX_transcript_74279	PB-MIX_transcript_74467	1	1473	1472	1849	2	1478	2151	2531
PB-MIX_transcript_31233	PB-MIX_transcript_67793	14	2314	2313	2833	2719	5037	5290	5812
PB-MIX_transcript_52124	PB-MIX_transcript_64216	14	1594	1591	2583	8	1584	3443	4435
PB-MIX_transcript_47981	PB-MIX_transcript_2736	1349	3000	12	1354	1679	3328	2	1343
PB-MIX_transcript_51092	PB-MIX_transcript_58769	116	1843	1840	3175	7	1734	2286	3619
PB-MIX_transcript_34439	PB-MIX_transcript_34220	253	2496	8	254	408	2643	22	271
PB-MIX_transcript_14442	PB-MIX_transcript_94443	1	1225	1223	1508	1	1224	1372	1657
PB-MIX_transcript_60615	PB-MIX_transcript_98451	161	1265	7	162	680	1788	168	321
PB-MIX_transcript_105773	PB-MIX_transcript_60805	3	757	758	997	2328	3070	3378	3612
PB-MIX_transcript_3263	PB-MIX_transcript_3055	1	2707	2707	3089	1	2707	2867	3249
PB-MIX_transcript_97375	PB-MIX_transcript_94433	384	2330	7	388	798	2767	14	397
PB-MIX_transcript_57262	PB-MIX_transcript_76767	14	2470	2471	2849	7	2462	2899	3277
PB-MIX_transcript_1523	PB-MIX_transcript_60421	1	2661	2660	3676	83	2745	2981	3999
PB-MIX_transcript_37817	PB-MIX_transcript_537	104	3903	1	104	1009	4822	1	104
PB-MIX_transcript_20747	PB-MIX_transcript_106595	321	1095	6	326	586	1359	50	372
PB-MIX_transcript_40021	PB-MIX_transcript_74625	466	3044	6	466	707	3283	86	547
PB-MIX_transcript_10290	PB-MIX_transcript_43909	1	1539	1536	1892	4	1542	1844	2200
PB-MIX_transcript_2140	PB-MIX_transcript_104819	1	2551	2548	3445	3	2557	2665	3562
PB-MIX_transcript_4313	PB-MIX_transcript_65332	16	1924	1924	2846	8	1909	2032	2952
PB-MIX_transcript_223	PB-MIX_transcript_97615	1	5409	5407	5957	42	5436	5545	6095
PB-MIX_transcript_4493	PB-MIX_transcript_33769	1	2270	2269	2710	2	2270	2735	3176
PB-MIX_transcript_47757	PB-MIX_transcript_64529	1	2104	2104	2533	2	2105	2453	2881
PB-MIX_transcript_2791	PB-MIX_transcript_60074	236	3290	1	236	1248	4276	349	584
PB-MIX_transcript_96751	PB-MIX_transcript_105319	244	1335	4	244	416	1515	3	259
PB-MIX_transcript_1762	PB-MIX_transcript_1207	2	2703	2703	3551	65	2768	3231	4083
PB-MIX_transcript_103854	PB-MIX_transcript_98804	527	1318	7	531	852	1644	97	621
PB-MIX_transcript_41105	PB-MIX_transcript_7950	265	1754	5	264	694	2181	323	582
PB-MIX_transcript_309	PB-MIX_transcript_67793	4	5029	5028	5719	3	5037	5290	5974
PB-MIX_transcript_81879	PB-MIX_transcript_106573	335	1406	40	337	724	1796	7	304
PB-MIX_transcript_98670	PB-MIX_transcript_68850	498	3467	7	498	1074	4047	81	573
PB-MIX_transcript_32179	PB-MIX_transcript_4171	13	2101	2098	2748	5	2092	2192	2832
PB-MIX_transcript_97616	PB-MIX_transcript_83016	3	6381	6381	6896	3	6381	6493	7008
PB-MIX_transcript_83385	PB-MIX_transcript_50095	1	4193	4191	4665	3132	7323	7495	7970
PB-MIX_transcript_62437	PB-MIX_transcript_34584	1068	2390	1	1067	1354	2676	1	1063
PB-MIX_transcript_67070	PB-MIX_transcript_76460	422	5720	1	422	884	6181	2	424
PB-MIX_transcript_54607	PB-MIX_transcript_85887	306	1369	34	308	553	1615	7	281
PB-MIX_transcript_83107	PB-MIX_transcript_90065	371	1009	7	372	1106	1744	471	836
PB-MIX_transcript_87295	PB-MIX_transcript_52236	482	1082	7	483	1299	1896	18	493
PB-MIX_transcript_4563	PB-MIX_transcript_79508	507	2720	7	506	740	2960	15	518
PB-MIX_transcript_3604	PB-MIX_transcript_45700	1	2531	2530	2920	1	2534	2788	3178
PB-MIX_transcript_202	PB-MIX_transcript_47992	23	3689	3688	6004	6	3677	3981	6299
PB-MIX_transcript_8659	PB-MIX_transcript_101065	1	1037	1037	2030	822	1858	2022	3015
PB-MIX_transcript_503	PB-MIX_transcript_67425	1	3312	3310	5059	17	3330	3450	5201
PB-MIX_transcript_93032	PB-MIX_transcript_92702	689	2502	7	692	1465	3282	191	876
PB-MIX_transcript_50142	PB-MIX_transcript_40601	359	2695	8	360	892	3230	119	481
PB-MIX_transcript_97312	PB-MIX_transcript_85274	418	2208	7	417	630	2456	13	431
PB-MIX_transcript_15061	PB-MIX_transcript_61179	1	1200	1200	1488	2286	3485	3865	4154
PB-MIX_transcript_74357	PB-MIX_transcript_2226	1	1063	1066	1518	1	1068	3089	3543
PB-MIX_transcript_40923	PB-MIX_transcript_93739	282	2348	7	282	962	3030	26	301
PB-MIX_transcript_81761	PB-MIX_transcript_44876	513	1803	7	518	1216	2500	10	517
PB-MIX_transcript_101244	PB-MIX_transcript_72164	549	1667	8	553	774	1879	14	557
PB-MIX_transcript_103342	PB-MIX_transcript_43964	341	1959	8	343	484	2102	27	362
PB-MIX_transcript_83385	PB-MIX_transcript_88224	1	4193	4191	4665	3218	7408	7580	8054
PB-MIX_transcript_91641	PB-MIX_transcript_88021	368	1340	47	371	469	1440	7	331
PB-MIX_transcript_7192	PB-MIX_transcript_5851	15	1780	1780	2256	6	1761	2056	2532
PB-MIX_transcript_69659	PB-MIX_transcript_80574	385	1966	6	386	1298	2878	433	813
PB-MIX_transcript_100329	PB-MIX_transcript_80204	1	2005	2000	2152	1012	2984	3084	3233
PB-MIX_transcript_96656	PB-MIX_transcript_99576	1	1783	1783	2318	1632	3414	3568	4103
PB-MIX_transcript_97614	PB-MIX_transcript_61494	231	2179	9	233	2242	4133	18	237
PB-MIX_transcript_74167	PB-MIX_transcript_46847	7	693	692	1125	30	716	856	1290
PB-MIX_transcript_66527	PB-MIX_transcript_34029	10	1398	1394	2731	7	1393	1811	3148
PB-MIX_transcript_91032	PB-MIX_transcript_77811	279	4606	121	279	344	4677	3	163
PB-MIX_transcript_5658	PB-MIX_transcript_96838	423	2567	7	427	1233	3392	32	453
PB-MIX_transcript_51369	PB-MIX_transcript_54375	493	2694	61	493	1110	3316	7	440
PB-MIX_transcript_86462	PB-MIX_transcript_34956	1	1411	1410	1556	296	1701	1926	2071
PB-MIX_transcript_86366	PB-MIX_transcript_31409	498	2186	7	497	654	2338	42	533
PB-MIX_transcript_11567	PB-MIX_transcript_69936	1	1419	1418	1800	1	1419	2008	2383
PB-MIX_transcript_97912	PB-MIX_transcript_106992	1	1481	1480	2033	3	1478	1726	2280
PB-MIX_transcript_51293	PB-MIX_transcript_98618	155	1383	24	156	251	1480	7	139
PB-MIX_transcript_34335	PB-MIX_transcript_85214	300	2125	7	299	582	2412	13	304
PB-MIX_transcript_11943	PB-MIX_transcript_86926	319	1651	5	319	1313	2643	884	1198
PB-MIX_transcript_79187	PB-MIX_transcript_53634	136	3510	1	133	393	3724	1	131
PB-MIX_transcript_4770	PB-MIX_transcript_92510	1227	2647	1	1228	1724	3188	3	1262
PB-MIX_transcript_10894	PB-MIX_transcript_11340	690	1619	8	690	895	1824	13	695
PB-MIX_transcript_1816	PB-MIX_transcript_105189	12	2457	2454	3722	7	2453	3349	4617
PB-MIX_transcript_58728	PB-MIX_transcript_31951	284	1408	6	288	1348	2466	808	1084
PB-MIX_transcript_65286	PB-MIX_transcript_74593	9	824	823	1604	20	837	952	1744
PB-MIX_transcript_105320	PB-MIX_transcript_83919	468	1887	7	471	597	2020	17	481
PB-MIX_transcript_46453	PB-MIX_transcript_17891	277	1156	6	279	399	1278	9	282
PB-MIX_transcript_75415	PB-MIX_transcript_44143	262	1650	4	264	1418	2806	907	1167
PB-MIX_transcript_81162	PB-MIX_transcript_97250	114	1107	7	116	418	1426	103	212
PB-MIX_transcript_17138	PB-MIX_transcript_45638	218	1251	4	218	719	1762	3	217
PB-MIX_transcript_8441	PB-MIX_transcript_103032	307	2069	7	312	692	2466	68	366
PB-MIX_transcript_98429	PB-MIX_transcript_69882	225	1575	8	221	929	2307	526	739
PB-MIX_transcript_48094	PB-MIX_transcript_88308	1	1910	1909	3119	1	1911	2078	3291
PB-MIX_transcript_12292	PB-MIX_transcript_4468	1	1250	1250	1707	1002	2251	2355	2812
PB-MIX_transcript_106887	PB-MIX_transcript_49490	336	2872	8	336	1342	3882	20	349
PB-MIX_transcript_100404	PB-MIX_transcript_84742	205	1477	5	206	2343	3602	2037	2238
PB-MIX_transcript_9977	PB-MIX_transcript_105811	224	1949	24	223	469	2195	8	216
PB-MIX_transcript_53383	PB-MIX_transcript_81781	590	1314	6	591	3870	4594	3172	3757
PB-MIX_transcript_67874	PB-MIX_transcript_56139	252	1117	4	253	6392	7255	613	862
PB-MIX_transcript_40241	PB-MIX_transcript_66001	424	2503	5	425	1275	3352	4	423
PB-MIX_transcript_3478	PB-MIX_transcript_87973	1269	2968	1	1274	1508	3211	1	1269
PB-MIX_transcript_85007	PB-MIX_transcript_66	266	6276	1	268	768	6776	97	364
PB-MIX_transcript_15364	PB-MIX_transcript_87327	407	1471	9	408	1778	2842	37	436
PB-MIX_transcript_97767	PB-MIX_transcript_96838	554	2718	8	558	1231	3392	32	565
PB-MIX_transcript_94814	PB-MIX_transcript_64317	633	1340	7	637	964	1674	110	740
PB-MIX_transcript_65810	PB-MIX_transcript_73954	633	2211	7	635	919	2491	36	663
PB-MIX_transcript_7161	PB-MIX_transcript_78168	749	2289	8	751	1095	2641	16	759
PB-MIX_transcript_78949	PB-MIX_transcript_39939	9	819	817	1375	8	821	921	1479
PB-MIX_transcript_84087	PB-MIX_transcript_51794	191	1801	24	191	307	1917	8	175
PB-MIX_transcript_1383	PB-MIX_transcript_101937	278	3926	1	278	482	4146	2	279
PB-MIX_transcript_90687	PB-MIX_transcript_95645	588	3535	7	587	1394	4343	488	1069
PB-MIX_transcript_537	PB-MIX_transcript_479	1201	4822	1	1203	1553	5176	1	1203
PB-MIX_transcript_40995	PB-MIX_transcript_87305	138	2194	1	140	267	2315	1	137
PB-MIX_transcript_10450	PB-MIX_transcript_46402	686	1899	9	689	1387	2602	2	682
PB-MIX_transcript_1703	PB-MIX_transcript_97322	1	1911	1912	3676	56	1966	2103	3872
PB-MIX_transcript_102108	PB-MIX_transcript_37973	364	3075	6	368	642	3355	177	539
PB-MIX_transcript_50522	PB-MIX_transcript_69882	626	2004	7	626	929	2307	122	741
PB-MIX_transcript_85676	PB-MIX_transcript_50161	208	1539	8	209	513	1843	138	339
PB-MIX_transcript_91452	PB-MIX_transcript_4022	1	1336	1334	1488	1080	2417	2544	2697
PB-MIX_transcript_16204	PB-MIX_transcript_32599	1	1123	1123	1359	3	1126	1229	1465
PB-MIX_transcript_105842	PB-MIX_transcript_10785	120	1793	1	124	102	1775	392	515
PB-MIX_transcript_2243	PB-MIX_transcript_103795	125	2515	2513	3537	7	2397	2673	3700
PB-MIX_transcript_89354	PB-MIX_transcript_78418	28	5018	5018	5961	8	5005	5404	6321
PB-MIX_transcript_8505	PB-MIX_transcript_41513	647	2136	8	649	1462	2961	158	791
PB-MIX_transcript_21224	PB-MIX_transcript_88163	493	1043	5	493	636	1185	3	488
PB-MIX_transcript_105890	PB-MIX_transcript_89604	25	3418	3415	4090	7	3399	3541	4216
PB-MIX_transcript_45903	PB-MIX_transcript_65036	1	1133	1135	1940	2140	3271	3680	4484
PB-MIX_transcript_4536	PB-MIX_transcript_74693	358	2802	75	358	396	2842	7	290
PB-MIX_transcript_43964	PB-MIX_transcript_95409	484	2162	7	486	2409	4088	16	495
PB-MIX_transcript_76282	PB-MIX_transcript_2308	2	2941	2938	3317	37	2982	3083	3462
PB-MIX_transcript_78998	PB-MIX_transcript_51367	1	1743	1741	2128	2172	3913	4067	4439
PB-MIX_transcript_15755	PB-MIX_transcript_35908	1	1320	1321	1441	1	1320	1194	1313
PB-MIX_transcript_38806	PB-MIX_transcript_103764	208	1926	4	209	365	2083	3	208
PB-MIX_transcript_99105	PB-MIX_transcript_74895	258	1557	62	259	797	2097	7	204
PB-MIX_transcript_70874	PB-MIX_transcript_104819	1	1009	1005	1626	2	1015	2941	3563
PB-MIX_transcript_82911	PB-MIX_transcript_50854	1	2256	2256	3931	2	2258	2424	4098
PB-MIX_transcript_40991	PB-MIX_transcript_34347	236	5124	1	236	902	5784	1	236
PB-MIX_transcript_68056	PB-MIX_transcript_94176	342	1669	7	346	917	2243	17	356
PB-MIX_transcript_18570	PB-MIX_transcript_89366	385	1234	7	385	3157	4007	1999	2377
PB-MIX_transcript_84342	PB-MIX_transcript_86638	131	1190	4	130	265	1331	3	130
PB-MIX_transcript_64820	PB-MIX_transcript_69480	1321	3706	11	1321	1526	3910	7	1315
PB-MIX_transcript_85756	PB-MIX_transcript_49810	7	545	544	1032	24	575	1020	1508
PB-MIX_transcript_92211	PB-MIX_transcript_43262	7	686	686	1132	40	719	1855	2301
PB-MIX_transcript_41183	PB-MIX_transcript_97697	182	1309	4	184	774	1894	483	663
PB-MIX_transcript_53316	PB-MIX_transcript_73548	6	6355	6353	6958	1879	8230	8370	8975
PB-MIX_transcript_99278	PB-MIX_transcript_35887	648	1855	71	649	886	2104	203	781
PB-MIX_transcript_70298	PB-MIX_transcript_73449	1409	2913	1	1410	4644	6146	2584	3995
PB-MIX_transcript_15915	PB-MIX_transcript_15188	261	1363	6	266	366	1467	1	261
PB-MIX_transcript_60986	PB-MIX_transcript_34219	171	3189	1	172	290	3304	2	172
PB-MIX_transcript_81827	PB-MIX_transcript_34283	492	3807	5	494	686	4005	93	585
PB-MIX_transcript_6851	PB-MIX_transcript_73171	1076	2314	1	1077	2563	3804	3	1081
PB-MIX_transcript_2109	PB-MIX_transcript_93538	1	2907	2908	3589	34	2944	3053	3733
PB-MIX_transcript_68687	PB-MIX_transcript_42846	530	2930	9	530	796	3252	49	583
PB-MIX_transcript_62190	PB-MIX_transcript_400	531	2675	6	533	3200	5345	2518	3042
PB-MIX_transcript_297	PB-MIX_transcript_106186	1	4195	4194	5588	2	4192	4333	5729
PB-MIX_transcript_101615	PB-MIX_transcript_105539	468	1706	8	467	2011	3252	137	599
PB-MIX_transcript_67498	PB-MIX_transcript_69111	314	1982	7	313	458	2127	33	339
PB-MIX_transcript_102046	PB-MIX_transcript_43185	10	1357	1354	1753	32	1385	2301	2704
PB-MIX_transcript_62139	PB-MIX_transcript_81962	784	1829	8	787	942	1990	13	792
PB-MIX_transcript_92088	PB-MIX_transcript_57487	14	3399	3396	5112	6	3405	3619	5334
PB-MIX_transcript_11474	PB-MIX_transcript_47488	233	1804	33	233	1039	2607	7	207
PB-MIX_transcript_20864	PB-MIX_transcript_39560	152	1059	2	155	2876	3785	2065	2218
PB-MIX_transcript_64920	PB-MIX_transcript_3265	197	1718	9	196	1650	3175	2	187
PB-MIX_transcript_34947	PB-MIX_transcript_33454	13	1513	1513	1979	8	1506	2687	3153
PB-MIX_transcript_10854	PB-MIX_transcript_10269	176	1813	16	178	275	1913	7	169
PB-MIX_transcript_2430	PB-MIX_transcript_46217	2	2792	2790	3464	5	2790	3111	3785
PB-MIX_transcript_67794	PB-MIX_transcript_67425	10	3377	3374	5143	17	3331	3450	5201
PB-MIX_transcript_2776	PB-MIX_transcript_47357	2	2944	2941	3297	3	2945	3197	3553
PB-MIX_transcript_63159	PB-MIX_transcript_41747	215	2127	8	218	1161	3046	29	235
PB-MIX_transcript_32160	PB-MIX_transcript_4396	268	1521	4	269	1421	2670	1011	1274
PB-MIX_transcript_51473	PB-MIX_transcript_53192	586	2635	8	589	973	3022	55	637
PB-MIX_transcript_91867	PB-MIX_transcript_50619	1	1810	1809	3324	2	1809	2171	3681
PB-MIX_transcript_90016	PB-MIX_transcript_55707	120	7302	1	119	286	7461	1	119
PB-MIX_transcript_11964	PB-MIX_transcript_88089	10	1091	1090	1742	8	1088	2288	2939
PB-MIX_transcript_52238	PB-MIX_transcript_102045	1	1790	1794	2005	1761	3547	5544	5754
PB-MIX_transcript_106990	PB-MIX_transcript_2117	1232	3383	1	1231	1441	3589	2	1231
PB-MIX_transcript_1911	PB-MIX_transcript_67555	274	3693	1	279	477	3889	1	279
PB-MIX_transcript_74203	PB-MIX_transcript_88362	234	1186	6	238	941	1896	575	807
PB-MIX_transcript_325	PB-MIX_transcript_67793	3	5010	5010	5563	3	5036	5319	5879
PB-MIX_transcript_3932	PB-MIX_transcript_56253	303	2946	34	305	402	3043	6	277
PB-MIX_transcript_69734	PB-MIX_transcript_57592	414	1036	7	415	573	1195	17	425
PB-MIX_transcript_12292	PB-MIX_transcript_78937	1	1250	1250	1718	1670	2920	3024	3489
PB-MIX_transcript_34591	PB-MIX_transcript_74104	173	1137	36	173	1570	2534	1201	1338
PB-MIX_transcript_69208	PB-MIX_transcript_83703	1	2848	2849	5212	1	2851	3540	5903
PB-MIX_transcript_97195	PB-MIX_transcript_284	1	5384	5382	5538	1	5385	5542	5698
PB-MIX_transcript_69896	PB-MIX_transcript_95450	1	1425	1425	1889	1	1425	1538	2003
PB-MIX_transcript_18091	PB-MIX_transcript_101708	285	1213	7	284	535	1464	65	342
PB-MIX_transcript_45900	PB-MIX_transcript_73583	213	1344	3	212	726	1849	3	210
PB-MIX_transcript_81572	PB-MIX_transcript_81193	18	1881	1877	2832	7	1870	1973	2928
PB-MIX_transcript_21880	PB-MIX_transcript_4362	422	1025	7	422	1595	2191	689	1100
PB-MIX_transcript_100427	PB-MIX_transcript_1070	1323	3311	1	1324	1822	3906	6	1440
PB-MIX_transcript_3382	PB-MIX_transcript_59894	617	3143	7	616	1470	3994	11	619
PB-MIX_transcript_46629	PB-MIX_transcript_68033	1	1443	1442	1892	1	1443	1568	2018
PB-MIX_transcript_66125	PB-MIX_transcript_79310	443	6261	1	445	5982	167	6537	6092
PB-MIX_transcript_63997	PB-MIX_transcript_92216	1	1678	1673	2078	2	1677	1926	2331
PB-MIX_transcript_4479	PB-MIX_transcript_64150	420	2796	48	421	658	3032	6	378
PB-MIX_transcript_101740	PB-MIX_transcript_18336	7	700	698	1072	24	717	874	1249
PB-MIX_transcript_53160	PB-MIX_transcript_42523	1	1052	1050	1338	146	1187	1311	1595
PB-MIX_transcript_58839	PB-MIX_transcript_48814	1	3355	3354	4061	1	3355	3539	4246
PB-MIX_transcript_32819	PB-MIX_transcript_78416	390	1758	7	393	1169	2537	12	387
PB-MIX_transcript_91086	PB-MIX_transcript_69444	2	2946	2947	4391	1	2943	3043	4485
PB-MIX_transcript_20977	PB-MIX_transcript_65243	326	1052	5	326	1674	2399	970	1291
PB-MIX_transcript_83544	PB-MIX_transcript_46830	398	1139	6	398	979	1720	27	417
PB-MIX_transcript_918	PB-MIX_transcript_839	3	3336	3333	4360	1	3333	3439	4466
PB-MIX_transcript_63881	PB-MIX_transcript_44722	618	2310	9	619	851	2549	84	688
PB-MIX_transcript_9567	PB-MIX_transcript_7401	1	1373	1372	1961	33	1416	1671	2261
PB-MIX_transcript_11409	PB-MIX_transcript_6962	1	1227	1224	1762	3	1231	1798	2336
PB-MIX_transcript_39379	PB-MIX_transcript_38173	135	1626	1	136	341	1833	1	136
PB-MIX_transcript_601	PB-MIX_transcript_97539	1775	4723	16	1779	2142	5092	7	1772
PB-MIX_transcript_75921	PB-MIX_transcript_6529	1	1308	1306	2104	5	1329	1613	2414
PB-MIX_transcript_2916	PB-MIX_transcript_79766	402	3227	56	406	1039	3864	3	354
PB-MIX_transcript_66518	PB-MIX_transcript_53062	195	1394	7	196	590	1789	15	205
PB-MIX_transcript_402	PB-MIX_transcript_61054	11	2853	2853	5232	8	2869	3021	5404
PB-MIX_transcript_91342	PB-MIX_transcript_16784	310	1251	4	310	423	1364	3	309
PB-MIX_transcript_62655	PB-MIX_transcript_73350	175	2437	2436	4433	9	2282	2416	4431
PB-MIX_transcript_90760	PB-MIX_transcript_78427	1	1302	1300	1622	1859	3165	3313	3625
PB-MIX_transcript_412	PB-MIX_transcript_377	2	4619	4619	5294	1	4622	4730	5406
PB-MIX_transcript_40533	PB-MIX_transcript_97322	166	1960	1961	3709	172	1966	2103	3855
PB-MIX_transcript_86440	PB-MIX_transcript_72369	1	1047	1046	2071	430	1476	1653	2679
PB-MIX_transcript_94764	PB-MIX_transcript_95366	121	1624	1	121	425	1932	2	124
PB-MIX_transcript_83263	PB-MIX_transcript_74554	488	1636	6	488	647	1807	60	546
PB-MIX_transcript_71521	PB-MIX_transcript_90557	119	1913	1911	3015	7	1825	1932	3042
PB-MIX_transcript_103034	PB-MIX_transcript_61697	622	1937	9	623	726	2039	1	615
PB-MIX_transcript_325	PB-MIX_transcript_57300	1829	5496	1	1830	1965	5648	1	1812
PB-MIX_transcript_2309	PB-MIX_transcript_67104	302	3503	1	303	1156	4360	1	303
PB-MIX_transcript_2291	PB-MIX_transcript_2308	17	2993	2990	3372	7	2982	3083	3465
PB-MIX_transcript_3790	PB-MIX_transcript_48657	258	2968	115	259	2029	4737	7	151
PB-MIX_transcript_1709	PB-MIX_transcript_1485	1383	3792	1	1383	1549	3956	2	1384
PB-MIX_transcript_51407	PB-MIX_transcript_76142	283	1120	3	285	1853	2688	865	1148
PB-MIX_transcript_49694	PB-MIX_transcript_45731	3	3804	3803	4138	5	3803	4037	4372
PB-MIX_transcript_65000	PB-MIX_transcript_100352	1	1044	1042	1531	143	1187	1875	2364
PB-MIX_transcript_53546	PB-MIX_transcript_6372	604	1977	7	607	1054	2429	96	693
PB-MIX_transcript_101110	PB-MIX_transcript_59786	484	5798	35	488	1244	6580	8	462
PB-MIX_transcript_86462	PB-MIX_transcript_63201	1	1411	1410	1556	295	1713	1941	2087
PB-MIX_transcript_85007	PB-MIX_transcript_80	266	6276	1	268	684	6692	118	385
PB-MIX_transcript_98779	PB-MIX_transcript_106792	1	3327	3326	3953	1	3283	3701	4320
PB-MIX_transcript_74029	PB-MIX_transcript_50837	325	2565	8	330	659	2921	180	501
PB-MIX_transcript_35	PB-MIX_transcript_69480	1318	7215	1	1320	1606	7501	1	1317
PB-MIX_transcript_95319	PB-MIX_transcript_51713	136	2062	1	137	287	2217	2	139
PB-MIX_transcript_1560	PB-MIX_transcript_72421	207	3663	19	208	915	4372	273	462
PB-MIX_transcript_49633	PB-MIX_transcript_9028	555	1416	8	554	1174	2035	12	563
PB-MIX_transcript_43473	PB-MIX_transcript_65807	696	1669	7	699	3404	4377	2513	3204
PB-MIX_transcript_32769	PB-MIX_transcript_1999	372	3315	7	376	697	3645	14	386
PB-MIX_transcript_94036	PB-MIX_transcript_65852	241	2049	36	243	780	2588	7	214
PB-MIX_transcript_34132	PB-MIX_transcript_40543	635	2866	88	638	796	3019	9	558
PB-MIX_transcript_40978	PB-MIX_transcript_80494	1	1078	1077	1834	693	1774	1899	2664
PB-MIX_transcript_1074	PB-MIX_transcript_104856	125	3940	3941	4194	7	3821	4003	4257
PB-MIX_transcript_76715	PB-MIX_transcript_64066	402	1366	8	402	761	1725	187	578
PB-MIX_transcript_74131	PB-MIX_transcript_45314	174	2110	1	174	1497	3433	134	307
PB-MIX_transcript_7286	PB-MIX_transcript_42599	548	2289	73	548	1165	2914	7	482
PB-MIX_transcript_59024	PB-MIX_transcript_68190	533	2021	6	535	3149	4611	2042	2569
PB-MIX_transcript_48073	PB-MIX_transcript_56650	217	2035	25	220	664	2463	65	258
PB-MIX_transcript_37767	PB-MIX_transcript_59331	114	2624	2620	3000	8	2517	2631	3011
PB-MIX_transcript_105051	PB-MIX_transcript_99830	497	1868	5	497	2826	4197	1542	2034
PB-MIX_transcript_103917	PB-MIX_transcript_6660	328	1194	5	329	1505	2378	21	348
PB-MIX_transcript_1536	PB-MIX_transcript_35100	1	2737	2735	3811	4	2756	2860	3937
PB-MIX_transcript_92436	PB-MIX_transcript_57126	292	1430	5	295	592	1733	98	388
PB-MIX_transcript_3823	PB-MIX_transcript_35620	115	1664	1663	2975	7	1565	1844	3157
PB-MIX_transcript_83081	PB-MIX_transcript_83138	1	1068	1063	1331	203	1269	1898	2166
PB-MIX_transcript_12850	PB-MIX_transcript_36005	616	1682	7	617	795	1860	28	639
PB-MIX_transcript_55772	PB-MIX_transcript_102753	639	2234	8	640	844	2441	55	687
PB-MIX_transcript_73463	PB-MIX_transcript_99275	304	3572	11	305	425	3694	7	300
PB-MIX_transcript_99320	PB-MIX_transcript_87218	1	2580	2577	3580	3	2583	2731	3734
PB-MIX_transcript_42543	PB-MIX_transcript_150	16	4371	4372	6254	6	4311	4418	6288
PB-MIX_transcript_101938	PB-MIX_transcript_59858	226	4227	11	225	1550	5480	44	255
PB-MIX_transcript_5882	PB-MIX_transcript_34154	157	2436	1	157	378	2651	2	158
PB-MIX_transcript_67722	PB-MIX_transcript_78579	19	3284	3280	3654	6	3236	3471	3841
PB-MIX_transcript_52752	PB-MIX_transcript_69726	2078	4593	1	2079	3539	6127	894	3004
PB-MIX_transcript_10340	PB-MIX_transcript_42486	1	1464	1463	1890	17	1480	1602	2031
PB-MIX_transcript_63518	PB-MIX_transcript_82314	1	1432	1430	2249	2182	3612	3793	4612
PB-MIX_transcript_21880	PB-MIX_transcript_38659	422	1025	7	422	1615	2211	709	1120
PB-MIX_transcript_49009	PB-MIX_transcript_66363	240	1643	8	239	1985	3377	164	395
PB-MIX_transcript_42035	PB-MIX_transcript_103670	1	2318	2319	2797	1	2313	2426	2880
PB-MIX_transcript_96797	PB-MIX_transcript_74749	278	1053	7	283	4061	4839	2264	2539
PB-MIX_transcript_78846	PB-MIX_transcript_2213	446	3269	7	446	645	3467	26	466
PB-MIX_transcript_41521	PB-MIX_transcript_69210	205	1715	7	207	1384	2902	29	229
PB-MIX_transcript_11156	PB-MIX_transcript_86154	345	1834	7	345	948	2438	37	377
PB-MIX_transcript_11622	PB-MIX_transcript_37587	874	1777	9	879	1812	2716	210	1083
PB-MIX_transcript_99085	PB-MIX_transcript_103622	412	3192	7	410	561	3341	25	427
PB-MIX_transcript_52770	PB-MIX_transcript_1999	117	3072	1	121	697	3656	266	386
PB-MIX_transcript_91929	PB-MIX_transcript_47887	184	1359	2	185	823	1992	450	632
PB-MIX_transcript_13383	PB-MIX_transcript_48756	1	1056	1051	1553	87	1161	1309	1812
PB-MIX_transcript_63078	PB-MIX_transcript_91329	499	2417	7	500	1320	3242	56	549
PB-MIX_transcript_77745	PB-MIX_transcript_66390	7	571	569	1041	1218	1779	1968	2441
PB-MIX_transcript_21305	PB-MIX_transcript_11515	146	1000	2	145	953	1807	536	679
PB-MIX_transcript_15022	PB-MIX_transcript_101408	395	1457	7	400	514	1579	11	404
PB-MIX_transcript_96441	PB-MIX_transcript_50882	396	1286	5	396	1937	2843	1391	1792
PB-MIX_transcript_10351	PB-MIX_transcript_38952	326	1911	53	328	1712	3296	1	277
PB-MIX_transcript_33501	PB-MIX_transcript_38112	1216	2508	1	1219	2085	3379	1	1221
PB-MIX_transcript_51184	PB-MIX_transcript_52550	22	3304	3303	3706	8	3307	3457	3860
PB-MIX_transcript_10963	PB-MIX_transcript_96734	272	1710	29	274	1379	2817	7	252
PB-MIX_transcript_35559	PB-MIX_transcript_39258	273	1145	5	273	695	1569	309	578
PB-MIX_transcript_47587	PB-MIX_transcript_34477	1	1965	1964	2188	2953	4918	5259	5482
PB-MIX_transcript_11203	PB-MIX_transcript_73807	229	1831	49	231	1332	2935	6	188
PB-MIX_transcript_93410	PB-MIX_transcript_93531	266	4426	153	266	334	4494	7	120
PB-MIX_transcript_8217	PB-MIX_transcript_39682	733	2158	9	733	999	2442	101	834
PB-MIX_transcript_2611	PB-MIX_transcript_63135	127	2555	2556	3393	7	2421	2924	3759
PB-MIX_transcript_2023	PB-MIX_transcript_75108	1	2153	2153	3471	4	2156	2735	4053
PB-MIX_transcript_39459	PB-MIX_transcript_63900	208	1268	7	208	653	1701	15	212
PB-MIX_transcript_104901	PB-MIX_transcript_100578	1	1852	1851	2279	1035	2865	3875	4293
PB-MIX_transcript_1455	PB-MIX_transcript_92562	1	3384	3383	3782	3	3393	3624	4024
PB-MIX_transcript_1855	PB-MIX_transcript_1650	3	3189	3189	3725	3	3189	3311	3846
PB-MIX_transcript_21504	PB-MIX_transcript_6368	343	1032	42	345	1725	2414	6	309
PB-MIX_transcript_106779	PB-MIX_transcript_74074	19	2409	2408	3398	6	2385	3070	4058
PB-MIX_transcript_91582	PB-MIX_transcript_4410	225	1858	7	224	1110	2724	12	219
PB-MIX_transcript_22175	PB-MIX_transcript_96219	1	620	619	999	1	619	730	1109
PB-MIX_transcript_58405	PB-MIX_transcript_77813	497	2778	5	498	2627	4909	2014	2507
PB-MIX_transcript_4164	PB-MIX_transcript_51272	191	2740	1	192	368	2917	7	198
PB-MIX_transcript_488	PB-MIX_transcript_455	1	4899	4899	5081	1	4889	5018	5200
PB-MIX_transcript_1107	PB-MIX_transcript_72828	225	4146	1	228	487	4409	1	228
PB-MIX_transcript_5665	PB-MIX_transcript_38991	324	2499	5	324	470	2651	22	346
PB-MIX_transcript_2832	PB-MIX_transcript_89329	11	1950	1947	3220	7	1944	2211	3484
PB-MIX_transcript_2089	PB-MIX_transcript_65934	15	3152	3151	3599	8	3210	3322	3780
PB-MIX_transcript_54881	PB-MIX_transcript_40341	263	1431	7	262	411	1562	61	310
PB-MIX_transcript_7093	PB-MIX_transcript_64949	549	2220	7	550	681	2353	27	570
PB-MIX_transcript_12865	PB-MIX_transcript_51794	189	1680	22	191	391	1880	8	177
PB-MIX_transcript_78998	PB-MIX_transcript_46319	1	1433	1431	2128	2196	3627	3848	4545
PB-MIX_transcript_9138	PB-MIX_transcript_47357	1	1663	1660	2018	1284	2945	3197	3553
PB-MIX_transcript_5506	PB-MIX_transcript_61327	13	1361	1359	2595	5	1353	1511	2747
PB-MIX_transcript_4020	PB-MIX_transcript_3475	1087	2926	1	1092	1199	3038	1	1093
PB-MIX_transcript_53581	PB-MIX_transcript_63623	129	2773	2772	4403	7	2652	2804	4441
PB-MIX_transcript_3873	PB-MIX_transcript_64113	1	2081	2080	2942	90	2170	3020	3882
PB-MIX_transcript_73571	PB-MIX_transcript_69578	531	3739	7	533	698	3939	47	580
PB-MIX_transcript_5271	PB-MIX_transcript_46288	428	2532	7	428	937	3065	249	670
PB-MIX_transcript_8615	PB-MIX_transcript_2006	404	2097	7	409	1826	3518	139	541
PB-MIX_transcript_48461	PB-MIX_transcript_74441	437	3658	5	437	2133	5384	867	1301
PB-MIX_transcript_95566	PB-MIX_transcript_65139	286	2206	7	286	430	2347	5	285
PB-MIX_transcript_61327	PB-MIX_transcript_55207	272	2708	5	271	2722	5158	897	1163
PB-MIX_transcript_65685	PB-MIX_transcript_8090	1	1191	1190	1790	1	1195	1552	2163
PB-MIX_transcript_16921	PB-MIX_transcript_10191	369	1349	6	370	905	1886	360	724
PB-MIX_transcript_58280	PB-MIX_transcript_8188	244	1998	7	245	393	2132	26	259
PB-MIX_transcript_98792	PB-MIX_transcript_62974	309	2321	50	310	770	2781	6	266
PB-MIX_transcript_47587	PB-MIX_transcript_98105	1	1965	1964	2202	3109	5077	5419	5657
PB-MIX_transcript_103334	PB-MIX_transcript_32616	352	1730	9	353	490	1860	26	363
PB-MIX_transcript_98945	PB-MIX_transcript_41009	113	2919	2917	3459	7	2812	2998	3541
PB-MIX_transcript_41425	PB-MIX_transcript_12127	117	1156	2	117	716	1748	434	549
PB-MIX_transcript_70191	PB-MIX_transcript_5254	240	2330	8	239	429	2564	35	268
PB-MIX_transcript_91108	PB-MIX_transcript_9486	243	1776	7	247	430	1955	83	323
PB-MIX_transcript_75724	PB-MIX_transcript_100076	290	2439	3	289	457	2606	2	289
PB-MIX_transcript_11402	PB-MIX_transcript_9580	1	1503	1504	1815	1	1502	1605	1916
PB-MIX_transcript_70021	PB-MIX_transcript_48946	583	1485	8	586	928	1821	73	647
PB-MIX_transcript_21313	PB-MIX_transcript_48077	105	1056	2	108	271	1222	1	107
PB-MIX_transcript_5584	PB-MIX_transcript_47119	367	2598	8	368	658	2895	51	410
PB-MIX_transcript_98203	PB-MIX_transcript_89440	322	3317	10	321	1020	4016	314	627
PB-MIX_transcript_3645	PB-MIX_transcript_92582	191	2952	1	192	558	3321	1	192
PB-MIX_transcript_11133	PB-MIX_transcript_74691	878	1840	88	879	934	1896	7	798
PB-MIX_transcript_93353	PB-MIX_transcript_38713	154	2108	1	156	2723	4680	391	545
PB-MIX_transcript_259	PB-MIX_transcript_41208	2139	5748	1	2141	2813	6423	33	2175
PB-MIX_transcript_102216	PB-MIX_transcript_58884	1	1552	1550	1761	3	1549	2038	2249
PB-MIX_transcript_44321	PB-MIX_transcript_73402	333	1308	6	337	1727	2686	740	1065
PB-MIX_transcript_2768	PB-MIX_transcript_103364	2	2230	2228	3317	3	2231	2641	3730
PB-MIX_transcript_34424	PB-MIX_transcript_12696	113	1005	7	116	818	1712	91	200
PB-MIX_transcript_72201	PB-MIX_transcript_75930	276	1289	34	276	1876	2904	8	252
PB-MIX_transcript_48697	PB-MIX_transcript_56415	286	3058	24	290	488	3263	8	274
PB-MIX_transcript_18283	PB-MIX_transcript_56982	254	1263	5	257	1217	2228	5	257
PB-MIX_transcript_43984	PB-MIX_transcript_82821	674	4182	9	675	1008	4519	32	701
PB-MIX_transcript_7795	PB-MIX_transcript_41790	239	2196	4	239	379	2318	2	237
PB-MIX_transcript_43024	PB-MIX_transcript_18245	404	1036	7	405	626	1258	119	519
PB-MIX_transcript_184	PB-MIX_transcript_61307	1	4286	4285	6106	1	4291	4534	6355
PB-MIX_transcript_58950	PB-MIX_transcript_6952	655	2117	7	657	877	2339	102	752
PB-MIX_transcript_84445	PB-MIX_transcript_7004	467	1330	5	468	1344	2196	3	466
PB-MIX_transcript_84420	PB-MIX_transcript_101039	13	1832	1831	2960	9	1829	2414	3542
PB-MIX_transcript_4686	PB-MIX_transcript_47396	1276	2668	1	1275	1390	2782	3	1281
PB-MIX_transcript_96617	PB-MIX_transcript_93169	1	1409	1407	1906	1553	2938	3070	3568
PB-MIX_transcript_53383	PB-MIX_transcript_92864	590	1314	6	591	4537	5261	3839	4424
PB-MIX_transcript_77321	PB-MIX_transcript_58150	152	1818	1	153	284	1948	8	160
PB-MIX_transcript_56985	PB-MIX_transcript_37673	122	1738	1736	2742	540	2155	2411	3417
PB-MIX_transcript_76482	PB-MIX_transcript_61488	109	1950	1950	3624	7	1859	1963	3648
PB-MIX_transcript_67378	PB-MIX_transcript_88731	1150	3826	1	1155	1314	4021	1	1178
PB-MIX_transcript_2289	PB-MIX_transcript_103116	675	3516	7	679	1539	4384	116	787
PB-MIX_transcript_17138	PB-MIX_transcript_48159	218	1208	3	218	694	1688	3	218
PB-MIX_transcript_50129	PB-MIX_transcript_32880	609	1951	7	611	1270	2617	10	615
PB-MIX_transcript_76497	PB-MIX_transcript_106792	3	3318	3317	3973	3	3283	3701	4346
PB-MIX_transcript_92570	PB-MIX_transcript_67793	3	4976	4975	5664	3	5037	5290	5974
PB-MIX_transcript_80100	PB-MIX_transcript_3547	11	1482	1479	2947	8	1480	1610	3074
PB-MIX_transcript_373	PB-MIX_transcript_79186	259	5447	16	261	355	5555	5	240
PB-MIX_transcript_7491	PB-MIX_transcript_38713	295	2249	5	297	2723	4680	253	545
PB-MIX_transcript_51004	PB-MIX_transcript_52872	1	2653	2653	4983	1	2667	2796	5140
PB-MIX_transcript_755	PB-MIX_transcript_48051	1908	4614	172	1908	1944	4663	101	1834
PB-MIX_transcript_81420	PB-MIX_transcript_85670	111	1218	1	112	222	1326	1	112
PB-MIX_transcript_70436	PB-MIX_transcript_104316	25	2674	2674	3528	39	2698	3025	3879
PB-MIX_transcript_59559	PB-MIX_transcript_81022	1	3641	3639	3759	2	3644	3905	4025
PB-MIX_transcript_3431	PB-MIX_transcript_35403	348	3047	4	349	1291	3991	7	352
PB-MIX_transcript_35806	PB-MIX_transcript_59707	1	1300	1297	1496	928	2230	2505	2704
PB-MIX_transcript_4963	PB-MIX_transcript_106874	122	2688	1	122	751	3316	7	128
PB-MIX_transcript_51581	PB-MIX_transcript_93020	445	5845	27	445	588	5961	6	422
PB-MIX_transcript_105051	PB-MIX_transcript_2263	497	1868	5	497	2077	3448	794	1286
PB-MIX_transcript_4986	PB-MIX_transcript_38755	1	1773	1772	2632	3	1813	1992	2877
PB-MIX_transcript_51595	PB-MIX_transcript_43976	1	1147	1147	2293	1	1153	1322	2485
PB-MIX_transcript_95819	PB-MIX_transcript_58634	260	1429	7	261	430	1599	15	269
PB-MIX_transcript_62037	PB-MIX_transcript_50013	2586	6251	19	2587	2736	6396	7	2572
PB-MIX_transcript_39068	PB-MIX_transcript_45809	1	1062	1062	1755	1	1059	1165	1857
PB-MIX_transcript_66540	PB-MIX_transcript_94758	652	1562	7	653	1462	2373	12	659
PB-MIX_transcript_74576	PB-MIX_transcript_5775	255	2338	7	259	431	2519	26	278
[truncated: 95 more rows]
