# Supplementary material for: Analysis of full length transcriptome and resistance characteristics of Atraphaxis bracteata under drought
Source: Sci Rep. 2025 Jan 4;15:807. doi: 10.1038/s41598-024-80831-2 (PMC11700114; doi:10.1038/s41598-024-80831-2)
Supplement: Supplementary file 1 — Supplementary Information 1. [file 41598_2024_80831_MOESM1_ESM.zip › supplementary files/Supplementary Table/Table S5.xls]

## Sheet: novel_lncRNA_target
Table S5 Prediction results of LncRNA target transcripts based on complementary sequences (LncTar).
#lncRNA_ID	Gene_ID
PB-MIX_transcript_96119	PB-MIX_transcript_45340; PB-MIX_transcript_52059; PB-MIX_transcript_78752; PB-MIX_transcript_83641; PB-MIX_transcript_89596; PB-MIX_transcript_94686
PB-MIX_transcript_91844	PB-MIX_transcript_42739;PB-MIX_transcript_75616;PB-MIX_transcript_7896;PB-MIX_transcript_79108;PB-MIX_transcript_92568
PB-MIX_transcript_36998	PB-MIX_transcript_100553;PB-MIX_transcript_1332;PB-MIX_transcript_21568;PB-MIX_transcript_31936;PB-MIX_transcript_33100;PB-MIX_transcript_52620;PB-MIX_transcript_57270;PB-MIX_transcript_59992;PB-MIX_transcript_67480;PB-MIX_transcript_71629;PB-MIX_transcript_87495;PB-MIX_transcript_87650;PB-MIX_transcript_93301;PB-MIX_transcript_96083
PB-MIX_transcript_87082	PB-MIX_transcript_31297;PB-MIX_transcript_34675;PB-MIX_transcript_5502;PB-MIX_transcript_72092;PB-MIX_transcript_91329;PB-MIX_transcript_96530
PB-MIX_transcript_30732	PB-MIX_transcript_105292;PB-MIX_transcript_13472;PB-MIX_transcript_25142;PB-MIX_transcript_33509;PB-MIX_transcript_34501;PB-MIX_transcript_39993;PB-MIX_transcript_40341;PB-MIX_transcript_44191;PB-MIX_transcript_46674;PB-MIX_transcript_47446;PB-MIX_transcript_49589;PB-MIX_transcript_51373;PB-MIX_transcript_53859;PB-MIX_transcript_62416;PB-MIX_transcript_63185;PB-MIX_transcript_63442;PB-MIX_transcr…
PB-MIX_transcript_45300	PB-MIX_transcript_100155;PB-MIX_transcript_103444;PB-MIX_transcript_12335;PB-MIX_transcript_220;PB-MIX_transcript_3020;PB-MIX_transcript_34019;PB-MIX_transcript_35811;PB-MIX_transcript_48296;PB-MIX_transcript_52278;PB-MIX_transcript_54628;PB-MIX_transcript_58282;PB-MIX_transcript_60533;PB-MIX_transcript_62222;PB-MIX_transcript_63646;PB-MIX_transcript_76310;PB-MIX_transcript_86002;PB-MIX_transcrip…
PB-MIX_transcript_54222	PB-MIX_transcript_394;PB-MIX_transcript_40508
PB-MIX_transcript_28024	PB-MIX_transcript_101077;PB-MIX_transcript_103833;PB-MIX_transcript_13051;PB-MIX_transcript_43284;PB-MIX_transcript_45762;PB-MIX_transcript_46454;PB-MIX_transcript_55309;PB-MIX_transcript_55564;PB-MIX_transcript_724;PB-MIX_transcript_73589;PB-MIX_transcript_75765;PB-MIX_transcript_83129;PB-MIX_transcript_84725;PB-MIX_transcript_8981
PB-MIX_transcript_63293	PB-MIX_transcript_104305;PB-MIX_transcript_1169;PB-MIX_transcript_1409;PB-MIX_transcript_21493;PB-MIX_transcript_22753;PB-MIX_transcript_34085;PB-MIX_transcript_49973;PB-MIX_transcript_59287;PB-MIX_transcript_75119;PB-MIX_transcript_88870;PB-MIX_transcript_92109;PB-MIX_transcript_98651;PB-MIX_transcript_98685
PB-MIX_transcript_43347	PB-MIX_transcript_102400;PB-MIX_transcript_105586;PB-MIX_transcript_11470;PB-MIX_transcript_11735;PB-MIX_transcript_12395;PB-MIX_transcript_21316;PB-MIX_transcript_23891;PB-MIX_transcript_35201;PB-MIX_transcript_39698;PB-MIX_transcript_45413;PB-MIX_transcript_46258;PB-MIX_transcript_50854;PB-MIX_transcript_62837;PB-MIX_transcript_699;PB-MIX_transcript_71912;PB-MIX_transcript_72634;PB-MIX_transcri…
PB-MIX_transcript_56548	PB-MIX_transcript_100997;PB-MIX_transcript_10300;PB-MIX_transcript_106632;PB-MIX_transcript_31441;PB-MIX_transcript_4065;PB-MIX_transcript_42129;PB-MIX_transcript_43187;PB-MIX_transcript_53734;PB-MIX_transcript_54407;PB-MIX_transcript_55407;PB-MIX_transcript_64031;PB-MIX_transcript_72616;PB-MIX_transcript_76589;PB-MIX_transcript_77719;PB-MIX_transcript_78198;PB-MIX_transcript_79325;PB-MIX_transcr…
PB-MIX_transcript_54938	PB-MIX_transcript_14555;PB-MIX_transcript_45996;PB-MIX_transcript_7634;PB-MIX_transcript_95978
PB-MIX_transcript_31231	PB-MIX_transcript_103550;PB-MIX_transcript_1578;PB-MIX_transcript_2324;PB-MIX_transcript_2353;PB-MIX_transcript_32913;PB-MIX_transcript_33024;PB-MIX_transcript_35468;PB-MIX_transcript_37245;PB-MIX_transcript_37973;PB-MIX_transcript_41582;PB-MIX_transcript_42;PB-MIX_transcript_42803;PB-MIX_transcript_56118;PB-MIX_transcript_68414;PB-MIX_transcript_69021;PB-MIX_transcript_69188;PB-MIX_transcript_79…
PB-MIX_transcript_59818	PB-MIX_transcript_100912;PB-MIX_transcript_86973;PB-MIX_transcript_97813
PB-MIX_transcript_92988	PB-MIX_transcript_100580;PB-MIX_transcript_10838;PB-MIX_transcript_2445;PB-MIX_transcript_2639;PB-MIX_transcript_34754;PB-MIX_transcript_4189;PB-MIX_transcript_42023;PB-MIX_transcript_44646;PB-MIX_transcript_45898;PB-MIX_transcript_46837;PB-MIX_transcript_48038;PB-MIX_transcript_59357;PB-MIX_transcript_63936;PB-MIX_transcript_65182;PB-MIX_transcript_65781;PB-MIX_transcript_66829;PB-MIX_transcript…
PB-MIX_transcript_66038	PB-MIX_transcript_106393;PB-MIX_transcript_13184;PB-MIX_transcript_34384;PB-MIX_transcript_37169;PB-MIX_transcript_41913;PB-MIX_transcript_4235;PB-MIX_transcript_45498;PB-MIX_transcript_53653;PB-MIX_transcript_57680;PB-MIX_transcript_6165;PB-MIX_transcript_73885;PB-MIX_transcript_79061;PB-MIX_transcript_79170;PB-MIX_transcript_80604;PB-MIX_transcript_84692;PB-MIX_transcript_88668
PB-MIX_transcript_46776	PB-MIX_transcript_103548;PB-MIX_transcript_10731;PB-MIX_transcript_17197;PB-MIX_transcript_279;PB-MIX_transcript_37740;PB-MIX_transcript_37882;PB-MIX_transcript_38647;PB-MIX_transcript_41213;PB-MIX_transcript_41640;PB-MIX_transcript_48258;PB-MIX_transcript_51535;PB-MIX_transcript_53427;PB-MIX_transcript_54081;PB-MIX_transcript_58092;PB-MIX_transcript_64061;PB-MIX_transcript_78294;PB-MIX_transcrip…
PB-MIX_transcript_34804	PB-MIX_transcript_27194;PB-MIX_transcript_31486;PB-MIX_transcript_38644;PB-MIX_transcript_61721;PB-MIX_transcript_64411;PB-MIX_transcript_66697;PB-MIX_transcript_97876
PB-MIX_transcript_49189	PB-MIX_transcript_101955;PB-MIX_transcript_103365;PB-MIX_transcript_106315;PB-MIX_transcript_15100;PB-MIX_transcript_21027;PB-MIX_transcript_31603;PB-MIX_transcript_32110;PB-MIX_transcript_36920;PB-MIX_transcript_36924;PB-MIX_transcript_39688;PB-MIX_transcript_41008;PB-MIX_transcript_41684;PB-MIX_transcript_4636;PB-MIX_transcript_57999;PB-MIX_transcript_59832;PB-MIX_transcript_62143;PB-MIX_transc…
PB-MIX_transcript_6482	PB-MIX_transcript_101749;PB-MIX_transcript_103550;PB-MIX_transcript_104137;PB-MIX_transcript_12686;PB-MIX_transcript_32913;PB-MIX_transcript_33024;PB-MIX_transcript_41032;PB-MIX_transcript_42;PB-MIX_transcript_51879;PB-MIX_transcript_53469;PB-MIX_transcript_55715;PB-MIX_transcript_56564;PB-MIX_transcript_58280;PB-MIX_transcript_59174;PB-MIX_transcript_60300;PB-MIX_transcript_6126;PB-MIX_transcrip…
PB-MIX_transcript_33049	PB-MIX_transcript_105958;PB-MIX_transcript_31526;PB-MIX_transcript_36317;PB-MIX_transcript_41978;PB-MIX_transcript_56780;PB-MIX_transcript_70170;PB-MIX_transcript_87645;PB-MIX_transcript_8840;PB-MIX_transcript_96027;PB-MIX_transcript_97851
PB-MIX_transcript_44616	PB-MIX_transcript_24927;PB-MIX_transcript_3705;PB-MIX_transcript_408;PB-MIX_transcript_51004;PB-MIX_transcript_52872;PB-MIX_transcript_64114;PB-MIX_transcript_74563;PB-MIX_transcript_84900;PB-MIX_transcript_85423;PB-MIX_transcript_88420
PB-MIX_transcript_84761	PB-MIX_transcript_101972;PB-MIX_transcript_102764;PB-MIX_transcript_105556;PB-MIX_transcript_10621;PB-MIX_transcript_107038;PB-MIX_transcript_13472;PB-MIX_transcript_22484;PB-MIX_transcript_33509;PB-MIX_transcript_34278;PB-MIX_transcript_34501;PB-MIX_transcript_38317;PB-MIX_transcript_40341;PB-MIX_transcript_42332;PB-MIX_transcript_4872;PB-MIX_transcript_5770;PB-MIX_transcript_59151;PB-MIX_transc…
PB-MIX_transcript_59876	PB-MIX_transcript_12847;PB-MIX_transcript_53336;PB-MIX_transcript_56555;PB-MIX_transcript_71097;PB-MIX_transcript_81802;PB-MIX_transcript_90215;PB-MIX_transcript_97034
PB-MIX_transcript_79642	PB-MIX_transcript_18744;PB-MIX_transcript_19033;PB-MIX_transcript_40689;PB-MIX_transcript_47993;PB-MIX_transcript_55897;PB-MIX_transcript_57675;PB-MIX_transcript_5796;PB-MIX_transcript_5870;PB-MIX_transcript_89666;PB-MIX_transcript_96208;PB-MIX_transcript_99439
PB-MIX_transcript_31184	PB-MIX_transcript_100713;PB-MIX_transcript_101824;PB-MIX_transcript_104258;PB-MIX_transcript_106739;PB-MIX_transcript_11605;PB-MIX_transcript_31472;PB-MIX_transcript_39262;PB-MIX_transcript_46671;PB-MIX_transcript_46779;PB-MIX_transcript_50531;PB-MIX_transcript_52376;PB-MIX_transcript_52641;PB-MIX_transcript_53352;PB-MIX_transcript_62658;PB-MIX_transcript_75062;PB-MIX_transcript_87162;PB-MIX_tran…
PB-MIX_transcript_94477	PB-MIX_transcript_47783
PB-MIX_transcript_95538	PB-MIX_transcript_2346;PB-MIX_transcript_3484;PB-MIX_transcript_35997;PB-MIX_transcript_39373;PB-MIX_transcript_44387;PB-MIX_transcript_59606;PB-MIX_transcript_63481;PB-MIX_transcript_64961;PB-MIX_transcript_76916;PB-MIX_transcript_79029;PB-MIX_transcript_82484;PB-MIX_transcript_8540;PB-MIX_transcript_86384;PB-MIX_transcript_8668;PB-MIX_transcript_90567;PB-MIX_transcript_91177;PB-MIX_transcript_9…
PB-MIX_transcript_38385	PB-MIX_transcript_103083;PB-MIX_transcript_103938;PB-MIX_transcript_105890;PB-MIX_transcript_106308;PB-MIX_transcript_1405;PB-MIX_transcript_33010;PB-MIX_transcript_50056;PB-MIX_transcript_50160;PB-MIX_transcript_52189;PB-MIX_transcript_56201;PB-MIX_transcript_59195;PB-MIX_transcript_6579;PB-MIX_transcript_68038;PB-MIX_transcript_87618;PB-MIX_transcript_88013;PB-MIX_transcript_89604;PB-MIX_transc…
PB-MIX_transcript_30319	PB-MIX_transcript_102479;PB-MIX_transcript_102546;PB-MIX_transcript_104550;PB-MIX_transcript_105699;PB-MIX_transcript_15835;PB-MIX_transcript_2181;PB-MIX_transcript_3028;PB-MIX_transcript_32449;PB-MIX_transcript_37330;PB-MIX_transcript_39037;PB-MIX_transcript_40231;PB-MIX_transcript_43410;PB-MIX_transcript_44582;PB-MIX_transcript_46873;PB-MIX_transcript_47356;PB-MIX_transcript_500;PB-MIX_transcri…
PB-MIX_transcript_53956	PB-MIX_transcript_102439;PB-MIX_transcript_105727;PB-MIX_transcript_106712;PB-MIX_transcript_16808;PB-MIX_transcript_183;PB-MIX_transcript_18802;PB-MIX_transcript_19072;PB-MIX_transcript_34079;PB-MIX_transcript_4158;PB-MIX_transcript_42756;PB-MIX_transcript_44521;PB-MIX_transcript_46870;PB-MIX_transcript_51496;PB-MIX_transcript_59281;PB-MIX_transcript_62692;PB-MIX_transcript_90407;PB-MIX_transcri…
PB-MIX_transcript_30038	PB-MIX_transcript_104836;PB-MIX_transcript_31288;PB-MIX_transcript_33510;PB-MIX_transcript_41786;PB-MIX_transcript_5393;PB-MIX_transcript_63416;PB-MIX_transcript_78366;PB-MIX_transcript_79687;PB-MIX_transcript_85196;PB-MIX_transcript_91115;PB-MIX_transcript_95900;PB-MIX_transcript_96147
PB-MIX_transcript_54498	PB-MIX_transcript_100119;PB-MIX_transcript_102014;PB-MIX_transcript_2111;PB-MIX_transcript_33936;PB-MIX_transcript_44343;PB-MIX_transcript_52500;PB-MIX_transcript_54124;PB-MIX_transcript_61566;PB-MIX_transcript_71021;PB-MIX_transcript_76105;PB-MIX_transcript_78474;PB-MIX_transcript_78630;PB-MIX_transcript_87164;PB-MIX_transcript_92419;PB-MIX_transcript_93991;PB-MIX_transcript_96587
PB-MIX_transcript_46941	PB-MIX_transcript_104457;PB-MIX_transcript_104971;PB-MIX_transcript_106283;PB-MIX_transcript_106843;PB-MIX_transcript_3115;PB-MIX_transcript_3202;PB-MIX_transcript_32906;PB-MIX_transcript_34356;PB-MIX_transcript_36053;PB-MIX_transcript_38399;PB-MIX_transcript_42127;PB-MIX_transcript_43360;PB-MIX_transcript_4994;PB-MIX_transcript_53728;PB-MIX_transcript_57027;PB-MIX_transcript_61023;PB-MIX_transcr…
PB-MIX_transcript_98031	PB-MIX_transcript_102977
PB-MIX_transcript_75226	PB-MIX_transcript_105108;PB-MIX_transcript_105852;PB-MIX_transcript_124;PB-MIX_transcript_16598;PB-MIX_transcript_215;PB-MIX_transcript_22074;PB-MIX_transcript_40186;PB-MIX_transcript_54701;PB-MIX_transcript_55765;PB-MIX_transcript_67001;PB-MIX_transcript_7080;PB-MIX_transcript_7622;PB-MIX_transcript_77718;PB-MIX_transcript_77867;PB-MIX_transcript_79326;PB-MIX_transcript_83759;PB-MIX_transcript_9…
PB-MIX_transcript_102527	PB-MIX_transcript_106039;PB-MIX_transcript_13726;PB-MIX_transcript_33246;PB-MIX_transcript_33301;PB-MIX_transcript_40938;PB-MIX_transcript_88712
PB-MIX_transcript_87901	PB-MIX_transcript_34868;PB-MIX_transcript_4417;PB-MIX_transcript_45948;PB-MIX_transcript_73144;PB-MIX_transcript_8039
PB-MIX_transcript_30903	PB-MIX_transcript_100662;PB-MIX_transcript_101183;PB-MIX_transcript_31677;PB-MIX_transcript_33602;PB-MIX_transcript_37245;PB-MIX_transcript_38507;PB-MIX_transcript_56118;PB-MIX_transcript_81084;PB-MIX_transcript_93536;PB-MIX_transcript_97167;PB-MIX_transcript_99725
PB-MIX_transcript_48516	PB-MIX_transcript_105652;PB-MIX_transcript_23310;PB-MIX_transcript_24005;PB-MIX_transcript_38402;PB-MIX_transcript_41934;PB-MIX_transcript_47541;PB-MIX_transcript_501;PB-MIX_transcript_58220;PB-MIX_transcript_68119;PB-MIX_transcript_7695;PB-MIX_transcript_83925;PB-MIX_transcript_87043;PB-MIX_transcript_92903
PB-MIX_transcript_28638	PB-MIX_transcript_105280;PB-MIX_transcript_31795;PB-MIX_transcript_49934;PB-MIX_transcript_54846;PB-MIX_transcript_57042;PB-MIX_transcript_57589;PB-MIX_transcript_58809;PB-MIX_transcript_61847;PB-MIX_transcript_65034;PB-MIX_transcript_66736;PB-MIX_transcript_67378;PB-MIX_transcript_70866;PB-MIX_transcript_84935;PB-MIX_transcript_88731;PB-MIX_transcript_94737;PB-MIX_transcript_95595;PB-MIX_transcr…
PB-MIX_transcript_32991	PB-MIX_transcript_103550;PB-MIX_transcript_105650;PB-MIX_transcript_38986;PB-MIX_transcript_46479;PB-MIX_transcript_79970;PB-MIX_transcript_88849;PB-MIX_transcript_94831
PB-MIX_transcript_31171	PB-MIX_transcript_10460;PB-MIX_transcript_106158;PB-MIX_transcript_17534;PB-MIX_transcript_31456;PB-MIX_transcript_43712;PB-MIX_transcript_51541;PB-MIX_transcript_58850;PB-MIX_transcript_59946;PB-MIX_transcript_69241;PB-MIX_transcript_71813;PB-MIX_transcript_71951;PB-MIX_transcript_79356;PB-MIX_transcript_84189;PB-MIX_transcript_91303;PB-MIX_transcript_92228;PB-MIX_transcript_9284;PB-MIX_transcri…
PB-MIX_transcript_105953	PB-MIX_transcript_106913;PB-MIX_transcript_21616;PB-MIX_transcript_25973;PB-MIX_transcript_32828;PB-MIX_transcript_4059;PB-MIX_transcript_49341;PB-MIX_transcript_52006;PB-MIX_transcript_56445;PB-MIX_transcript_63989;PB-MIX_transcript_64598;PB-MIX_transcript_65138;PB-MIX_transcript_70271;PB-MIX_transcript_7234;PB-MIX_transcript_74692;PB-MIX_transcript_77506;PB-MIX_transcript_84711;PB-MIX_transcrip…
PB-MIX_transcript_86631	PB-MIX_transcript_100645;PB-MIX_transcript_102052;PB-MIX_transcript_33025;PB-MIX_transcript_38687;PB-MIX_transcript_39197;PB-MIX_transcript_40655;PB-MIX_transcript_44984;PB-MIX_transcript_46637;PB-MIX_transcript_53341;PB-MIX_transcript_53725;PB-MIX_transcript_56812;PB-MIX_transcript_57411;PB-MIX_transcript_60494;PB-MIX_transcript_66142;PB-MIX_transcript_67536;PB-MIX_transcript_68616;PB-MIX_transc…
PB-MIX_transcript_37903	PB-MIX_transcript_18455;PB-MIX_transcript_32954;PB-MIX_transcript_35385;PB-MIX_transcript_37971;PB-MIX_transcript_3799;PB-MIX_transcript_39506;PB-MIX_transcript_46330;PB-MIX_transcript_467;PB-MIX_transcript_4685;PB-MIX_transcript_49352;PB-MIX_transcript_51777;PB-MIX_transcript_52023;PB-MIX_transcript_55623;PB-MIX_transcript_55985;PB-MIX_transcript_64575;PB-MIX_transcript_67722;PB-MIX_transcript_7…
PB-MIX_transcript_88278	PB-MIX_transcript_103816;PB-MIX_transcript_17893;PB-MIX_transcript_2476;PB-MIX_transcript_2520;PB-MIX_transcript_312;PB-MIX_transcript_34235;PB-MIX_transcript_45684;PB-MIX_transcript_59327;PB-MIX_transcript_62205;PB-MIX_transcript_64074;PB-MIX_transcript_72162;PB-MIX_transcript_74374;PB-MIX_transcript_76792;PB-MIX_transcript_88353;PB-MIX_transcript_88606;PB-MIX_transcript_9895;PB-MIX_transcript_9…
PB-MIX_transcript_55069	PB-MIX_transcript_17472;PB-MIX_transcript_52716
PB-MIX_transcript_105115	PB-MIX_transcript_106024;PB-MIX_transcript_89233
PB-MIX_transcript_53497	PB-MIX_transcript_1636;PB-MIX_transcript_18968;PB-MIX_transcript_32063;PB-MIX_transcript_49986;PB-MIX_transcript_64083;PB-MIX_transcript_64825;PB-MIX_transcript_7310;PB-MIX_transcript_76780;PB-MIX_transcript_85155;PB-MIX_transcript_88776
PB-MIX_transcript_30984	PB-MIX_transcript_11466;PB-MIX_transcript_12454;PB-MIX_transcript_17665;PB-MIX_transcript_197;PB-MIX_transcript_35488;PB-MIX_transcript_37692;PB-MIX_transcript_38317;PB-MIX_transcript_44876;PB-MIX_transcript_49428;PB-MIX_transcript_50599;PB-MIX_transcript_54304;PB-MIX_transcript_54329;PB-MIX_transcript_56242;PB-MIX_transcript_58720;PB-MIX_transcript_60027;PB-MIX_transcript_65633;PB-MIX_transcript…
PB-MIX_transcript_92435	PB-MIX_transcript_100985;PB-MIX_transcript_2871
PB-MIX_transcript_50376	PB-MIX_transcript_103573;PB-MIX_transcript_32642;PB-MIX_transcript_34049;PB-MIX_transcript_35013;PB-MIX_transcript_35835;PB-MIX_transcript_3648;PB-MIX_transcript_38816;PB-MIX_transcript_40508;PB-MIX_transcript_47578;PB-MIX_transcript_48136;PB-MIX_transcript_49216;PB-MIX_transcript_51325;PB-MIX_transcript_59605;PB-MIX_transcript_63839;PB-MIX_transcript_69307;PB-MIX_transcript_69809;PB-MIX_transcri…
PB-MIX_transcript_56567	PB-MIX_transcript_101833;PB-MIX_transcript_102244;PB-MIX_transcript_102789;PB-MIX_transcript_104850;PB-MIX_transcript_105091;PB-MIX_transcript_105239;PB-MIX_transcript_105441;PB-MIX_transcript_107057;PB-MIX_transcript_16252;PB-MIX_transcript_50629;PB-MIX_transcript_69686;PB-MIX_transcript_72667;PB-MIX_transcript_72793;PB-MIX_transcript_73132;PB-MIX_transcript_73939;PB-MIX_transcript_74843;PB-MIX_…
PB-MIX_transcript_57490	PB-MIX_transcript_101804;PB-MIX_transcript_106040;PB-MIX_transcript_106543;PB-MIX_transcript_20037;PB-MIX_transcript_3079;PB-MIX_transcript_3333;PB-MIX_transcript_34799;PB-MIX_transcript_36620;PB-MIX_transcript_37862;PB-MIX_transcript_39341;PB-MIX_transcript_399;PB-MIX_transcript_43948;PB-MIX_transcript_45140;PB-MIX_transcript_45831;PB-MIX_transcript_46996;PB-MIX_transcript_47676;PB-MIX_transcrip…
PB-MIX_transcript_43465	PB-MIX_transcript_32913;PB-MIX_transcript_39298;PB-MIX_transcript_41582;PB-MIX_transcript_62375;PB-MIX_transcript_72435;PB-MIX_transcript_77769;PB-MIX_transcript_86920;PB-MIX_transcript_90166;PB-MIX_transcript_99702
PB-MIX_transcript_56724	PB-MIX_transcript_33024;PB-MIX_transcript_35468;PB-MIX_transcript_59174;PB-MIX_transcript_79970;PB-MIX_transcript_88849
PB-MIX_transcript_45198	PB-MIX_transcript_102047;PB-MIX_transcript_22073;PB-MIX_transcript_47194;PB-MIX_transcript_62209;PB-MIX_transcript_62916;PB-MIX_transcript_73368
PB-MIX_transcript_95485	PB-MIX_transcript_1555;PB-MIX_transcript_2991;PB-MIX_transcript_3573;PB-MIX_transcript_39808;PB-MIX_transcript_45970;PB-MIX_transcript_51551;PB-MIX_transcript_56173;PB-MIX_transcript_6899;PB-MIX_transcript_72811;PB-MIX_transcript_73063;PB-MIX_transcript_73494;PB-MIX_transcript_8169;PB-MIX_transcript_91392;PB-MIX_transcript_92092;PB-MIX_transcript_93802
PB-MIX_transcript_87414	PB-MIX_transcript_36918;PB-MIX_transcript_38595;PB-MIX_transcript_44783;PB-MIX_transcript_55353;PB-MIX_transcript_59678;PB-MIX_transcript_666;PB-MIX_transcript_72786;PB-MIX_transcript_81292;PB-MIX_transcript_84736;PB-MIX_transcript_96131
PB-MIX_transcript_56438	PB-MIX_transcript_101593;PB-MIX_transcript_13416;PB-MIX_transcript_2495;PB-MIX_transcript_31396;PB-MIX_transcript_33620;PB-MIX_transcript_50378;PB-MIX_transcript_56032;PB-MIX_transcript_57375;PB-MIX_transcript_59289;PB-MIX_transcript_69188;PB-MIX_transcript_72582;PB-MIX_transcript_74053;PB-MIX_transcript_79970;PB-MIX_transcript_88849;PB-MIX_transcript_95767
PB-MIX_transcript_79433	PB-MIX_transcript_102287;PB-MIX_transcript_104210;PB-MIX_transcript_105117;PB-MIX_transcript_13330;PB-MIX_transcript_27934;PB-MIX_transcript_36051;PB-MIX_transcript_3738;PB-MIX_transcript_37399;PB-MIX_transcript_40325;PB-MIX_transcript_42986;PB-MIX_transcript_4883;PB-MIX_transcript_49201;PB-MIX_transcript_51912;PB-MIX_transcript_52687;PB-MIX_transcript_54458;PB-MIX_transcript_54647;PB-MIX_transcr…
PB-MIX_transcript_39081	PB-MIX_transcript_15166;PB-MIX_transcript_82643;PB-MIX_transcript_83521
PB-MIX_transcript_105810	PB-MIX_transcript_102298;PB-MIX_transcript_106158;PB-MIX_transcript_106673;PB-MIX_transcript_106742;PB-MIX_transcript_13039;PB-MIX_transcript_1759;PB-MIX_transcript_2170;PB-MIX_transcript_276;PB-MIX_transcript_39336;PB-MIX_transcript_41577;PB-MIX_transcript_54196;PB-MIX_transcript_54708;PB-MIX_transcript_62405;PB-MIX_transcript_65715;PB-MIX_transcript_72947;PB-MIX_transcript_85702;PB-MIX_transcri…
PB-MIX_transcript_33669	PB-MIX_transcript_102038;PB-MIX_transcript_102794;PB-MIX_transcript_102917;PB-MIX_transcript_103484;PB-MIX_transcript_104342;PB-MIX_transcript_106635;PB-MIX_transcript_12624;PB-MIX_transcript_14601;PB-MIX_transcript_31560;PB-MIX_transcript_39129;PB-MIX_transcript_45496;PB-MIX_transcript_47946;PB-MIX_transcript_50504;PB-MIX_transcript_511;PB-MIX_transcript_62784;PB-MIX_transcript_64275;PB-MIX_tran…
PB-MIX_transcript_51681	PB-MIX_transcript_101611;PB-MIX_transcript_106739;PB-MIX_transcript_11996;PB-MIX_transcript_20921;PB-MIX_transcript_21330;PB-MIX_transcript_21852;PB-MIX_transcript_22335;PB-MIX_transcript_31637;PB-MIX_transcript_32930;PB-MIX_transcript_33465;PB-MIX_transcript_33607;PB-MIX_transcript_3379;PB-MIX_transcript_42137;PB-MIX_transcript_44086;PB-MIX_transcript_52132;PB-MIX_transcript_52616;PB-MIX_transcr…
PB-MIX_transcript_58262	PB-MIX_transcript_101749;PB-MIX_transcript_103550;PB-MIX_transcript_1111;PB-MIX_transcript_13753;PB-MIX_transcript_3215;PB-MIX_transcript_33024;PB-MIX_transcript_3922;PB-MIX_transcript_39414;PB-MIX_transcript_44009;PB-MIX_transcript_53469;PB-MIX_transcript_55715;PB-MIX_transcript_58451;PB-MIX_transcript_59615;PB-MIX_transcript_60300;PB-MIX_transcript_62608;PB-MIX_transcript_66641;PB-MIX_transcrip…
PB-MIX_transcript_30974	PB-MIX_transcript_10443;PB-MIX_transcript_35747;PB-MIX_transcript_47256;PB-MIX_transcript_70057;PB-MIX_transcript_77614;PB-MIX_transcript_85576;PB-MIX_transcript_91539;PB-MIX_transcript_96959
PB-MIX_transcript_84079	PB-MIX_transcript_104813;PB-MIX_transcript_106690;PB-MIX_transcript_36897;PB-MIX_transcript_37840;PB-MIX_transcript_41183;PB-MIX_transcript_4405;PB-MIX_transcript_46288;PB-MIX_transcript_47466;PB-MIX_transcript_4857;PB-MIX_transcript_5271;PB-MIX_transcript_7301;PB-MIX_transcript_7709;PB-MIX_transcript_79803;PB-MIX_transcript_80145;PB-MIX_transcript_81356;PB-MIX_transcript_86594;PB-MIX_transcript_…
PB-MIX_transcript_96165	PB-MIX_transcript_39431;PB-MIX_transcript_54472;PB-MIX_transcript_56333;PB-MIX_transcript_98096
PB-MIX_transcript_30186	PB-MIX_transcript_101375;PB-MIX_transcript_101439;PB-MIX_transcript_105933;PB-MIX_transcript_106700;PB-MIX_transcript_13753;PB-MIX_transcript_17686;PB-MIX_transcript_36096;PB-MIX_transcript_40036;PB-MIX_transcript_54930;PB-MIX_transcript_59615;PB-MIX_transcript_60034;PB-MIX_transcript_6036;PB-MIX_transcript_67069;PB-MIX_transcript_68670;PB-MIX_transcript_69928;PB-MIX_transcript_72581;PB-MIX_trans…
PB-MIX_transcript_65486	PB-MIX_transcript_32838;PB-MIX_transcript_56505;PB-MIX_transcript_91764
PB-MIX_transcript_32533	PB-MIX_transcript_102298;PB-MIX_transcript_58917;PB-MIX_transcript_73495
PB-MIX_transcript_31832	PB-MIX_transcript_102244;PB-MIX_transcript_105091;PB-MIX_transcript_25234;PB-MIX_transcript_39540;PB-MIX_transcript_42299;PB-MIX_transcript_42371;PB-MIX_transcript_47739;PB-MIX_transcript_50227;PB-MIX_transcript_51251;PB-MIX_transcript_54074;PB-MIX_transcript_56107;PB-MIX_transcript_57310;PB-MIX_transcript_61264;PB-MIX_transcript_63272;PB-MIX_transcript_67029;PB-MIX_transcript_67487;PB-MIX_transc…
PB-MIX_transcript_31176	PB-MIX_transcript_21624;PB-MIX_transcript_47038;PB-MIX_transcript_80656;PB-MIX_transcript_93816
PB-MIX_transcript_62846	PB-MIX_transcript_100115;PB-MIX_transcript_100207;PB-MIX_transcript_101410;PB-MIX_transcript_102079;PB-MIX_transcript_103041;PB-MIX_transcript_104337;PB-MIX_transcript_106948;PB-MIX_transcript_35461;PB-MIX_transcript_43124;PB-MIX_transcript_5601;PB-MIX_transcript_57842;PB-MIX_transcript_66008;PB-MIX_transcript_72730;PB-MIX_transcript_73341;PB-MIX_transcript_74888;PB-MIX_transcript_75381;PB-MIX_tr…
PB-MIX_transcript_104853	PB-MIX_transcript_100959;PB-MIX_transcript_106545;PB-MIX_transcript_14598;PB-MIX_transcript_1909;PB-MIX_transcript_22269;PB-MIX_transcript_37401;PB-MIX_transcript_4576;PB-MIX_transcript_4714;PB-MIX_transcript_51149;PB-MIX_transcript_51343;PB-MIX_transcript_58945;PB-MIX_transcript_60498;PB-MIX_transcript_6159;PB-MIX_transcript_6597;PB-MIX_transcript_68452;PB-MIX_transcript_70995;PB-MIX_transcript_…
PB-MIX_transcript_106081	PB-MIX_transcript_102027
PB-MIX_transcript_24472	PB-MIX_transcript_101815;PB-MIX_transcript_102911;PB-MIX_transcript_10342;PB-MIX_transcript_104548;PB-MIX_transcript_106739;PB-MIX_transcript_19207;PB-MIX_transcript_37180;PB-MIX_transcript_40040;PB-MIX_transcript_42157;PB-MIX_transcript_43715;PB-MIX_transcript_47138;PB-MIX_transcript_49753;PB-MIX_transcript_61563;PB-MIX_transcript_61637;PB-MIX_transcript_69485;PB-MIX_transcript_69784;PB-MIX_tran…
PB-MIX_transcript_102554	PB-MIX_transcript_106036;PB-MIX_transcript_106572;PB-MIX_transcript_39937;PB-MIX_transcript_4277;PB-MIX_transcript_4397;PB-MIX_transcript_64408;PB-MIX_transcript_65525;PB-MIX_transcript_79271;PB-MIX_transcript_80629;PB-MIX_transcript_81596
PB-MIX_transcript_102530	PB-MIX_transcript_15686;PB-MIX_transcript_18455;PB-MIX_transcript_33249;PB-MIX_transcript_3799;PB-MIX_transcript_58720;PB-MIX_transcript_73594;PB-MIX_transcript_78604;PB-MIX_transcript_85753;PB-MIX_transcript_89093
PB-MIX_transcript_39497	PB-MIX_transcript_101494;PB-MIX_transcript_101864;PB-MIX_transcript_103002;PB-MIX_transcript_105692;PB-MIX_transcript_106906;PB-MIX_transcript_44731;PB-MIX_transcript_51498;PB-MIX_transcript_51939;PB-MIX_transcript_52398;PB-MIX_transcript_53023;PB-MIX_transcript_55844;PB-MIX_transcript_58389;PB-MIX_transcript_60772;PB-MIX_transcript_61387;PB-MIX_transcript_62808;PB-MIX_transcript_67780;PB-MIX_tra…
PB-MIX_transcript_71976	PB-MIX_transcript_105067;PB-MIX_transcript_106372;PB-MIX_transcript_13620;PB-MIX_transcript_14940;PB-MIX_transcript_4019;PB-MIX_transcript_45654;PB-MIX_transcript_48595;PB-MIX_transcript_49699;PB-MIX_transcript_50509;PB-MIX_transcript_60484;PB-MIX_transcript_68918;PB-MIX_transcript_74692;PB-MIX_transcript_774;PB-MIX_transcript_78047;PB-MIX_transcript_78890;PB-MIX_transcript_82451;PB-MIX_transcrip…
PB-MIX_transcript_67985	PB-MIX_transcript_100953;PB-MIX_transcript_101176;PB-MIX_transcript_101271;PB-MIX_transcript_101345;PB-MIX_transcript_106806;PB-MIX_transcript_11830;PB-MIX_transcript_1977;PB-MIX_transcript_31413;PB-MIX_transcript_35362;PB-MIX_transcript_37641;PB-MIX_transcript_38878;PB-MIX_transcript_40743;PB-MIX_transcript_43482;PB-MIX_transcript_44156;PB-MIX_transcript_49356;PB-MIX_transcript_52862;PB-MIX_tran…
PB-MIX_transcript_88785	PB-MIX_transcript_35589;PB-MIX_transcript_36763;PB-MIX_transcript_3825;PB-MIX_transcript_39055;PB-MIX_transcript_4748;PB-MIX_transcript_50776;PB-MIX_transcript_63370;PB-MIX_transcript_64748;PB-MIX_transcript_64896;PB-MIX_transcript_84438;PB-MIX_transcript_86396;PB-MIX_transcript_87208;PB-MIX_transcript_88789;PB-MIX_transcript_89233;PB-MIX_transcript_90347
PB-MIX_transcript_49196	PB-MIX_transcript_12322;PB-MIX_transcript_15443;PB-MIX_transcript_1574;PB-MIX_transcript_46402;PB-MIX_transcript_49715;PB-MIX_transcript_54537;PB-MIX_transcript_56341;PB-MIX_transcript_65685;PB-MIX_transcript_69464;PB-MIX_transcript_72137;PB-MIX_transcript_76261;PB-MIX_transcript_80372;PB-MIX_transcript_8090;PB-MIX_transcript_80983;PB-MIX_transcript_83612;PB-MIX_transcript_86125;PB-MIX_transcript…
PB-MIX_transcript_59089	PB-MIX_transcript_103128;PB-MIX_transcript_103247;PB-MIX_transcript_19609;PB-MIX_transcript_32517;PB-MIX_transcript_35473;PB-MIX_transcript_43579;PB-MIX_transcript_43926;PB-MIX_transcript_44489;PB-MIX_transcript_60687;PB-MIX_transcript_62812;PB-MIX_transcript_6294;PB-MIX_transcript_65006;PB-MIX_transcript_65387;PB-MIX_transcript_68555;PB-MIX_transcript_8196;PB-MIX_transcript_8774;PB-MIX_transcrip…
PB-MIX_transcript_67703	PB-MIX_transcript_15887;PB-MIX_transcript_1615;PB-MIX_transcript_32174;PB-MIX_transcript_33702;PB-MIX_transcript_34669;PB-MIX_transcript_39380;PB-MIX_transcript_39570;PB-MIX_transcript_42342;PB-MIX_transcript_46737;PB-MIX_transcript_58721;PB-MIX_transcript_63712;PB-MIX_transcript_72099;PB-MIX_transcript_72312;PB-MIX_transcript_72835;PB-MIX_transcript_77260;PB-MIX_transcript_79856;PB-MIX_transcrip…
PB-MIX_transcript_49849	PB-MIX_transcript_106187;PB-MIX_transcript_31724;PB-MIX_transcript_37683;PB-MIX_transcript_38495;PB-MIX_transcript_38686;PB-MIX_transcript_54030;PB-MIX_transcript_54318;PB-MIX_transcript_54994;PB-MIX_transcript_58152;PB-MIX_transcript_67063;PB-MIX_transcript_692;PB-MIX_transcript_71867;PB-MIX_transcript_71938;PB-MIX_transcript_75637;PB-MIX_transcript_77325;PB-MIX_transcript_79561;PB-MIX_transcrip…
PB-MIX_transcript_75327	PB-MIX_transcript_100856;PB-MIX_transcript_105006;PB-MIX_transcript_105544;PB-MIX_transcript_106774;PB-MIX_transcript_15754;PB-MIX_transcript_19747;PB-MIX_transcript_24465;PB-MIX_transcript_35397;PB-MIX_transcript_37022;PB-MIX_transcript_4027;PB-MIX_transcript_4055;PB-MIX_transcript_42840;PB-MIX_transcript_50962;PB-MIX_transcript_51568;PB-MIX_transcript_52532;PB-MIX_transcript_58873;PB-MIX_transc…
PB-MIX_transcript_77372	PB-MIX_transcript_35589;PB-MIX_transcript_35601;PB-MIX_transcript_36763;PB-MIX_transcript_3825;PB-MIX_transcript_39055;PB-MIX_transcript_4748;PB-MIX_transcript_50776;PB-MIX_transcript_63370;PB-MIX_transcript_64896;PB-MIX_transcript_82143;PB-MIX_transcript_84438;PB-MIX_transcript_86396;PB-MIX_transcript_87208;PB-MIX_transcript_88789;PB-MIX_transcript_89233;PB-MIX_transcript_90347
PB-MIX_transcript_74555	PB-MIX_transcript_104711;PB-MIX_transcript_14912;PB-MIX_transcript_36939;PB-MIX_transcript_64365
PB-MIX_transcript_51744	PB-MIX_transcript_100649;PB-MIX_transcript_10170;PB-MIX_transcript_66723;PB-MIX_transcript_77399;PB-MIX_transcript_82544;PB-MIX_transcript_93849;PB-MIX_transcript_99240
PB-MIX_transcript_46638	PB-MIX_transcript_101571;PB-MIX_transcript_10825;PB-MIX_transcript_11848;PB-MIX_transcript_13548;PB-MIX_transcript_2375;PB-MIX_transcript_2997;PB-MIX_transcript_43006;PB-MIX_transcript_44254;PB-MIX_transcript_48142;PB-MIX_transcript_51243;PB-MIX_transcript_53980;PB-MIX_transcript_54092;PB-MIX_transcript_56630;PB-MIX_transcript_57062;PB-MIX_transcript_5980;PB-MIX_transcript_60010;PB-MIX_transcript…
PB-MIX_transcript_60812	PB-MIX_transcript_37162;PB-MIX_transcript_40463;PB-MIX_transcript_4447;PB-MIX_transcript_55759;PB-MIX_transcript_57359;PB-MIX_transcript_80089;PB-MIX_transcript_80562;PB-MIX_transcript_81449;PB-MIX_transcript_82748;PB-MIX_transcript_82819;PB-MIX_transcript_84332;PB-MIX_transcript_84716;PB-MIX_transcript_84850;PB-MIX_transcript_85063;PB-MIX_transcript_90766;PB-MIX_transcript_90838;PB-MIX_transcrip…
PB-MIX_transcript_84515	PB-MIX_transcript_20427;PB-MIX_transcript_34549;PB-MIX_transcript_408;PB-MIX_transcript_47835;PB-MIX_transcript_51004;PB-MIX_transcript_66316;PB-MIX_transcript_85423;PB-MIX_transcript_88420
PB-MIX_transcript_61441	PB-MIX_transcript_103351;PB-MIX_transcript_2270;PB-MIX_transcript_32949;PB-MIX_transcript_37906;PB-MIX_transcript_543;PB-MIX_transcript_62420;PB-MIX_transcript_63202;PB-MIX_transcript_72548;PB-MIX_transcript_97369;PB-MIX_transcript_99458
PB-MIX_transcript_69127	PB-MIX_transcript_103372;PB-MIX_transcript_26066;PB-MIX_transcript_31854;PB-MIX_transcript_34898;PB-MIX_transcript_36504;PB-MIX_transcript_36667;PB-MIX_transcript_48225;PB-MIX_transcript_49598;PB-MIX_transcript_54955;PB-MIX_transcript_56262;PB-MIX_transcript_59939;PB-MIX_transcript_60100;PB-MIX_transcript_61428;PB-MIX_transcript_61876;PB-MIX_transcript_63494;PB-MIX_transcript_67900;PB-MIX_transcr…
PB-MIX_transcript_88115	PB-MIX_transcript_100115;PB-MIX_transcript_100207;PB-MIX_transcript_100654;PB-MIX_transcript_39570;PB-MIX_transcript_45545;PB-MIX_transcript_45895;PB-MIX_transcript_47345;PB-MIX_transcript_51117;PB-MIX_transcript_54141;PB-MIX_transcript_55033;PB-MIX_transcript_6309;PB-MIX_transcript_65528;PB-MIX_transcript_67727;PB-MIX_transcript_75331;PB-MIX_transcript_77195;PB-MIX_transcript_79880;PB-MIX_transc…
PB-MIX_transcript_31293	PB-MIX_transcript_106470;PB-MIX_transcript_20324;PB-MIX_transcript_213;PB-MIX_transcript_253;PB-MIX_transcript_2913;PB-MIX_transcript_32319;PB-MIX_transcript_47266;PB-MIX_transcript_48066;PB-MIX_transcript_49612;PB-MIX_transcript_51035;PB-MIX_transcript_51968;PB-MIX_transcript_528;PB-MIX_transcript_53659;PB-MIX_transcript_54006;PB-MIX_transcript_6182;PB-MIX_transcript_67151;PB-MIX_transcript_7071…
PB-MIX_transcript_90757	PB-MIX_transcript_100414;PB-MIX_transcript_106480;PB-MIX_transcript_31280;PB-MIX_transcript_33855;PB-MIX_transcript_39427;PB-MIX_transcript_3975;PB-MIX_transcript_4469;PB-MIX_transcript_57798;PB-MIX_transcript_71273;PB-MIX_transcript_78603;PB-MIX_transcript_98361
PB-MIX_transcript_14607	PB-MIX_transcript_100779;PB-MIX_transcript_103913;PB-MIX_transcript_11801;PB-MIX_transcript_40079;PB-MIX_transcript_42856;PB-MIX_transcript_45422;PB-MIX_transcript_45504;PB-MIX_transcript_46417;PB-MIX_transcript_55478;PB-MIX_transcript_73877;PB-MIX_transcript_78947
PB-MIX_transcript_98760	PB-MIX_transcript_50048;PB-MIX_transcript_5194;PB-MIX_transcript_62519;PB-MIX_transcript_76827;PB-MIX_transcript_84361
PB-MIX_transcript_102672	PB-MIX_transcript_96851
PB-MIX_transcript_80805	PB-MIX_transcript_105164;PB-MIX_transcript_105845;PB-MIX_transcript_34421;PB-MIX_transcript_36263;PB-MIX_transcript_37239;PB-MIX_transcript_37271;PB-MIX_transcript_47177;PB-MIX_transcript_48908;PB-MIX_transcript_50714;PB-MIX_transcript_52498;PB-MIX_transcript_60234;PB-MIX_transcript_60764;PB-MIX_transcript_62336;PB-MIX_transcript_67606;PB-MIX_transcript_70813;PB-MIX_transcript_73189;PB-MIX_transc…
PB-MIX_transcript_30384	PB-MIX_transcript_2420;PB-MIX_transcript_31729;PB-MIX_transcript_3531;PB-MIX_transcript_37840;PB-MIX_transcript_39760;PB-MIX_transcript_44498;PB-MIX_transcript_48895;PB-MIX_transcript_49906;PB-MIX_transcript_50146;PB-MIX_transcript_51025;PB-MIX_transcript_62552;PB-MIX_transcript_62987;PB-MIX_transcript_66000;PB-MIX_transcript_68884;PB-MIX_transcript_71675;PB-MIX_transcript_71944;PB-MIX_transcript…
PB-MIX_transcript_38610	PB-MIX_transcript_31556;PB-MIX_transcript_48931;PB-MIX_transcript_5828;PB-MIX_transcript_66020;PB-MIX_transcript_76199;PB-MIX_transcript_80372
PB-MIX_transcript_37998	PB-MIX_transcript_102771;PB-MIX_transcript_104499;PB-MIX_transcript_33805;PB-MIX_transcript_37913;PB-MIX_transcript_5520;PB-MIX_transcript_55579;PB-MIX_transcript_6574;PB-MIX_transcript_67242;PB-MIX_transcript_67386;PB-MIX_transcript_72233;PB-MIX_transcript_78435;PB-MIX_transcript_80316;PB-MIX_transcript_90333;PB-MIX_transcript_99232
PB-MIX_transcript_58835	PB-MIX_transcript_102662;PB-MIX_transcript_38861;PB-MIX_transcript_41214;PB-MIX_transcript_41990;PB-MIX_transcript_4321;PB-MIX_transcript_47102;PB-MIX_transcript_50733;PB-MIX_transcript_69183;PB-MIX_transcript_69432;PB-MIX_transcript_70163;PB-MIX_transcript_75282;PB-MIX_transcript_77910;PB-MIX_transcript_78818;PB-MIX_transcript_80818;PB-MIX_transcript_83166;PB-MIX_transcript_84174;PB-MIX_transcri…
PB-MIX_transcript_105874	PB-MIX_transcript_105292;PB-MIX_transcript_12447;PB-MIX_transcript_12853;PB-MIX_transcript_40862;PB-MIX_transcript_44191;PB-MIX_transcript_51749;PB-MIX_transcript_63456;PB-MIX_transcript_76636;PB-MIX_transcript_89183;PB-MIX_transcript_92711
PB-MIX_transcript_58326	PB-MIX_transcript_103846;PB-MIX_transcript_106763;PB-MIX_transcript_17482;PB-MIX_transcript_18241;PB-MIX_transcript_34307;PB-MIX_transcript_40872;PB-MIX_transcript_42841;PB-MIX_transcript_55120;PB-MIX_transcript_61500;PB-MIX_transcript_63360;PB-MIX_transcript_69584;PB-MIX_transcript_71273;PB-MIX_transcript_78603;PB-MIX_transcript_78676
PB-MIX_transcript_75732	PB-MIX_transcript_43828;PB-MIX_transcript_74270;PB-MIX_transcript_7521;PB-MIX_transcript_94755;PB-MIX_transcript_95409;PB-MIX_transcript_99465
PB-MIX_transcript_47336	PB-MIX_transcript_103359;PB-MIX_transcript_1034;PB-MIX_transcript_103744;PB-MIX_transcript_106869;PB-MIX_transcript_1187;PB-MIX_transcript_138;PB-MIX_transcript_42787;PB-MIX_transcript_42807;PB-MIX_transcript_44578;PB-MIX_transcript_5038;PB-MIX_transcript_52088;PB-MIX_transcript_53615;PB-MIX_transcript_57266;PB-MIX_transcript_62501;PB-MIX_transcript_62689;PB-MIX_transcript_67155;PB-MIX_transcript…
PB-MIX_transcript_92208	PB-MIX_transcript_101456;PB-MIX_transcript_103169;PB-MIX_transcript_103200;PB-MIX_transcript_103679;PB-MIX_transcript_12402;PB-MIX_transcript_2261;PB-MIX_transcript_2929;PB-MIX_transcript_32037;PB-MIX_transcript_37139;PB-MIX_transcript_38405;PB-MIX_transcript_53458;PB-MIX_transcript_53964;PB-MIX_transcript_56258;PB-MIX_transcript_56445;PB-MIX_transcript_5985;PB-MIX_transcript_64566;PB-MIX_transcr…
PB-MIX_transcript_68595	PB-MIX_transcript_100530;PB-MIX_transcript_101707;PB-MIX_transcript_103200;PB-MIX_transcript_103784;PB-MIX_transcript_104940;PB-MIX_transcript_106765;PB-MIX_transcript_106974;PB-MIX_transcript_33702;PB-MIX_transcript_38683;PB-MIX_transcript_39634;PB-MIX_transcript_40743;PB-MIX_transcript_61459;PB-MIX_transcript_67797;PB-MIX_transcript_67994;PB-MIX_transcript_73884;PB-MIX_transcript_73944;PB-MIX_t…
PB-MIX_transcript_97995	PB-MIX_transcript_15214;PB-MIX_transcript_16169;PB-MIX_transcript_38062;PB-MIX_transcript_46424;PB-MIX_transcript_50843;PB-MIX_transcript_65658;PB-MIX_transcript_74611;PB-MIX_transcript_90249;PB-MIX_transcript_94865;PB-MIX_transcript_95980
PB-MIX_transcript_41353	PB-MIX_transcript_247;PB-MIX_transcript_307;PB-MIX_transcript_45751;PB-MIX_transcript_87432;PB-MIX_transcript_91262
PB-MIX_transcript_57124	PB-MIX_transcript_65126
PB-MIX_transcript_32594	PB-MIX_transcript_12870;PB-MIX_transcript_38104;PB-MIX_transcript_45666;PB-MIX_transcript_51113;PB-MIX_transcript_54655;PB-MIX_transcript_55941;PB-MIX_transcript_72798;PB-MIX_transcript_81507;PB-MIX_transcript_98553
PB-MIX_transcript_103449	PB-MIX_transcript_35468;PB-MIX_transcript_53008;PB-MIX_transcript_94831
PB-MIX_transcript_45553	PB-MIX_transcript_101881;PB-MIX_transcript_102898;PB-MIX_transcript_11160;PB-MIX_transcript_14638;PB-MIX_transcript_2306;PB-MIX_transcript_2776;PB-MIX_transcript_2808;PB-MIX_transcript_2864;PB-MIX_transcript_37167;PB-MIX_transcript_40333;PB-MIX_transcript_41244;PB-MIX_transcript_43823;PB-MIX_transcript_44276;PB-MIX_transcript_46796;PB-MIX_transcript_47357;PB-MIX_transcript_50756;PB-MIX_transcript…
PB-MIX_transcript_92461	PB-MIX_transcript_104964;PB-MIX_transcript_105413;PB-MIX_transcript_13970;PB-MIX_transcript_3799;PB-MIX_transcript_52862;PB-MIX_transcript_56279;PB-MIX_transcript_75201;PB-MIX_transcript_7854;PB-MIX_transcript_85753;PB-MIX_transcript_85923;PB-MIX_transcript_8742;PB-MIX_transcript_87512
PB-MIX_transcript_101053	PB-MIX_transcript_100389;PB-MIX_transcript_106924;PB-MIX_transcript_38816;PB-MIX_transcript_46033;PB-MIX_transcript_50706;PB-MIX_transcript_53759;PB-MIX_transcript_60872;PB-MIX_transcript_61446;PB-MIX_transcript_61522;PB-MIX_transcript_6213;PB-MIX_transcript_62842;PB-MIX_transcript_64579;PB-MIX_transcript_65716;PB-MIX_transcript_67709;PB-MIX_transcript_70152;PB-MIX_transcript_70989;PB-MIX_transcr…
PB-MIX_transcript_58415	PB-MIX_transcript_105558;PB-MIX_transcript_33401;PB-MIX_transcript_3734;PB-MIX_transcript_4666;PB-MIX_transcript_66212;PB-MIX_transcript_6862;PB-MIX_transcript_92456;PB-MIX_transcript_96430
PB-MIX_transcript_30627	PB-MIX_transcript_10081;PB-MIX_transcript_101042;PB-MIX_transcript_104432;PB-MIX_transcript_21540;PB-MIX_transcript_3058;PB-MIX_transcript_32867;PB-MIX_transcript_353;PB-MIX_transcript_355;PB-MIX_transcript_35799;PB-MIX_transcript_36616;PB-MIX_transcript_36635;PB-MIX_transcript_44475;PB-MIX_transcript_47652;PB-MIX_transcript_49554;PB-MIX_transcript_54065;PB-MIX_transcript_54503;PB-MIX_transcript_…
PB-MIX_transcript_33696	PB-MIX_transcript_100393;PB-MIX_transcript_100489;PB-MIX_transcript_104823;PB-MIX_transcript_12228;PB-MIX_transcript_12895;PB-MIX_transcript_15496;PB-MIX_transcript_38959;PB-MIX_transcript_39166;PB-MIX_transcript_39942;PB-MIX_transcript_46411;PB-MIX_transcript_46648;PB-MIX_transcript_51006;PB-MIX_transcript_52491;PB-MIX_transcript_58925;PB-MIX_transcript_63535;PB-MIX_transcript_73148;PB-MIX_trans…
PB-MIX_transcript_102851	PB-MIX_transcript_107056;PB-MIX_transcript_2849;PB-MIX_transcript_33322;PB-MIX_transcript_35326;PB-MIX_transcript_58154;PB-MIX_transcript_61102;PB-MIX_transcript_6550;PB-MIX_transcript_7062;PB-MIX_transcript_7094;PB-MIX_transcript_7546;PB-MIX_transcript_79085;PB-MIX_transcript_7993;PB-MIX_transcript_80407;PB-MIX_transcript_81020;PB-MIX_transcript_81730;PB-MIX_transcript_92229;PB-MIX_transcript_94…
PB-MIX_transcript_58372	PB-MIX_transcript_1054;PB-MIX_transcript_42869;PB-MIX_transcript_43332;PB-MIX_transcript_52205;PB-MIX_transcript_58984;PB-MIX_transcript_6328;PB-MIX_transcript_64589;PB-MIX_transcript_64850;PB-MIX_transcript_65571;PB-MIX_transcript_71061;PB-MIX_transcript_80710;PB-MIX_transcript_84089
PB-MIX_transcript_93738	PB-MIX_transcript_100003;PB-MIX_transcript_101147;PB-MIX_transcript_102939;PB-MIX_transcript_2342;PB-MIX_transcript_31250;PB-MIX_transcript_37540;PB-MIX_transcript_52746;PB-MIX_transcript_64108;PB-MIX_transcript_6689;PB-MIX_transcript_79356;PB-MIX_transcript_81447;PB-MIX_transcript_89639;PB-MIX_transcript_91840;PB-MIX_transcript_97050
PB-MIX_transcript_40808	PB-MIX_transcript_101627;PB-MIX_transcript_99204
PB-MIX_transcript_32342	PB-MIX_transcript_4545;PB-MIX_transcript_69272;PB-MIX_transcript_72937;PB-MIX_transcript_77860
PB-MIX_transcript_77761	PB-MIX_transcript_104083;PB-MIX_transcript_63374;PB-MIX_transcript_66614;PB-MIX_transcript_93443
PB-MIX_transcript_29516	PB-MIX_transcript_11761
PB-MIX_transcript_96187	PB-MIX_transcript_100292;PB-MIX_transcript_10218;PB-MIX_transcript_1229;PB-MIX_transcript_322;PB-MIX_transcript_37106;PB-MIX_transcript_3800;PB-MIX_transcript_38247;PB-MIX_transcript_43617;PB-MIX_transcript_45650;PB-MIX_transcript_48298;PB-MIX_transcript_48809;PB-MIX_transcript_55504;PB-MIX_transcript_59374;PB-MIX_transcript_61523;PB-MIX_transcript_69202;PB-MIX_transcript_69599;PB-MIX_transcript_…
PB-MIX_transcript_105846	PB-MIX_transcript_105771;PB-MIX_transcript_13100;PB-MIX_transcript_33003;PB-MIX_transcript_466;PB-MIX_transcript_65936;PB-MIX_transcript_7001;PB-MIX_transcript_74584;PB-MIX_transcript_78712;PB-MIX_transcript_84528;PB-MIX_transcript_89642;PB-MIX_transcript_93057
PB-MIX_transcript_51133	PB-MIX_transcript_105056;PB-MIX_transcript_106180;PB-MIX_transcript_106587;PB-MIX_transcript_19449;PB-MIX_transcript_36180;PB-MIX_transcript_36589;PB-MIX_transcript_43311;PB-MIX_transcript_46289;PB-MIX_transcript_47060;PB-MIX_transcript_50293;PB-MIX_transcript_50567;PB-MIX_transcript_53551;PB-MIX_transcript_53775;PB-MIX_transcript_55647;PB-MIX_transcript_59694;PB-MIX_transcript_65110;PB-MIX_trans…
PB-MIX_transcript_86094	PB-MIX_transcript_10009;PB-MIX_transcript_2756;PB-MIX_transcript_2782;PB-MIX_transcript_3070;PB-MIX_transcript_32470;PB-MIX_transcript_36783;PB-MIX_transcript_59895;PB-MIX_transcript_59982;PB-MIX_transcript_64070;PB-MIX_transcript_71920;PB-MIX_transcript_7720;PB-MIX_transcript_78857;PB-MIX_transcript_82988
PB-MIX_transcript_49695	PB-MIX_transcript_10198;PB-MIX_transcript_1098;PB-MIX_transcript_40094;PB-MIX_transcript_47720;PB-MIX_transcript_48078;PB-MIX_transcript_66931;PB-MIX_transcript_69870;PB-MIX_transcript_72168;PB-MIX_transcript_8778;PB-MIX_transcript_88801;PB-MIX_transcript_974
PB-MIX_transcript_52151	PB-MIX_transcript_102954;PB-MIX_transcript_105480;PB-MIX_transcript_56395;PB-MIX_transcript_58411;PB-MIX_transcript_73934;PB-MIX_transcript_76077;PB-MIX_transcript_78815;PB-MIX_transcript_79112;PB-MIX_transcript_82375;PB-MIX_transcript_90444;PB-MIX_transcript_90572;PB-MIX_transcript_92789
PB-MIX_transcript_101857	PB-MIX_transcript_99127
PB-MIX_transcript_29680	PB-MIX_transcript_106427;PB-MIX_transcript_34549;PB-MIX_transcript_408;PB-MIX_transcript_51004;PB-MIX_transcript_52872;PB-MIX_transcript_67229;PB-MIX_transcript_80835;PB-MIX_transcript_8139;PB-MIX_transcript_85423;PB-MIX_transcript_88420
PB-MIX_transcript_80639	PB-MIX_transcript_103128;PB-MIX_transcript_105240;PB-MIX_transcript_20292;PB-MIX_transcript_35737;PB-MIX_transcript_37840;PB-MIX_transcript_48895;PB-MIX_transcript_701;PB-MIX_transcript_73274;PB-MIX_transcript_75877;PB-MIX_transcript_77258;PB-MIX_transcript_79937;PB-MIX_transcript_89634;PB-MIX_transcript_90167;PB-MIX_transcript_90567
PB-MIX_transcript_93373	PB-MIX_transcript_10300;PB-MIX_transcript_106231;PB-MIX_transcript_1089;PB-MIX_transcript_1384;PB-MIX_transcript_35912;PB-MIX_transcript_42129;PB-MIX_transcript_44161;PB-MIX_transcript_503;PB-MIX_transcript_53734;PB-MIX_transcript_54289;PB-MIX_transcript_54528;PB-MIX_transcript_56367;PB-MIX_transcript_60025;PB-MIX_transcript_60964;PB-MIX_transcript_67425;PB-MIX_transcript_67794;PB-MIX_transcript_…
PB-MIX_transcript_38935	PB-MIX_transcript_10172;PB-MIX_transcript_102076;PB-MIX_transcript_18082;PB-MIX_transcript_50932;PB-MIX_transcript_56992;PB-MIX_transcript_58933;PB-MIX_transcript_84908;PB-MIX_transcript_91442;PB-MIX_transcript_96678
PB-MIX_transcript_106015	PB-MIX_transcript_10300;PB-MIX_transcript_105455;PB-MIX_transcript_36864;PB-MIX_transcript_38468;PB-MIX_transcript_41424;PB-MIX_transcript_4847;PB-MIX_transcript_53701;PB-MIX_transcript_59032;PB-MIX_transcript_76950;PB-MIX_transcript_78198;PB-MIX_transcript_93967;PB-MIX_transcript_96171;PB-MIX_transcript_96310
PB-MIX_transcript_107080	PB-MIX_transcript_105730;PB-MIX_transcript_1172;PB-MIX_transcript_16651;PB-MIX_transcript_20669;PB-MIX_transcript_24026;PB-MIX_transcript_33512;PB-MIX_transcript_38074;PB-MIX_transcript_39536;PB-MIX_transcript_40982;PB-MIX_transcript_46148;PB-MIX_transcript_47610;PB-MIX_transcript_68783;PB-MIX_transcript_70469;PB-MIX_transcript_73924;PB-MIX_transcript_78596;PB-MIX_transcript_80674;PB-MIX_transcri…
PB-MIX_transcript_69336	PB-MIX_transcript_2459;PB-MIX_transcript_2611;PB-MIX_transcript_3166;PB-MIX_transcript_44895;PB-MIX_transcript_52555;PB-MIX_transcript_53228;PB-MIX_transcript_54397;PB-MIX_transcript_57746;PB-MIX_transcript_63135;PB-MIX_transcript_68825;PB-MIX_transcript_72489;PB-MIX_transcript_76782;PB-MIX_transcript_87432;PB-MIX_transcript_93233;PB-MIX_transcript_97622;PB-MIX_transcript_99770
PB-MIX_transcript_89917	PB-MIX_transcript_13100;PB-MIX_transcript_39661;PB-MIX_transcript_42465;PB-MIX_transcript_45445;PB-MIX_transcript_56079;PB-MIX_transcript_62325;PB-MIX_transcript_70180;PB-MIX_transcript_75429;PB-MIX_transcript_76422;PB-MIX_transcript_99777
PB-MIX_transcript_57609	PB-MIX_transcript_100573;PB-MIX_transcript_101586;PB-MIX_transcript_103126;PB-MIX_transcript_105527;PB-MIX_transcript_12596;PB-MIX_transcript_16929;PB-MIX_transcript_32184;PB-MIX_transcript_34640;PB-MIX_transcript_40001;PB-MIX_transcript_43086;PB-MIX_transcript_50168;PB-MIX_transcript_57925;PB-MIX_transcript_608;PB-MIX_transcript_61410;PB-MIX_transcript_75956;PB-MIX_transcript_799;PB-MIX_transcri…
PB-MIX_transcript_79653	PB-MIX_transcript_10452;PB-MIX_transcript_12714;PB-MIX_transcript_30217;PB-MIX_transcript_31450;PB-MIX_transcript_33147;PB-MIX_transcript_33572;PB-MIX_transcript_36289;PB-MIX_transcript_40062;PB-MIX_transcript_40467;PB-MIX_transcript_4995;PB-MIX_transcript_59939;PB-MIX_transcript_61716;PB-MIX_transcript_625;PB-MIX_transcript_63494;PB-MIX_transcript_64550;PB-MIX_transcript_65609;PB-MIX_transcript_…
PB-MIX_transcript_39534	PB-MIX_transcript_106519;PB-MIX_transcript_11280;PB-MIX_transcript_20222;PB-MIX_transcript_33692;PB-MIX_transcript_45200;PB-MIX_transcript_57411;PB-MIX_transcript_57583;PB-MIX_transcript_81537;PB-MIX_transcript_88358;PB-MIX_transcript_97540
PB-MIX_transcript_94086	PB-MIX_transcript_105907;PB-MIX_transcript_23495;PB-MIX_transcript_32425;PB-MIX_transcript_33920;PB-MIX_transcript_38074;PB-MIX_transcript_40236;PB-MIX_transcript_48815;PB-MIX_transcript_48903;PB-MIX_transcript_49428;PB-MIX_transcript_49987;PB-MIX_transcript_51175;PB-MIX_transcript_52795;PB-MIX_transcript_55091;PB-MIX_transcript_56783;PB-MIX_transcript_59433;PB-MIX_transcript_64833;PB-MIX_transcr…
PB-MIX_transcript_86028	PB-MIX_transcript_101798;PB-MIX_transcript_104169;PB-MIX_transcript_104790;PB-MIX_transcript_105858;PB-MIX_transcript_32088;PB-MIX_transcript_44454;PB-MIX_transcript_45297;PB-MIX_transcript_4662;PB-MIX_transcript_50349;PB-MIX_transcript_53448;PB-MIX_transcript_54809;PB-MIX_transcript_55563;PB-MIX_transcript_59603;PB-MIX_transcript_59802;PB-MIX_transcript_61744;PB-MIX_transcript_63488;PB-MIX_trans…
PB-MIX_transcript_48959	PB-MIX_transcript_103505;PB-MIX_transcript_105744;PB-MIX_transcript_2966;PB-MIX_transcript_35186;PB-MIX_transcript_35792;PB-MIX_transcript_381;PB-MIX_transcript_40368;PB-MIX_transcript_50372;PB-MIX_transcript_53815;PB-MIX_transcript_60116;PB-MIX_transcript_60336;PB-MIX_transcript_65658;PB-MIX_transcript_74477;PB-MIX_transcript_78989;PB-MIX_transcript_80567;PB-MIX_transcript_8467;PB-MIX_transcript…
PB-MIX_transcript_81023	PB-MIX_transcript_103242;PB-MIX_transcript_103746;PB-MIX_transcript_14545;PB-MIX_transcript_24304;PB-MIX_transcript_24768;PB-MIX_transcript_35729;PB-MIX_transcript_37675;PB-MIX_transcript_39297;PB-MIX_transcript_40613;PB-MIX_transcript_48870;PB-MIX_transcript_49367;PB-MIX_transcript_50722;PB-MIX_transcript_55301;PB-MIX_transcript_56088;PB-MIX_transcript_56916;PB-MIX_transcript_58343;PB-MIX_transc…
PB-MIX_transcript_91622	PB-MIX_transcript_104863;PB-MIX_transcript_14128;PB-MIX_transcript_33446;PB-MIX_transcript_37135;PB-MIX_transcript_51156;PB-MIX_transcript_62457;PB-MIX_transcript_78505;PB-MIX_transcript_86687
PB-MIX_transcript_98331	PB-MIX_transcript_1719;PB-MIX_transcript_2122;PB-MIX_transcript_34245;PB-MIX_transcript_35617;PB-MIX_transcript_52309;PB-MIX_transcript_53025;PB-MIX_transcript_55762;PB-MIX_transcript_57554;PB-MIX_transcript_65816;PB-MIX_transcript_75108;PB-MIX_transcript_77202;PB-MIX_transcript_81800;PB-MIX_transcript_83358;PB-MIX_transcript_83651;PB-MIX_transcript_85818;PB-MIX_transcript_8784;PB-MIX_transcript_…
PB-MIX_transcript_42257	PB-MIX_transcript_103590;PB-MIX_transcript_3586;PB-MIX_transcript_42302;PB-MIX_transcript_4246;PB-MIX_transcript_53265;PB-MIX_transcript_79020
PB-MIX_transcript_31330	PB-MIX_transcript_17417;PB-MIX_transcript_34788;PB-MIX_transcript_37162;PB-MIX_transcript_60773;PB-MIX_transcript_82836
PB-MIX_transcript_44983	PB-MIX_transcript_100227;PB-MIX_transcript_104439;PB-MIX_transcript_4178;PB-MIX_transcript_46830;PB-MIX_transcript_49059;PB-MIX_transcript_57467;PB-MIX_transcript_62648;PB-MIX_transcript_66003;PB-MIX_transcript_835;PB-MIX_transcript_83544;PB-MIX_transcript_86578
PB-MIX_transcript_93657	PB-MIX_transcript_100674;PB-MIX_transcript_102635;PB-MIX_transcript_106213;PB-MIX_transcript_106954;PB-MIX_transcript_33605;PB-MIX_transcript_41913;PB-MIX_transcript_42724;PB-MIX_transcript_49188;PB-MIX_transcript_53242;PB-MIX_transcript_54323;PB-MIX_transcript_55293;PB-MIX_transcript_56088;PB-MIX_transcript_57963;PB-MIX_transcript_58822;PB-MIX_transcript_59080;PB-MIX_transcript_59855;PB-MIX_tran…
PB-MIX_transcript_89693	PB-MIX_transcript_106877;PB-MIX_transcript_25394;PB-MIX_transcript_38212;PB-MIX_transcript_50940;PB-MIX_transcript_81278;PB-MIX_transcript_87455;PB-MIX_transcript_93719;PB-MIX_transcript_93853;PB-MIX_transcript_96075
PB-MIX_transcript_54991	PB-MIX_transcript_100556;PB-MIX_transcript_101483;PB-MIX_transcript_33717;PB-MIX_transcript_40878;PB-MIX_transcript_40987;PB-MIX_transcript_41650;PB-MIX_transcript_44674;PB-MIX_transcript_44950;PB-MIX_transcript_47812;PB-MIX_transcript_51283;PB-MIX_transcript_51359;PB-MIX_transcript_53444;PB-MIX_transcript_54483;PB-MIX_transcript_56682;PB-MIX_transcript_66781;PB-MIX_transcript_67151;PB-MIX_transc…
PB-MIX_transcript_77209	PB-MIX_transcript_100957;PB-MIX_transcript_102054;PB-MIX_transcript_102700;PB-MIX_transcript_104926;PB-MIX_transcript_3034;PB-MIX_transcript_36945;PB-MIX_transcript_42850;PB-MIX_transcript_43365;PB-MIX_transcript_43856;PB-MIX_transcript_43929;PB-MIX_transcript_45312;PB-MIX_transcript_46983;PB-MIX_transcript_52052;PB-MIX_transcript_56143;PB-MIX_transcript_62306;PB-MIX_transcript_64219;PB-MIX_trans…
PB-MIX_transcript_106196	PB-MIX_transcript_100382;PB-MIX_transcript_100633;PB-MIX_transcript_102097;PB-MIX_transcript_105730;PB-MIX_transcript_31247;PB-MIX_transcript_31637;PB-MIX_transcript_31814;PB-MIX_transcript_322;PB-MIX_transcript_37106;PB-MIX_transcript_37764;PB-MIX_transcript_43250;PB-MIX_transcript_43617;PB-MIX_transcript_46148;PB-MIX_transcript_48460;PB-MIX_transcript_55504;PB-MIX_transcript_57277;PB-MIX_transc…
PB-MIX_transcript_104296	PB-MIX_transcript_106632;PB-MIX_transcript_1277;PB-MIX_transcript_20877;PB-MIX_transcript_33337;PB-MIX_transcript_34514;PB-MIX_transcript_39396;PB-MIX_transcript_40684;PB-MIX_transcript_42047;PB-MIX_transcript_46849;PB-MIX_transcript_60062;PB-MIX_transcript_77579;PB-MIX_transcript_8404;PB-MIX_transcript_86279;PB-MIX_transcript_87484;PB-MIX_transcript_95320;PB-MIX_transcript_95623
PB-MIX_transcript_30057	PB-MIX_transcript_100822;PB-MIX_transcript_101095;PB-MIX_transcript_102338;PB-MIX_transcript_104363;PB-MIX_transcript_45074;PB-MIX_transcript_46085;PB-MIX_transcript_47712;PB-MIX_transcript_49597;PB-MIX_transcript_49973;PB-MIX_transcript_52795;PB-MIX_transcript_54407;PB-MIX_transcript_55618;PB-MIX_transcript_55964;PB-MIX_transcript_58576;PB-MIX_transcript_59855;PB-MIX_transcript_60972;PB-MIX_tran…
PB-MIX_transcript_38640	PB-MIX_transcript_78816
PB-MIX_transcript_35049	PB-MIX_transcript_46579;PB-MIX_transcript_48051;PB-MIX_transcript_5968;PB-MIX_transcript_77958;PB-MIX_transcript_97959;PB-MIX_transcript_98716
PB-MIX_transcript_67897	PB-MIX_transcript_101826;PB-MIX_transcript_102534;PB-MIX_transcript_104209;PB-MIX_transcript_105761;PB-MIX_transcript_19160;PB-MIX_transcript_3226;PB-MIX_transcript_3347;PB-MIX_transcript_36468;PB-MIX_transcript_39969;PB-MIX_transcript_53807;PB-MIX_transcript_64177;PB-MIX_transcript_65180;PB-MIX_transcript_75571;PB-MIX_transcript_77098;PB-MIX_transcript_77884;PB-MIX_transcript_80162;PB-MIX_transc…
PB-MIX_transcript_99829	PB-MIX_transcript_103740;PB-MIX_transcript_103855;PB-MIX_transcript_13858;PB-MIX_transcript_3295;PB-MIX_transcript_34577;PB-MIX_transcript_43116;PB-MIX_transcript_43826;PB-MIX_transcript_50895;PB-MIX_transcript_70902;PB-MIX_transcript_77262;PB-MIX_transcript_91941;PB-MIX_transcript_97538;PB-MIX_transcript_97790
PB-MIX_transcript_89530	PB-MIX_transcript_104778;PB-MIX_transcript_121;PB-MIX_transcript_135;PB-MIX_transcript_23608;PB-MIX_transcript_31267;PB-MIX_transcript_31914;PB-MIX_transcript_45384;PB-MIX_transcript_49368;PB-MIX_transcript_50693;PB-MIX_transcript_57304;PB-MIX_transcript_58038;PB-MIX_transcript_61312;PB-MIX_transcript_65137;PB-MIX_transcript_65761;PB-MIX_transcript_6786;PB-MIX_transcript_83479;PB-MIX_transcript_9…
PB-MIX_transcript_55959	PB-MIX_transcript_31222;PB-MIX_transcript_35551;PB-MIX_transcript_36311;PB-MIX_transcript_48559;PB-MIX_transcript_55403;PB-MIX_transcript_56427;PB-MIX_transcript_65517;PB-MIX_transcript_70581;PB-MIX_transcript_71346;PB-MIX_transcript_7297;PB-MIX_transcript_76657;PB-MIX_transcript_78302;PB-MIX_transcript_85900;PB-MIX_transcript_88793;PB-MIX_transcript_91316;PB-MIX_transcript_92353
PB-MIX_transcript_102964	PB-MIX_transcript_100849;PB-MIX_transcript_10274;PB-MIX_transcript_103194;PB-MIX_transcript_106848;PB-MIX_transcript_2954;PB-MIX_transcript_53481;PB-MIX_transcript_5606;PB-MIX_transcript_68899;PB-MIX_transcript_69491;PB-MIX_transcript_76861;PB-MIX_transcript_84677;PB-MIX_transcript_88355;PB-MIX_transcript_91044;PB-MIX_transcript_9351;PB-MIX_transcript_97443;PB-MIX_transcript_99267
PB-MIX_transcript_66259	PB-MIX_transcript_10952;PB-MIX_transcript_15281;PB-MIX_transcript_16436;PB-MIX_transcript_17681;PB-MIX_transcript_18308;PB-MIX_transcript_20701;PB-MIX_transcript_2863;PB-MIX_transcript_3222;PB-MIX_transcript_36859;PB-MIX_transcript_38026;PB-MIX_transcript_53158;PB-MIX_transcript_53350;PB-MIX_transcript_57983;PB-MIX_transcript_63949;PB-MIX_transcript_70404;PB-MIX_transcript_72404;PB-MIX_transcript…
PB-MIX_transcript_38756	PB-MIX_transcript_1907;PB-MIX_transcript_33440;PB-MIX_transcript_34248;PB-MIX_transcript_37319;PB-MIX_transcript_43952;PB-MIX_transcript_49232;PB-MIX_transcript_49753;PB-MIX_transcript_55465;PB-MIX_transcript_62519;PB-MIX_transcript_64288;PB-MIX_transcript_64893;PB-MIX_transcript_70970;PB-MIX_transcript_91731;PB-MIX_transcript_92372;PB-MIX_transcript_95747;PB-MIX_transcript_96461;PB-MIX_transcrip…
PB-MIX_transcript_63037	PB-MIX_transcript_22654;PB-MIX_transcript_36603;PB-MIX_transcript_36793;PB-MIX_transcript_53549;PB-MIX_transcript_56827;PB-MIX_transcript_5791;PB-MIX_transcript_58703;PB-MIX_transcript_6224;PB-MIX_transcript_63820;PB-MIX_transcript_64952;PB-MIX_transcript_66489;PB-MIX_transcript_7617;PB-MIX_transcript_78190;PB-MIX_transcript_8731;PB-MIX_transcript_87585;PB-MIX_transcript_87738;PB-MIX_transcript_8…
PB-MIX_transcript_49422	PB-MIX_transcript_4038;PB-MIX_transcript_57821;PB-MIX_transcript_68855;PB-MIX_transcript_98932
PB-MIX_transcript_90158	PB-MIX_transcript_18444;PB-MIX_transcript_19688;PB-MIX_transcript_22362;PB-MIX_transcript_23916;PB-MIX_transcript_2461;PB-MIX_transcript_2474;PB-MIX_transcript_3018;PB-MIX_transcript_36438;PB-MIX_transcript_38859;PB-MIX_transcript_45948;PB-MIX_transcript_46717;PB-MIX_transcript_48361;PB-MIX_transcript_59547;PB-MIX_transcript_69460;PB-MIX_transcript_71148;PB-MIX_transcript_84754;PB-MIX_transcript_…
PB-MIX_transcript_62397	PB-MIX_transcript_102240;PB-MIX_transcript_13542;PB-MIX_transcript_14744;PB-MIX_transcript_48946;PB-MIX_transcript_59294;PB-MIX_transcript_66105;PB-MIX_transcript_70021;PB-MIX_transcript_72262;PB-MIX_transcript_82121;PB-MIX_transcript_8290;PB-MIX_transcript_88020;PB-MIX_transcript_91515;PB-MIX_transcript_9508
PB-MIX_transcript_81905	PB-MIX_transcript_11905;PB-MIX_transcript_16807;PB-MIX_transcript_1703;PB-MIX_transcript_19201;PB-MIX_transcript_2172;PB-MIX_transcript_3751;PB-MIX_transcript_38922;PB-MIX_transcript_40533;PB-MIX_transcript_45214;PB-MIX_transcript_47668;PB-MIX_transcript_50858;PB-MIX_transcript_53278;PB-MIX_transcript_58885;PB-MIX_transcript_72641;PB-MIX_transcript_74837;PB-MIX_transcript_76605;PB-MIX_transcript_…
PB-MIX_transcript_92246	PB-MIX_transcript_31974;PB-MIX_transcript_36665;PB-MIX_transcript_54769;PB-MIX_transcript_60294;PB-MIX_transcript_64200;PB-MIX_transcript_87442;PB-MIX_transcript_89912
PB-MIX_transcript_93015	PB-MIX_transcript_37423;PB-MIX_transcript_75224;PB-MIX_transcript_78320;PB-MIX_transcript_84603
PB-MIX_transcript_3039	PB-MIX_transcript_64829
PB-MIX_transcript_43385	PB-MIX_transcript_101995;PB-MIX_transcript_102617;PB-MIX_transcript_16025;PB-MIX_transcript_35367;PB-MIX_transcript_41262;PB-MIX_transcript_42284;PB-MIX_transcript_43929;PB-MIX_transcript_45977;PB-MIX_transcript_54003;PB-MIX_transcript_56716;PB-MIX_transcript_60679;PB-MIX_transcript_67533;PB-MIX_transcript_6968;PB-MIX_transcript_7843;PB-MIX_transcript_78666;PB-MIX_transcript_80097;PB-MIX_transcri…
PB-MIX_transcript_69656	PB-MIX_transcript_101262;PB-MIX_transcript_104278;PB-MIX_transcript_106861;PB-MIX_transcript_1254;PB-MIX_transcript_1930;PB-MIX_transcript_230;PB-MIX_transcript_31323;PB-MIX_transcript_33155;PB-MIX_transcript_34923;PB-MIX_transcript_47553;PB-MIX_transcript_48477;PB-MIX_transcript_51754;PB-MIX_transcript_55507;PB-MIX_transcript_57472;PB-MIX_transcript_67397;PB-MIX_transcript_74701;PB-MIX_transcrip…
PB-MIX_transcript_82289	PB-MIX_transcript_101677;PB-MIX_transcript_14359;PB-MIX_transcript_32998;PB-MIX_transcript_45654;PB-MIX_transcript_889;PB-MIX_transcript_94602;PB-MIX_transcript_98081
PB-MIX_transcript_32169	PB-MIX_transcript_10725;PB-MIX_transcript_16847;PB-MIX_transcript_43473;PB-MIX_transcript_46244;PB-MIX_transcript_59579;PB-MIX_transcript_65807;PB-MIX_transcript_70183;PB-MIX_transcript_72169;PB-MIX_transcript_74329;PB-MIX_transcript_84964;PB-MIX_transcript_9338;PB-MIX_transcript_9996
PB-MIX_transcript_75037	PB-MIX_transcript_101254;PB-MIX_transcript_101341;PB-MIX_transcript_103372;PB-MIX_transcript_104029;PB-MIX_transcript_105705;PB-MIX_transcript_14271;PB-MIX_transcript_15183;PB-MIX_transcript_17917;PB-MIX_transcript_28409;PB-MIX_transcript_44605;PB-MIX_transcript_457;PB-MIX_transcript_50221;PB-MIX_transcript_70979;PB-MIX_transcript_73857;PB-MIX_transcript_82447;PB-MIX_transcript_83147;PB-MIX_trans…
PB-MIX_transcript_95774	PB-MIX_transcript_45442;PB-MIX_transcript_78968;PB-MIX_transcript_84055
PB-MIX_transcript_90689	PB-MIX_transcript_10218;PB-MIX_transcript_31404;PB-MIX_transcript_39133;PB-MIX_transcript_45896;PB-MIX_transcript_46304;PB-MIX_transcript_47342;PB-MIX_transcript_48027;PB-MIX_transcript_48699;PB-MIX_transcript_501;PB-MIX_transcript_51160;PB-MIX_transcript_58242;PB-MIX_transcript_58907;PB-MIX_transcript_63417;PB-MIX_transcript_64506;PB-MIX_transcript_65091;PB-MIX_transcript_65093;PB-MIX_transcript…
PB-MIX_transcript_30683	PB-MIX_transcript_101762;PB-MIX_transcript_11621;PB-MIX_transcript_14548;PB-MIX_transcript_14700;PB-MIX_transcript_16914;PB-MIX_transcript_1838;PB-MIX_transcript_18722;PB-MIX_transcript_18871;PB-MIX_transcript_34611;PB-MIX_transcript_36131;PB-MIX_transcript_37860;PB-MIX_transcript_44715;PB-MIX_transcript_46189;PB-MIX_transcript_54235;PB-MIX_transcript_5456;PB-MIX_transcript_56557;PB-MIX_transcrip…
PB-MIX_transcript_60591	PB-MIX_transcript_13478;PB-MIX_transcript_17430;PB-MIX_transcript_23468;PB-MIX_transcript_30133;PB-MIX_transcript_3823;PB-MIX_transcript_4030;PB-MIX_transcript_48883;PB-MIX_transcript_51578;PB-MIX_transcript_52589;PB-MIX_transcript_68338;PB-MIX_transcript_72920;PB-MIX_transcript_78270;PB-MIX_transcript_79028;PB-MIX_transcript_84692;PB-MIX_transcript_87;PB-MIX_transcript_89872;PB-MIX_transcript_95…
PB-MIX_transcript_46290	PB-MIX_transcript_105784;PB-MIX_transcript_12747;PB-MIX_transcript_399;PB-MIX_transcript_43349;PB-MIX_transcript_4638;PB-MIX_transcript_53428;PB-MIX_transcript_58721;PB-MIX_transcript_62648;PB-MIX_transcript_72907;PB-MIX_transcript_78631;PB-MIX_transcript_92347;PB-MIX_transcript_95490
PB-MIX_transcript_59863	PB-MIX_transcript_10246;PB-MIX_transcript_10249;PB-MIX_transcript_106311;PB-MIX_transcript_24198;PB-MIX_transcript_35163;PB-MIX_transcript_36394;PB-MIX_transcript_40724;PB-MIX_transcript_45159;PB-MIX_transcript_47945;PB-MIX_transcript_72464;PB-MIX_transcript_74040;PB-MIX_transcript_80543;PB-MIX_transcript_90823;PB-MIX_transcript_9318;PB-MIX_transcript_97243;PB-MIX_transcript_98110;PB-MIX_transcri…
PB-MIX_transcript_56950	PB-MIX_transcript_101696;PB-MIX_transcript_105426;PB-MIX_transcript_11492;PB-MIX_transcript_39004;PB-MIX_transcript_49269;PB-MIX_transcript_52947;PB-MIX_transcript_58529;PB-MIX_transcript_59917;PB-MIX_transcript_60612;PB-MIX_transcript_668;PB-MIX_transcript_67172;PB-MIX_transcript_67815;PB-MIX_transcript_68270;PB-MIX_transcript_68283;PB-MIX_transcript_70969;PB-MIX_transcript_7237;PB-MIX_transcrip…
PB-MIX_transcript_77276	PB-MIX_transcript_101515;PB-MIX_transcript_20975;PB-MIX_transcript_33836;PB-MIX_transcript_48567;PB-MIX_transcript_81517
PB-MIX_transcript_63407	PB-MIX_transcript_105316;PB-MIX_transcript_33490;PB-MIX_transcript_53205;PB-MIX_transcript_70404;PB-MIX_transcript_72672;PB-MIX_transcript_74497;PB-MIX_transcript_79930
PB-MIX_transcript_104650	PB-MIX_transcript_100596;PB-MIX_transcript_101042;PB-MIX_transcript_40190;PB-MIX_transcript_48590;PB-MIX_transcript_5423;PB-MIX_transcript_58650;PB-MIX_transcript_64131;PB-MIX_transcript_74549;PB-MIX_transcript_75407;PB-MIX_transcript_76160;PB-MIX_transcript_77157;PB-MIX_transcript_8584;PB-MIX_transcript_86875;PB-MIX_transcript_87069;PB-MIX_transcript_87798;PB-MIX_transcript_99528
PB-MIX_transcript_41188	PB-MIX_transcript_6484
PB-MIX_transcript_75679	PB-MIX_transcript_103097;PB-MIX_transcript_103475;PB-MIX_transcript_1132;PB-MIX_transcript_34383;PB-MIX_transcript_35623;PB-MIX_transcript_38554;PB-MIX_transcript_39144;PB-MIX_transcript_40124;PB-MIX_transcript_41119;PB-MIX_transcript_47711;PB-MIX_transcript_51492;PB-MIX_transcript_544;PB-MIX_transcript_54902;PB-MIX_transcript_64005;PB-MIX_transcript_645;PB-MIX_transcript_65702;PB-MIX_transcript_…
PB-MIX_transcript_95613	PB-MIX_transcript_61444;PB-MIX_transcript_93052;PB-MIX_transcript_99;PB-MIX_transcript_99494
PB-MIX_transcript_99031	PB-MIX_transcript_21637;PB-MIX_transcript_41217;PB-MIX_transcript_54813;PB-MIX_transcript_66482;PB-MIX_transcript_86713;PB-MIX_transcript_94324
PB-MIX_transcript_28996	PB-MIX_transcript_102739;PB-MIX_transcript_106980;PB-MIX_transcript_1535;PB-MIX_transcript_19201;PB-MIX_transcript_55373;PB-MIX_transcript_56368;PB-MIX_transcript_90640
PB-MIX_transcript_84265	PB-MIX_transcript_35120;PB-MIX_transcript_51399;PB-MIX_transcript_64519;PB-MIX_transcript_80853;PB-MIX_transcript_8184;PB-MIX_transcript_89857
PB-MIX_transcript_84258	PB-MIX_transcript_106226;PB-MIX_transcript_1415;PB-MIX_transcript_27414;PB-MIX_transcript_36884
PB-MIX_transcript_86623	PB-MIX_transcript_102823;PB-MIX_transcript_1912;PB-MIX_transcript_37348;PB-MIX_transcript_46444;PB-MIX_transcript_60033;PB-MIX_transcript_72265;PB-MIX_transcript_74671;PB-MIX_transcript_8077;PB-MIX_transcript_85266;PB-MIX_transcript_87096
PB-MIX_transcript_69240	PB-MIX_transcript_9598
PB-MIX_transcript_38803	PB-MIX_transcript_103316;PB-MIX_transcript_11475;PB-MIX_transcript_13193;PB-MIX_transcript_34557;PB-MIX_transcript_49770;PB-MIX_transcript_51342;PB-MIX_transcript_57566;PB-MIX_transcript_60216;PB-MIX_transcript_81712;PB-MIX_transcript_96829;PB-MIX_transcript_98845
PB-MIX_transcript_85054	PB-MIX_transcript_36431;PB-MIX_transcript_45214
PB-MIX_transcript_30489	PB-MIX_transcript_106539;PB-MIX_transcript_11280;PB-MIX_transcript_13970;PB-MIX_transcript_19850;PB-MIX_transcript_294;PB-MIX_transcript_376;PB-MIX_transcript_56339;PB-MIX_transcript_56690;PB-MIX_transcript_63383;PB-MIX_transcript_65720;PB-MIX_transcript_78634;PB-MIX_transcript_88878;PB-MIX_transcript_92065;PB-MIX_transcript_92267;PB-MIX_transcript_92831;PB-MIX_transcript_94466;PB-MIX_transcript_…
PB-MIX_transcript_64179	PB-MIX_transcript_104580;PB-MIX_transcript_105930;PB-MIX_transcript_1624;PB-MIX_transcript_1664;PB-MIX_transcript_19656;PB-MIX_transcript_35697;PB-MIX_transcript_43600;PB-MIX_transcript_46138;PB-MIX_transcript_51445;PB-MIX_transcript_56465;PB-MIX_transcript_66568;PB-MIX_transcript_81246;PB-MIX_transcript_8267;PB-MIX_transcript_83161;PB-MIX_transcript_85920;PB-MIX_transcript_88053;PB-MIX_transcrip…
PB-MIX_transcript_53588	PB-MIX_transcript_103388;PB-MIX_transcript_2003;PB-MIX_transcript_53179;PB-MIX_transcript_61447;PB-MIX_transcript_78686;PB-MIX_transcript_91057
PB-MIX_transcript_92572	PB-MIX_transcript_102771;PB-MIX_transcript_28232;PB-MIX_transcript_42569;PB-MIX_transcript_42785;PB-MIX_transcript_47159;PB-MIX_transcript_53915;PB-MIX_transcript_54307;PB-MIX_transcript_56633;PB-MIX_transcript_65494;PB-MIX_transcript_65699;PB-MIX_transcript_70295;PB-MIX_transcript_71504;PB-MIX_transcript_76513;PB-MIX_transcript_80741;PB-MIX_transcript_8716;PB-MIX_transcript_9354;PB-MIX_transcrip…
PB-MIX_transcript_87768	PB-MIX_transcript_104423;PB-MIX_transcript_106022;PB-MIX_transcript_20282;PB-MIX_transcript_22236;PB-MIX_transcript_34854;PB-MIX_transcript_36211;PB-MIX_transcript_39121;PB-MIX_transcript_50971;PB-MIX_transcript_52295;PB-MIX_transcript_52469;PB-MIX_transcript_58446;PB-MIX_transcript_60270;PB-MIX_transcript_63863;PB-MIX_transcript_64072;PB-MIX_transcript_64410;PB-MIX_transcript_66842;PB-MIX_transc…
PB-MIX_transcript_22201	PB-MIX_transcript_100691;PB-MIX_transcript_104197;PB-MIX_transcript_107044;PB-MIX_transcript_34;PB-MIX_transcript_36;PB-MIX_transcript_49512;PB-MIX_transcript_52170;PB-MIX_transcript_55465;PB-MIX_transcript_61709;PB-MIX_transcript_66158;PB-MIX_transcript_85564
PB-MIX_transcript_57179	PB-MIX_transcript_102505;PB-MIX_transcript_103444;PB-MIX_transcript_105210;PB-MIX_transcript_33767;PB-MIX_transcript_40565;PB-MIX_transcript_50293;PB-MIX_transcript_5090;PB-MIX_transcript_55903;PB-MIX_transcript_56651;PB-MIX_transcript_60304;PB-MIX_transcript_62104;PB-MIX_transcript_63363;PB-MIX_transcript_63598;PB-MIX_transcript_64387;PB-MIX_transcript_65461;PB-MIX_transcript_71651;PB-MIX_transc…
PB-MIX_transcript_99616	PB-MIX_transcript_101500;PB-MIX_transcript_10202;PB-MIX_transcript_14937;PB-MIX_transcript_24847;PB-MIX_transcript_25462;PB-MIX_transcript_35704;PB-MIX_transcript_3820;PB-MIX_transcript_40182;PB-MIX_transcript_46863;PB-MIX_transcript_4824;PB-MIX_transcript_48930;PB-MIX_transcript_5277;PB-MIX_transcript_54167;PB-MIX_transcript_5799;PB-MIX_transcript_58409;PB-MIX_transcript_60606;PB-MIX_transcript_…
PB-MIX_transcript_101203	PB-MIX_transcript_100326;PB-MIX_transcript_103892;PB-MIX_transcript_132;PB-MIX_transcript_14467;PB-MIX_transcript_150;PB-MIX_transcript_18117;PB-MIX_transcript_184;PB-MIX_transcript_32412;PB-MIX_transcript_34990;PB-MIX_transcript_37852;PB-MIX_transcript_42543;PB-MIX_transcript_50145;PB-MIX_transcript_51634;PB-MIX_transcript_51883;PB-MIX_transcript_54387;PB-MIX_transcript_55882;PB-MIX_transcript_6…
PB-MIX_transcript_42377	PB-MIX_transcript_28572;PB-MIX_transcript_60203;PB-MIX_transcript_61552;PB-MIX_transcript_91410
PB-MIX_transcript_31674	PB-MIX_transcript_102957;PB-MIX_transcript_38508;PB-MIX_transcript_53638;PB-MIX_transcript_61405;PB-MIX_transcript_69845
PB-MIX_transcript_41161	PB-MIX_transcript_101733;PB-MIX_transcript_104967;PB-MIX_transcript_3460;PB-MIX_transcript_35125;PB-MIX_transcript_36056;PB-MIX_transcript_37126;PB-MIX_transcript_41391;PB-MIX_transcript_44475;PB-MIX_transcript_52350;PB-MIX_transcript_53427;PB-MIX_transcript_63019;PB-MIX_transcript_70851;PB-MIX_transcript_79292
PB-MIX_transcript_65367	PB-MIX_transcript_100242;PB-MIX_transcript_103972;PB-MIX_transcript_25551;PB-MIX_transcript_31548;PB-MIX_transcript_35617;PB-MIX_transcript_3833;PB-MIX_transcript_41551;PB-MIX_transcript_43636;PB-MIX_transcript_46306;PB-MIX_transcript_50808;PB-MIX_transcript_53622;PB-MIX_transcript_55919;PB-MIX_transcript_56088;PB-MIX_transcript_57938;PB-MIX_transcript_58725;PB-MIX_transcript_61966;PB-MIX_transcr…
PB-MIX_transcript_54160	PB-MIX_transcript_102196;PB-MIX_transcript_102558;PB-MIX_transcript_1962;PB-MIX_transcript_24849;PB-MIX_transcript_34678;PB-MIX_transcript_4917;PB-MIX_transcript_52006;PB-MIX_transcript_58843;PB-MIX_transcript_74154;PB-MIX_transcript_75542;PB-MIX_transcript_81084;PB-MIX_transcript_82733;PB-MIX_transcript_8588;PB-MIX_transcript_87358;PB-MIX_transcript_91129;PB-MIX_transcript_95054;PB-MIX_transcrip…
PB-MIX_transcript_68463	PB-MIX_transcript_102809;PB-MIX_transcript_103600;PB-MIX_transcript_106040;PB-MIX_transcript_14142;PB-MIX_transcript_16037;PB-MIX_transcript_31232;PB-MIX_transcript_32103;PB-MIX_transcript_37688;PB-MIX_transcript_39242;PB-MIX_transcript_40048;PB-MIX_transcript_46263;PB-MIX_transcript_47980;PB-MIX_transcript_48699;PB-MIX_transcript_50842;PB-MIX_transcript_5466;PB-MIX_transcript_57719;PB-MIX_transc…
PB-MIX_transcript_80746	PB-MIX_transcript_105116;PB-MIX_transcript_106419;PB-MIX_transcript_13512;PB-MIX_transcript_23235;PB-MIX_transcript_36236;PB-MIX_transcript_39208;PB-MIX_transcript_42598;PB-MIX_transcript_4392;PB-MIX_transcript_44362;PB-MIX_transcript_4667;PB-MIX_transcript_47539;PB-MIX_transcript_49180;PB-MIX_transcript_6077;PB-MIX_transcript_6479;PB-MIX_transcript_70799;PB-MIX_transcript_72798;PB-MIX_transcript…
PB-MIX_transcript_48666	PB-MIX_transcript_104940;PB-MIX_transcript_106374;PB-MIX_transcript_106841;PB-MIX_transcript_42187;PB-MIX_transcript_55982;PB-MIX_transcript_69729;PB-MIX_transcript_7302;PB-MIX_transcript_73889;PB-MIX_transcript_76986;PB-MIX_transcript_77446;PB-MIX_transcript_78337;PB-MIX_transcript_82508;PB-MIX_transcript_84404;PB-MIX_transcript_84585;PB-MIX_transcript_85266;PB-MIX_transcript_85392;PB-MIX_transc…
PB-MIX_transcript_63408	PB-MIX_transcript_101254;PB-MIX_transcript_14491;PB-MIX_transcript_21705;PB-MIX_transcript_23402;PB-MIX_transcript_36021;PB-MIX_transcript_40142;PB-MIX_transcript_44083;PB-MIX_transcript_48181;PB-MIX_transcript_48558;PB-MIX_transcript_62803;PB-MIX_transcript_63904;PB-MIX_transcript_69664;PB-MIX_transcript_78616;PB-MIX_transcript_92125;PB-MIX_transcript_93383
PB-MIX_transcript_79827	PB-MIX_transcript_101772;PB-MIX_transcript_102501;PB-MIX_transcript_17249;PB-MIX_transcript_22642;PB-MIX_transcript_2580;PB-MIX_transcript_32968;PB-MIX_transcript_40613;PB-MIX_transcript_42497;PB-MIX_transcript_51892;PB-MIX_transcript_52906;PB-MIX_transcript_53935;PB-MIX_transcript_58469;PB-MIX_transcript_58885;PB-MIX_transcript_62141;PB-MIX_transcript_63121;PB-MIX_transcript_68619;PB-MIX_transcr…
PB-MIX_transcript_56019	PB-MIX_transcript_1207;PB-MIX_transcript_34556;PB-MIX_transcript_47037;PB-MIX_transcript_52346;PB-MIX_transcript_52728;PB-MIX_transcript_67265;PB-MIX_transcript_87852;PB-MIX_transcript_93831;PB-MIX_transcript_97578
PB-MIX_transcript_21563	PB-MIX_transcript_102298;PB-MIX_transcript_49034;PB-MIX_transcript_55686;PB-MIX_transcript_58917;PB-MIX_transcript_73481;PB-MIX_transcript_73495;PB-MIX_transcript_73860;PB-MIX_transcript_77560;PB-MIX_transcript_80066;PB-MIX_transcript_80573;PB-MIX_transcript_83803
PB-MIX_transcript_30094	PB-MIX_transcript_22028;PB-MIX_transcript_29529;PB-MIX_transcript_31224;PB-MIX_transcript_31654;PB-MIX_transcript_32110;PB-MIX_transcript_33607;PB-MIX_transcript_35251;PB-MIX_transcript_36353;PB-MIX_transcript_38804;PB-MIX_transcript_42374;PB-MIX_transcript_4395;PB-MIX_transcript_44845;PB-MIX_transcript_45712;PB-MIX_transcript_46292;PB-MIX_transcript_4636;PB-MIX_transcript_48648;PB-MIX_transcript…
PB-MIX_transcript_75425	PB-MIX_transcript_104207;PB-MIX_transcript_105381;PB-MIX_transcript_2152;PB-MIX_transcript_47293;PB-MIX_transcript_58701;PB-MIX_transcript_65612;PB-MIX_transcript_75252;PB-MIX_transcript_79209;PB-MIX_transcript_81359;PB-MIX_transcript_88836;PB-MIX_transcript_92325
PB-MIX_transcript_73761	PB-MIX_transcript_15630;PB-MIX_transcript_35062;PB-MIX_transcript_35089;PB-MIX_transcript_56247;PB-MIX_transcript_60960;PB-MIX_transcript_65209;PB-MIX_transcript_72179;PB-MIX_transcript_84626;PB-MIX_transcript_92198;PB-MIX_transcript_96037;PB-MIX_transcript_96097
PB-MIX_transcript_73946	PB-MIX_transcript_101511;PB-MIX_transcript_11813;PB-MIX_transcript_12;PB-MIX_transcript_35960;PB-MIX_transcript_42632;PB-MIX_transcript_45567;PB-MIX_transcript_47409;PB-MIX_transcript_51606;PB-MIX_transcript_54788;PB-MIX_transcript_56093;PB-MIX_transcript_58471;PB-MIX_transcript_69059;PB-MIX_transcript_75055;PB-MIX_transcript_81865;PB-MIX_transcript_85765;PB-MIX_transcript_87459;PB-MIX_transcript…
PB-MIX_transcript_58776	PB-MIX_transcript_91205
PB-MIX_transcript_82869	PB-MIX_transcript_101816;PB-MIX_transcript_102495;PB-MIX_transcript_104697;PB-MIX_transcript_16648;PB-MIX_transcript_24759;PB-MIX_transcript_33102;PB-MIX_transcript_36487;PB-MIX_transcript_56800;PB-MIX_transcript_59329;PB-MIX_transcript_63734;PB-MIX_transcript_71116;PB-MIX_transcript_78094;PB-MIX_transcript_89683;PB-MIX_transcript_94597
PB-MIX_transcript_54416	PB-MIX_transcript_38587;PB-MIX_transcript_48771
PB-MIX_transcript_71752	PB-MIX_transcript_100423;PB-MIX_transcript_101216;PB-MIX_transcript_31465;PB-MIX_transcript_58330;PB-MIX_transcript_62200;PB-MIX_transcript_649;PB-MIX_transcript_65816;PB-MIX_transcript_78099;PB-MIX_transcript_81323
PB-MIX_transcript_66680	PB-MIX_transcript_43496;PB-MIX_transcript_60412;PB-MIX_transcript_61469;PB-MIX_transcript_63790;PB-MIX_transcript_78960;PB-MIX_transcript_89611;PB-MIX_transcript_96753
PB-MIX_transcript_33288	PB-MIX_transcript_100647;PB-MIX_transcript_15931;PB-MIX_transcript_16405;PB-MIX_transcript_17406;PB-MIX_transcript_25421;PB-MIX_transcript_27306;PB-MIX_transcript_31;PB-MIX_transcript_32163;PB-MIX_transcript_34862;PB-MIX_transcript_4146;PB-MIX_transcript_47131;PB-MIX_transcript_48223;PB-MIX_transcript_50417;PB-MIX_transcript_54197;PB-MIX_transcript_55790;PB-MIX_transcript_62644;PB-MIX_transcript_…
PB-MIX_transcript_30860	PB-MIX_transcript_16629;PB-MIX_transcript_18026;PB-MIX_transcript_32142
PB-MIX_transcript_54328	PB-MIX_transcript_102045;PB-MIX_transcript_1309;PB-MIX_transcript_33233;PB-MIX_transcript_34279;PB-MIX_transcript_36544;PB-MIX_transcript_37431;PB-MIX_transcript_39482;PB-MIX_transcript_43567;PB-MIX_transcript_4402;PB-MIX_transcript_47100;PB-MIX_transcript_47598;PB-MIX_transcript_49059;PB-MIX_transcript_50895;PB-MIX_transcript_56476;PB-MIX_transcript_57068;PB-MIX_transcript_64503;PB-MIX_transcrip…
PB-MIX_transcript_105840	PB-MIX_transcript_102418;PB-MIX_transcript_102792;PB-MIX_transcript_104133;PB-MIX_transcript_105058;PB-MIX_transcript_105109;PB-MIX_transcript_12903;PB-MIX_transcript_16067;PB-MIX_transcript_28132;PB-MIX_transcript_39175;PB-MIX_transcript_39552;PB-MIX_transcript_41587;PB-MIX_transcript_5029;PB-MIX_transcript_50944;PB-MIX_transcript_51267;PB-MIX_transcript_59289;PB-MIX_transcript_63596;PB-MIX_tran…
PB-MIX_transcript_89916	PB-MIX_transcript_104364;PB-MIX_transcript_11132;PB-MIX_transcript_18254;PB-MIX_transcript_23750;PB-MIX_transcript_25942;PB-MIX_transcript_34661;PB-MIX_transcript_35846;PB-MIX_transcript_40323;PB-MIX_transcript_40905;PB-MIX_transcript_44792;PB-MIX_transcript_54628;PB-MIX_transcript_55566;PB-MIX_transcript_81757;PB-MIX_transcript_96885;PB-MIX_transcript_97987
PB-MIX_transcript_88943	PB-MIX_transcript_106708;PB-MIX_transcript_18476;PB-MIX_transcript_22928;PB-MIX_transcript_41604;PB-MIX_transcript_46185;PB-MIX_transcript_47386;PB-MIX_transcript_49758;PB-MIX_transcript_5497;PB-MIX_transcript_60341;PB-MIX_transcript_60987;PB-MIX_transcript_67931;PB-MIX_transcript_68850;PB-MIX_transcript_79541;PB-MIX_transcript_84423;PB-MIX_transcript_934
PB-MIX_transcript_48939	PB-MIX_transcript_103494;PB-MIX_transcript_104124;PB-MIX_transcript_12311;PB-MIX_transcript_1559;PB-MIX_transcript_33249;PB-MIX_transcript_59606;PB-MIX_transcript_77269;PB-MIX_transcript_89613
PB-MIX_transcript_104754	PB-MIX_transcript_10433;PB-MIX_transcript_36844;PB-MIX_transcript_40391;PB-MIX_transcript_42632;PB-MIX_transcript_56918;PB-MIX_transcript_78983;PB-MIX_transcript_9295
PB-MIX_transcript_66824	PB-MIX_transcript_193;PB-MIX_transcript_1977;PB-MIX_transcript_33651;PB-MIX_transcript_35894;PB-MIX_transcript_36575;PB-MIX_transcript_37849;PB-MIX_transcript_39520;PB-MIX_transcript_40776;PB-MIX_transcript_44156;PB-MIX_transcript_44847;PB-MIX_transcript_53381;PB-MIX_transcript_59045;PB-MIX_transcript_61771;PB-MIX_transcript_66040;PB-MIX_transcript_74525;PB-MIX_transcript_77082;PB-MIX_transcript_…
PB-MIX_transcript_83370	PB-MIX_transcript_17290;PB-MIX_transcript_18597;PB-MIX_transcript_22005;PB-MIX_transcript_46872;PB-MIX_transcript_47655;PB-MIX_transcript_48120;PB-MIX_transcript_53352;PB-MIX_transcript_53428;PB-MIX_transcript_58529;PB-MIX_transcript_64612;PB-MIX_transcript_68097;PB-MIX_transcript_71651;PB-MIX_transcript_744;PB-MIX_transcript_74566;PB-MIX_transcript_75540;PB-MIX_transcript_75616;PB-MIX_transcript…
PB-MIX_transcript_74048	PB-MIX_transcript_100241;PB-MIX_transcript_101621;PB-MIX_transcript_101798;PB-MIX_transcript_103717;PB-MIX_transcript_105977;PB-MIX_transcript_106476;PB-MIX_transcript_107128;PB-MIX_transcript_16167;PB-MIX_transcript_1984;PB-MIX_transcript_2216;PB-MIX_transcript_3252;PB-MIX_transcript_3418;PB-MIX_transcript_36120;PB-MIX_transcript_38902;PB-MIX_transcript_41000;PB-MIX_transcript_43125;PB-MIX_trans…
PB-MIX_transcript_91991	PB-MIX_transcript_105542;PB-MIX_transcript_15468;PB-MIX_transcript_46830;PB-MIX_transcript_48588;PB-MIX_transcript_51068;PB-MIX_transcript_52402;PB-MIX_transcript_60365;PB-MIX_transcript_81790;PB-MIX_transcript_83478;PB-MIX_transcript_83544
PB-MIX_transcript_68189	PB-MIX_transcript_100719;PB-MIX_transcript_101011;PB-MIX_transcript_101169;PB-MIX_transcript_103071;PB-MIX_transcript_103141;PB-MIX_transcript_103614;PB-MIX_transcript_105116;PB-MIX_transcript_32443;PB-MIX_transcript_50230;PB-MIX_transcript_52501;PB-MIX_transcript_53820;PB-MIX_transcript_55094;PB-MIX_transcript_55340;PB-MIX_transcript_56675;PB-MIX_transcript_64480;PB-MIX_transcript_6553;PB-MIX_tr…
PB-MIX_transcript_49221	PB-MIX_transcript_100563;PB-MIX_transcript_100974;PB-MIX_transcript_106982;PB-MIX_transcript_31446;PB-MIX_transcript_3196;PB-MIX_transcript_3648;PB-MIX_transcript_37681;PB-MIX_transcript_37710;PB-MIX_transcript_3773;PB-MIX_transcript_39096;PB-MIX_transcript_44155;PB-MIX_transcript_48059;PB-MIX_transcript_49000;PB-MIX_transcript_52938;PB-MIX_transcript_55770;PB-MIX_transcript_56566;PB-MIX_transcri…
PB-MIX_transcript_45677	PB-MIX_transcript_20592;PB-MIX_transcript_54828;PB-MIX_transcript_60704;PB-MIX_transcript_86024
PB-MIX_transcript_78210	PB-MIX_transcript_71685;PB-MIX_transcript_78338;PB-MIX_transcript_82273
PB-MIX_transcript_38487	PB-MIX_transcript_104836;PB-MIX_transcript_13602;PB-MIX_transcript_21341;PB-MIX_transcript_22004;PB-MIX_transcript_27865;PB-MIX_transcript_32218;PB-MIX_transcript_33090;PB-MIX_transcript_39999;PB-MIX_transcript_43878;PB-MIX_transcript_45266;PB-MIX_transcript_46451;PB-MIX_transcript_47978;PB-MIX_transcript_50557;PB-MIX_transcript_53670;PB-MIX_transcript_54861;PB-MIX_transcript_59051;PB-MIX_transcr…
PB-MIX_transcript_106345	PB-MIX_transcript_101557;PB-MIX_transcript_104674;PB-MIX_transcript_105391;PB-MIX_transcript_12363;PB-MIX_transcript_32820;PB-MIX_transcript_3642;PB-MIX_transcript_55345;PB-MIX_transcript_63848;PB-MIX_transcript_68455;PB-MIX_transcript_72130;PB-MIX_transcript_77838;PB-MIX_transcript_89627;PB-MIX_transcript_91358;PB-MIX_transcript_97150
PB-MIX_transcript_38594	PB-MIX_transcript_26494;PB-MIX_transcript_6193;PB-MIX_transcript_89446
PB-MIX_transcript_29805	PB-MIX_transcript_100393;PB-MIX_transcript_100646;PB-MIX_transcript_106360;PB-MIX_transcript_107038;PB-MIX_transcript_35164;PB-MIX_transcript_38317;PB-MIX_transcript_39121;PB-MIX_transcript_40550;PB-MIX_transcript_41654;PB-MIX_transcript_43262;PB-MIX_transcript_53632;PB-MIX_transcript_548;PB-MIX_transcript_56989;PB-MIX_transcript_57205;PB-MIX_transcript_58925;PB-MIX_transcript_68101;PB-MIX_transc…
PB-MIX_transcript_75469	PB-MIX_transcript_103550;PB-MIX_transcript_46479;PB-MIX_transcript_79970;PB-MIX_transcript_88849;PB-MIX_transcript_94831
PB-MIX_transcript_67086	PB-MIX_transcript_101465;PB-MIX_transcript_101578;PB-MIX_transcript_105568;PB-MIX_transcript_106806;PB-MIX_transcript_15433;PB-MIX_transcript_217;PB-MIX_transcript_300;PB-MIX_transcript_33024;PB-MIX_transcript_35468;PB-MIX_transcript_39656;PB-MIX_transcript_42;PB-MIX_transcript_42803;PB-MIX_transcript_44447;PB-MIX_transcript_46479;PB-MIX_transcript_50332;PB-MIX_transcript_56480;PB-MIX_transcript_…
PB-MIX_transcript_88833	PB-MIX_transcript_100551;PB-MIX_transcript_101063;PB-MIX_transcript_102635;PB-MIX_transcript_106377;PB-MIX_transcript_106954;PB-MIX_transcript_1457;PB-MIX_transcript_23099;PB-MIX_transcript_3459;PB-MIX_transcript_35471;PB-MIX_transcript_39999;PB-MIX_transcript_42342;PB-MIX_transcript_58031;PB-MIX_transcript_59080;PB-MIX_transcript_61584;PB-MIX_transcript_73076;PB-MIX_transcript_74577;PB-MIX_trans…
PB-MIX_transcript_65324	PB-MIX_transcript_100444;PB-MIX_transcript_100825;PB-MIX_transcript_102353;PB-MIX_transcript_102900;PB-MIX_transcript_106231;PB-MIX_transcript_18295;PB-MIX_transcript_34688;PB-MIX_transcript_48699;PB-MIX_transcript_50535;PB-MIX_transcript_51197;PB-MIX_transcript_51416;PB-MIX_transcript_51895;PB-MIX_transcript_54811;PB-MIX_transcript_58400;PB-MIX_transcript_59460;PB-MIX_transcript_63939;PB-MIX_tra…
PB-MIX_transcript_68920	PB-MIX_transcript_102227;PB-MIX_transcript_103021;PB-MIX_transcript_103200;PB-MIX_transcript_103793;PB-MIX_transcript_103912;PB-MIX_transcript_11728;PB-MIX_transcript_15297;PB-MIX_transcript_16584;PB-MIX_transcript_33256;PB-MIX_transcript_35125;PB-MIX_transcript_38177;PB-MIX_transcript_38972;PB-MIX_transcript_466;PB-MIX_transcript_52108;PB-MIX_transcript_53005;PB-MIX_transcript_58949;PB-MIX_trans…
PB-MIX_transcript_55401	PB-MIX_transcript_106480;PB-MIX_transcript_13466;PB-MIX_transcript_3229;PB-MIX_transcript_33160;PB-MIX_transcript_33222;PB-MIX_transcript_35381;PB-MIX_transcript_37465;PB-MIX_transcript_38922;PB-MIX_transcript_41038;PB-MIX_transcript_42416;PB-MIX_transcript_42504;PB-MIX_transcript_43112;PB-MIX_transcript_46575;PB-MIX_transcript_5013;PB-MIX_transcript_51903;PB-MIX_transcript_51933;PB-MIX_transcrip…
PB-MIX_transcript_104394	PB-MIX_transcript_15294;PB-MIX_transcript_15847;PB-MIX_transcript_24048;PB-MIX_transcript_36141;PB-MIX_transcript_38231;PB-MIX_transcript_45414;PB-MIX_transcript_46087;PB-MIX_transcript_503;PB-MIX_transcript_54827;PB-MIX_transcript_60918;PB-MIX_transcript_62410;PB-MIX_transcript_63320;PB-MIX_transcript_67425;PB-MIX_transcript_67794;PB-MIX_transcript_67845;PB-MIX_transcript_70035;PB-MIX_transcript…
PB-MIX_transcript_103814	PB-MIX_transcript_100754;PB-MIX_transcript_101213;PB-MIX_transcript_105056;PB-MIX_transcript_31470;PB-MIX_transcript_33157;PB-MIX_transcript_36786;PB-MIX_transcript_36914;PB-MIX_transcript_40008;PB-MIX_transcript_59205;PB-MIX_transcript_61717;PB-MIX_transcript_66666;PB-MIX_transcript_73256;PB-MIX_transcript_81646;PB-MIX_transcript_92129;PB-MIX_transcript_93536;PB-MIX_transcript_97167
PB-MIX_transcript_36286	PB-MIX_transcript_39849
PB-MIX_transcript_61474	PB-MIX_transcript_101584;PB-MIX_transcript_101858;PB-MIX_transcript_1466;PB-MIX_transcript_20100;PB-MIX_transcript_31557;PB-MIX_transcript_32123;PB-MIX_transcript_33381;PB-MIX_transcript_38512;PB-MIX_transcript_42026;PB-MIX_transcript_48438;PB-MIX_transcript_53425;PB-MIX_transcript_56584;PB-MIX_transcript_56645;PB-MIX_transcript_59585;PB-MIX_transcript_65347;PB-MIX_transcript_67127;PB-MIX_transcr…
PB-MIX_transcript_60475	PB-MIX_transcript_12950;PB-MIX_transcript_31876;PB-MIX_transcript_35059;PB-MIX_transcript_40861;PB-MIX_transcript_42431;PB-MIX_transcript_43582;PB-MIX_transcript_56139;PB-MIX_transcript_63871;PB-MIX_transcript_71329;PB-MIX_transcript_74237;PB-MIX_transcript_74458;PB-MIX_transcript_77087;PB-MIX_transcript_77246;PB-MIX_transcript_77399;PB-MIX_transcript_79437;PB-MIX_transcript_95852
PB-MIX_transcript_76581	PB-MIX_transcript_102015;PB-MIX_transcript_102935;PB-MIX_transcript_104207;PB-MIX_transcript_105799;PB-MIX_transcript_106117;PB-MIX_transcript_106682;PB-MIX_transcript_32987;PB-MIX_transcript_33218;PB-MIX_transcript_37840;PB-MIX_transcript_42157;PB-MIX_transcript_47012;PB-MIX_transcript_52576;PB-MIX_transcript_52989;PB-MIX_transcript_53393;PB-MIX_transcript_57498;PB-MIX_transcript_57757;PB-MIX_tr…
PB-MIX_transcript_45663	PB-MIX_transcript_100296;PB-MIX_transcript_101880;PB-MIX_transcript_34119;PB-MIX_transcript_40958;PB-MIX_transcript_67313;PB-MIX_transcript_68636;PB-MIX_transcript_72798;PB-MIX_transcript_83244;PB-MIX_transcript_91805
PB-MIX_transcript_56851	PB-MIX_transcript_1004;PB-MIX_transcript_100883;PB-MIX_transcript_1025;PB-MIX_transcript_106483;PB-MIX_transcript_1156;PB-MIX_transcript_20323;PB-MIX_transcript_33426;PB-MIX_transcript_37197;PB-MIX_transcript_41463;PB-MIX_transcript_41800;PB-MIX_transcript_42227;PB-MIX_transcript_42334;PB-MIX_transcript_54695;PB-MIX_transcript_54704;PB-MIX_transcript_61385;PB-MIX_transcript_68694;PB-MIX_transcrip…
PB-MIX_transcript_46557	PB-MIX_transcript_32628;PB-MIX_transcript_36915;PB-MIX_transcript_47149;PB-MIX_transcript_61411;PB-MIX_transcript_62668;PB-MIX_transcript_67316;PB-MIX_transcript_8396;PB-MIX_transcript_84014;PB-MIX_transcript_92924
PB-MIX_transcript_35641	PB-MIX_transcript_103550;PB-MIX_transcript_1578;PB-MIX_transcript_1907;PB-MIX_transcript_32913;PB-MIX_transcript_33024;PB-MIX_transcript_35468;PB-MIX_transcript_41582;PB-MIX_transcript_42;PB-MIX_transcript_42803;PB-MIX_transcript_46479;PB-MIX_transcript_49753;PB-MIX_transcript_56614;PB-MIX_transcript_59174;PB-MIX_transcript_62390;PB-MIX_transcript_69188;PB-MIX_transcript_74053;PB-MIX_transcript_7…
PB-MIX_transcript_75713	PB-MIX_transcript_13726;PB-MIX_transcript_60541;PB-MIX_transcript_84253;PB-MIX_transcript_99040
PB-MIX_transcript_61328	PB-MIX_transcript_2924;PB-MIX_transcript_40499;PB-MIX_transcript_59317;PB-MIX_transcript_60088;PB-MIX_transcript_61154;PB-MIX_transcript_79213
PB-MIX_transcript_45350	PB-MIX_transcript_105498;PB-MIX_transcript_37125;PB-MIX_transcript_40349;PB-MIX_transcript_42708;PB-MIX_transcript_48693;PB-MIX_transcript_54598;PB-MIX_transcript_73786;PB-MIX_transcript_74598;PB-MIX_transcript_80271;PB-MIX_transcript_81142;PB-MIX_transcript_81238;PB-MIX_transcript_83686;PB-MIX_transcript_84183;PB-MIX_transcript_85448;PB-MIX_transcript_85525;PB-MIX_transcript_86105;PB-MIX_transcr…
PB-MIX_transcript_30443	PB-MIX_transcript_104777;PB-MIX_transcript_23141;PB-MIX_transcript_39301;PB-MIX_transcript_53983;PB-MIX_transcript_72746;PB-MIX_transcript_80781;PB-MIX_transcript_81651;PB-MIX_transcript_92371
PB-MIX_transcript_74244	PB-MIX_transcript_100510;PB-MIX_transcript_102707;PB-MIX_transcript_105275;PB-MIX_transcript_17087;PB-MIX_transcript_32037;PB-MIX_transcript_32593;PB-MIX_transcript_3838;PB-MIX_transcript_499;PB-MIX_transcript_50203;PB-MIX_transcript_54933;PB-MIX_transcript_55704;PB-MIX_transcript_58931;PB-MIX_transcript_59382;PB-MIX_transcript_64566;PB-MIX_transcript_65700;PB-MIX_transcript_667;PB-MIX_transcript…
PB-MIX_transcript_37253	PB-MIX_transcript_2424;PB-MIX_transcript_3084;PB-MIX_transcript_35580;PB-MIX_transcript_36543;PB-MIX_transcript_4063;PB-MIX_transcript_45086;PB-MIX_transcript_4760;PB-MIX_transcript_51612;PB-MIX_transcript_62354;PB-MIX_transcript_690;PB-MIX_transcript_75527;PB-MIX_transcript_83454;PB-MIX_transcript_85996;PB-MIX_transcript_88796;PB-MIX_transcript_90779;PB-MIX_transcript_94109
PB-MIX_transcript_94568	PB-MIX_transcript_102201;PB-MIX_transcript_11300;PB-MIX_transcript_12291;PB-MIX_transcript_12872;PB-MIX_transcript_13620;PB-MIX_transcript_14047;PB-MIX_transcript_14297;PB-MIX_transcript_14844;PB-MIX_transcript_16144;PB-MIX_transcript_1683;PB-MIX_transcript_17403;PB-MIX_transcript_20892;PB-MIX_transcript_26109;PB-MIX_transcript_3584;PB-MIX_transcript_36920;PB-MIX_transcript_39647;PB-MIX_transcrip…
PB-MIX_transcript_28625	PB-MIX_transcript_106487;PB-MIX_transcript_25498;PB-MIX_transcript_35336;PB-MIX_transcript_59003
PB-MIX_transcript_86849	PB-MIX_transcript_101887;PB-MIX_transcript_104114;PB-MIX_transcript_106373;PB-MIX_transcript_106813;PB-MIX_transcript_19408;PB-MIX_transcript_37661;PB-MIX_transcript_48477;PB-MIX_transcript_49646;PB-MIX_transcript_54308;PB-MIX_transcript_56380;PB-MIX_transcript_58299;PB-MIX_transcript_7054;PB-MIX_transcript_76015;PB-MIX_transcript_80402;PB-MIX_transcript_80741;PB-MIX_transcript_81010;PB-MIX_trans…
PB-MIX_transcript_61807	PB-MIX_transcript_101389;PB-MIX_transcript_101879;PB-MIX_transcript_103550;PB-MIX_transcript_103568;PB-MIX_transcript_104870;PB-MIX_transcript_106148;PB-MIX_transcript_17016;PB-MIX_transcript_17674;PB-MIX_transcript_24068;PB-MIX_transcript_32990;PB-MIX_transcript_41582;PB-MIX_transcript_42;PB-MIX_transcript_42803;PB-MIX_transcript_46170;PB-MIX_transcript_47139;PB-MIX_transcript_59174;PB-MIX_trans…
PB-MIX_transcript_31162	PB-MIX_transcript_36571;PB-MIX_transcript_40150;PB-MIX_transcript_40738;PB-MIX_transcript_53677;PB-MIX_transcript_58244;PB-MIX_transcript_61784;PB-MIX_transcript_62602;PB-MIX_transcript_77708;PB-MIX_transcript_79607;PB-MIX_transcript_8137;PB-MIX_transcript_83291;PB-MIX_transcript_86150;PB-MIX_transcript_86728;PB-MIX_transcript_89945;PB-MIX_transcript_91492;PB-MIX_transcript_95476
PB-MIX_transcript_80492	PB-MIX_transcript_19970;PB-MIX_transcript_21582;PB-MIX_transcript_54699;PB-MIX_transcript_66188;PB-MIX_transcript_80399;PB-MIX_transcript_91824
PB-MIX_transcript_49815	PB-MIX_transcript_4038;PB-MIX_transcript_57821;PB-MIX_transcript_68855;PB-MIX_transcript_98932
PB-MIX_transcript_36463	PB-MIX_transcript_101389;PB-MIX_transcript_39356;PB-MIX_transcript_45970;PB-MIX_transcript_65792;PB-MIX_transcript_6693;PB-MIX_transcript_67286
PB-MIX_transcript_43969	PB-MIX_transcript_71447;PB-MIX_transcript_889
PB-MIX_transcript_61529	PB-MIX_transcript_11077;PB-MIX_transcript_38834;PB-MIX_transcript_40186;PB-MIX_transcript_44382;PB-MIX_transcript_4905;PB-MIX_transcript_52241;PB-MIX_transcript_53148;PB-MIX_transcript_65299;PB-MIX_transcript_69401;PB-MIX_transcript_73558;PB-MIX_transcript_82834;PB-MIX_transcript_83068;PB-MIX_transcript_90538;PB-MIX_transcript_91996;PB-MIX_transcript_95245;PB-MIX_transcript_97475
PB-MIX_transcript_34742	PB-MIX_transcript_105262;PB-MIX_transcript_10603;PB-MIX_transcript_211;PB-MIX_transcript_23874;PB-MIX_transcript_35655;PB-MIX_transcript_35739;PB-MIX_transcript_44324;PB-MIX_transcript_44758;PB-MIX_transcript_45700;PB-MIX_transcript_47107;PB-MIX_transcript_48671;PB-MIX_transcript_51870;PB-MIX_transcript_52737;PB-MIX_transcript_53932;PB-MIX_transcript_55248;PB-MIX_transcript_61979;PB-MIX_transcrip…
PB-MIX_transcript_39473	PB-MIX_transcript_103057;PB-MIX_transcript_10578;PB-MIX_transcript_11174;PB-MIX_transcript_18476;PB-MIX_transcript_33970;PB-MIX_transcript_37048;PB-MIX_transcript_6842;PB-MIX_transcript_69941;PB-MIX_transcript_70255;PB-MIX_transcript_85598
PB-MIX_transcript_64006	PB-MIX_transcript_10156;PB-MIX_transcript_102078;PB-MIX_transcript_104130;PB-MIX_transcript_105572;PB-MIX_transcript_14638;PB-MIX_transcript_18587;PB-MIX_transcript_2811;PB-MIX_transcript_33172;PB-MIX_transcript_34367;PB-MIX_transcript_35661;PB-MIX_transcript_37167;PB-MIX_transcript_53071;PB-MIX_transcript_58263;PB-MIX_transcript_58725;PB-MIX_transcript_61141;PB-MIX_transcript_628;PB-MIX_transcri…
PB-MIX_transcript_96466	PB-MIX_transcript_100454;PB-MIX_transcript_101630;PB-MIX_transcript_102332;PB-MIX_transcript_103338;PB-MIX_transcript_104695;PB-MIX_transcript_16968;PB-MIX_transcript_17257;PB-MIX_transcript_36696;PB-MIX_transcript_42653;PB-MIX_transcript_44044;PB-MIX_transcript_45762;PB-MIX_transcript_45987;PB-MIX_transcript_53242;PB-MIX_transcript_58460;PB-MIX_transcript_64623;PB-MIX_transcript_78406;PB-MIX_tra…
PB-MIX_transcript_60754	PB-MIX_transcript_101585;PB-MIX_transcript_19997;PB-MIX_transcript_223;PB-MIX_transcript_32352;PB-MIX_transcript_37586;PB-MIX_transcript_42230;PB-MIX_transcript_51941;PB-MIX_transcript_53650;PB-MIX_transcript_76831;PB-MIX_transcript_90708;PB-MIX_transcript_97615;PB-MIX_transcript_99896
PB-MIX_transcript_96698	PB-MIX_transcript_100810;PB-MIX_transcript_104994;PB-MIX_transcript_40860;PB-MIX_transcript_44325;PB-MIX_transcript_55129;PB-MIX_transcript_62439;PB-MIX_transcript_67695;PB-MIX_transcript_82642;PB-MIX_transcript_96169;PB-MIX_transcript_98732
PB-MIX_transcript_103490	PB-MIX_transcript_102666;PB-MIX_transcript_103235;PB-MIX_transcript_103827;PB-MIX_transcript_104292;PB-MIX_transcript_2284;PB-MIX_transcript_36396;PB-MIX_transcript_4073;PB-MIX_transcript_4111;PB-MIX_transcript_42660;PB-MIX_transcript_44311;PB-MIX_transcript_44479;PB-MIX_transcript_47174;PB-MIX_transcript_52276;PB-MIX_transcript_53823;PB-MIX_transcript_62496;PB-MIX_transcript_64524;PB-MIX_transcr…
PB-MIX_transcript_62400	PB-MIX_transcript_102924;PB-MIX_transcript_106182;PB-MIX_transcript_22200;PB-MIX_transcript_33643;PB-MIX_transcript_35487;PB-MIX_transcript_37911;PB-MIX_transcript_42309;PB-MIX_transcript_43368;PB-MIX_transcript_43956;PB-MIX_transcript_5085;PB-MIX_transcript_65554;PB-MIX_transcript_67478;PB-MIX_transcript_79970;PB-MIX_transcript_84624;PB-MIX_transcript_86025;PB-MIX_transcript_88277
PB-MIX_transcript_78255	PB-MIX_transcript_101492;PB-MIX_transcript_102543;PB-MIX_transcript_102769;PB-MIX_transcript_103191;PB-MIX_transcript_105650;PB-MIX_transcript_106580;PB-MIX_transcript_13150;PB-MIX_transcript_13406;PB-MIX_transcript_1628;PB-MIX_transcript_19201;PB-MIX_transcript_2893;PB-MIX_transcript_33602;PB-MIX_transcript_35940;PB-MIX_transcript_38186;PB-MIX_transcript_44318;PB-MIX_transcript_55561;PB-MIX_tran…
PB-MIX_transcript_43586	PB-MIX_transcript_10443;PB-MIX_transcript_106318;PB-MIX_transcript_106321;PB-MIX_transcript_106677;PB-MIX_transcript_39687;PB-MIX_transcript_39782;PB-MIX_transcript_41214;PB-MIX_transcript_45203;PB-MIX_transcript_52430;PB-MIX_transcript_527;PB-MIX_transcript_54710;PB-MIX_transcript_59082;PB-MIX_transcript_62009;PB-MIX_transcript_68602;PB-MIX_transcript_70057;PB-MIX_transcript_77614;PB-MIX_transcr…
PB-MIX_transcript_35875	PB-MIX_transcript_100928;PB-MIX_transcript_101994;PB-MIX_transcript_101997;PB-MIX_transcript_17144;PB-MIX_transcript_244;PB-MIX_transcript_32669;PB-MIX_transcript_39901;PB-MIX_transcript_43659;PB-MIX_transcript_45338;PB-MIX_transcript_48880;PB-MIX_transcript_49689;PB-MIX_transcript_627;PB-MIX_transcript_7353;PB-MIX_transcript_82299;PB-MIX_transcript_90678;PB-MIX_transcript_9583;PB-MIX_transcript_…
PB-MIX_transcript_79582	PB-MIX_transcript_36954;PB-MIX_transcript_87992;PB-MIX_transcript_89911
PB-MIX_transcript_32825	PB-MIX_transcript_14238;PB-MIX_transcript_16435;PB-MIX_transcript_79620
PB-MIX_transcript_51319	PB-MIX_transcript_33119;PB-MIX_transcript_33782;PB-MIX_transcript_39814;PB-MIX_transcript_4023;PB-MIX_transcript_4053;PB-MIX_transcript_60884;PB-MIX_transcript_6377;PB-MIX_transcript_6421;PB-MIX_transcript_70751;PB-MIX_transcript_75075;PB-MIX_transcript_84083;PB-MIX_transcript_91073
PB-MIX_transcript_41086	PB-MIX_transcript_100691;PB-MIX_transcript_102045;PB-MIX_transcript_102561;PB-MIX_transcript_102894;PB-MIX_transcript_103439;PB-MIX_transcript_34279;PB-MIX_transcript_37431;PB-MIX_transcript_4071;PB-MIX_transcript_46013;PB-MIX_transcript_46227;PB-MIX_transcript_49059;PB-MIX_transcript_49583;PB-MIX_transcript_50743;PB-MIX_transcript_61446;PB-MIX_transcript_70033;PB-MIX_transcript_71031;PB-MIX_tran…
PB-MIX_transcript_54610	PB-MIX_transcript_11667;PB-MIX_transcript_25291;PB-MIX_transcript_31334;PB-MIX_transcript_34734;PB-MIX_transcript_45445;PB-MIX_transcript_4610;PB-MIX_transcript_47554;PB-MIX_transcript_49789;PB-MIX_transcript_52018;PB-MIX_transcript_53353;PB-MIX_transcript_54091;PB-MIX_transcript_54861;PB-MIX_transcript_70825;PB-MIX_transcript_72616;PB-MIX_transcript_74978;PB-MIX_transcript_76589;PB-MIX_transcrip…
PB-MIX_transcript_75676	PB-MIX_transcript_101149;PB-MIX_transcript_12222;PB-MIX_transcript_24476;PB-MIX_transcript_34291;PB-MIX_transcript_37154;PB-MIX_transcript_38808;PB-MIX_transcript_44900;PB-MIX_transcript_50120;PB-MIX_transcript_51637;PB-MIX_transcript_54028;PB-MIX_transcript_54701;PB-MIX_transcript_54933;PB-MIX_transcript_60862;PB-MIX_transcript_62950;PB-MIX_transcript_65873;PB-MIX_transcript_67166;PB-MIX_transcr…
PB-MIX_transcript_90811	PB-MIX_transcript_106223;PB-MIX_transcript_1578;PB-MIX_transcript_34238;PB-MIX_transcript_35360;PB-MIX_transcript_39027;PB-MIX_transcript_39298;PB-MIX_transcript_43585;PB-MIX_transcript_45406;PB-MIX_transcript_52755;PB-MIX_transcript_57710;PB-MIX_transcript_6112;PB-MIX_transcript_62375;PB-MIX_transcript_64067;PB-MIX_transcript_64173;PB-MIX_transcript_6446;PB-MIX_transcript_64497;PB-MIX_transcript…
PB-MIX_transcript_59701	PB-MIX_transcript_100007;PB-MIX_transcript_106867;PB-MIX_transcript_2915;PB-MIX_transcript_37162;PB-MIX_transcript_46871;PB-MIX_transcript_48789;PB-MIX_transcript_49058;PB-MIX_transcript_49598;PB-MIX_transcript_58222;PB-MIX_transcript_60773;PB-MIX_transcript_61762;PB-MIX_transcript_79976;PB-MIX_transcript_95074
PB-MIX_transcript_94612	PB-MIX_transcript_101613
PB-MIX_transcript_84300	PB-MIX_transcript_101693;PB-MIX_transcript_102546;PB-MIX_transcript_105558;PB-MIX_transcript_2181;PB-MIX_transcript_2269;PB-MIX_transcript_31578;PB-MIX_transcript_40193;PB-MIX_transcript_4666;PB-MIX_transcript_65157;PB-MIX_transcript_6862;PB-MIX_transcript_68661;PB-MIX_transcript_73455;PB-MIX_transcript_74929;PB-MIX_transcript_75815;PB-MIX_transcript_84427;PB-MIX_transcript_86054;PB-MIX_transcrip…
PB-MIX_transcript_47808	PB-MIX_transcript_103550;PB-MIX_transcript_20254;PB-MIX_transcript_46479;PB-MIX_transcript_47269;PB-MIX_transcript_6714;PB-MIX_transcript_79970;PB-MIX_transcript_82298;PB-MIX_transcript_88849;PB-MIX_transcript_94831
PB-MIX_transcript_29958	PB-MIX_transcript_100499;PB-MIX_transcript_11867;PB-MIX_transcript_36283;PB-MIX_transcript_43250;PB-MIX_transcript_43863;PB-MIX_transcript_4608;PB-MIX_transcript_56045;PB-MIX_transcript_60365;PB-MIX_transcript_60918;PB-MIX_transcript_61165;PB-MIX_transcript_61485;PB-MIX_transcript_64258;PB-MIX_transcript_73879;PB-MIX_transcript_74630;PB-MIX_transcript_75060;PB-MIX_transcript_76668;PB-MIX_transcri…
PB-MIX_transcript_45435	PB-MIX_transcript_100563;PB-MIX_transcript_103455;PB-MIX_transcript_14948;PB-MIX_transcript_15596;PB-MIX_transcript_1918;PB-MIX_transcript_33813;PB-MIX_transcript_36971;PB-MIX_transcript_38440;PB-MIX_transcript_41100;PB-MIX_transcript_46661;PB-MIX_transcript_5160;PB-MIX_transcript_5421;PB-MIX_transcript_58419;PB-MIX_transcript_60562;PB-MIX_transcript_62451;PB-MIX_transcript_64503;PB-MIX_transcrip…
PB-MIX_transcript_95254	PB-MIX_transcript_105330;PB-MIX_transcript_106618;PB-MIX_transcript_1664;PB-MIX_transcript_16849;PB-MIX_transcript_33981;PB-MIX_transcript_34430;PB-MIX_transcript_35234;PB-MIX_transcript_35266;PB-MIX_transcript_35978;PB-MIX_transcript_38917;PB-MIX_transcript_43600;PB-MIX_transcript_46542;PB-MIX_transcript_50383;PB-MIX_transcript_60774;PB-MIX_transcript_67248;PB-MIX_transcript_69413;PB-MIX_transcr…
PB-MIX_transcript_62482	PB-MIX_transcript_103108;PB-MIX_transcript_14548;PB-MIX_transcript_35956;PB-MIX_transcript_36131;PB-MIX_transcript_39603;PB-MIX_transcript_4162;PB-MIX_transcript_61468;PB-MIX_transcript_7637;PB-MIX_transcript_82733;PB-MIX_transcript_83314;PB-MIX_transcript_84649;PB-MIX_transcript_89638;PB-MIX_transcript_94384;PB-MIX_transcript_95073
PB-MIX_transcript_103031	PB-MIX_transcript_101793;PB-MIX_transcript_102054;PB-MIX_transcript_10445;PB-MIX_transcript_21342;PB-MIX_transcript_31310;PB-MIX_transcript_40333;PB-MIX_transcript_51056;PB-MIX_transcript_67707;PB-MIX_transcript_78415;PB-MIX_transcript_83578;PB-MIX_transcript_84996;PB-MIX_transcript_90752;PB-MIX_transcript_96284;PB-MIX_transcript_99942
PB-MIX_transcript_66961	PB-MIX_transcript_36615;PB-MIX_transcript_54723;PB-MIX_transcript_67841;PB-MIX_transcript_82385;PB-MIX_transcript_96280
PB-MIX_transcript_91992	PB-MIX_transcript_35468;PB-MIX_transcript_74154;PB-MIX_transcript_75581;PB-MIX_transcript_7687;PB-MIX_transcript_88953;PB-MIX_transcript_91129;PB-MIX_transcript_97392
PB-MIX_transcript_75851	PB-MIX_transcript_101265;PB-MIX_transcript_105164;PB-MIX_transcript_106588;PB-MIX_transcript_106748;PB-MIX_transcript_16914;PB-MIX_transcript_33513;PB-MIX_transcript_37239;PB-MIX_transcript_43245;PB-MIX_transcript_44360;PB-MIX_transcript_46476;PB-MIX_transcript_47849;PB-MIX_transcript_55586;PB-MIX_transcript_58404;PB-MIX_transcript_61446;PB-MIX_transcript_639;PB-MIX_transcript_67483;PB-MIX_transc…
PB-MIX_transcript_77132	PB-MIX_transcript_101782;PB-MIX_transcript_32913;PB-MIX_transcript_35764;PB-MIX_transcript_37431;PB-MIX_transcript_42;PB-MIX_transcript_49059;PB-MIX_transcript_59558;PB-MIX_transcript_61806;PB-MIX_transcript_65024;PB-MIX_transcript_69188;PB-MIX_transcript_835;PB-MIX_transcript_86920;PB-MIX_transcript_97471
PB-MIX_transcript_39528	PB-MIX_transcript_2;PB-MIX_transcript_25510;PB-MIX_transcript_3;PB-MIX_transcript_31222;PB-MIX_transcript_39038;PB-MIX_transcript_41706;PB-MIX_transcript_42850;PB-MIX_transcript_44916;PB-MIX_transcript_48983;PB-MIX_transcript_6080;PB-MIX_transcript_64114;PB-MIX_transcript_67568;PB-MIX_transcript_6927;PB-MIX_transcript_6989;PB-MIX_transcript_76014;PB-MIX_transcript_8038;PB-MIX_transcript_86303;PB-…
PB-MIX_transcript_72740	PB-MIX_transcript_103550;PB-MIX_transcript_106112;PB-MIX_transcript_32913;PB-MIX_transcript_33024;PB-MIX_transcript_35468;PB-MIX_transcript_42;PB-MIX_transcript_42803;PB-MIX_transcript_46479;PB-MIX_transcript_52430;PB-MIX_transcript_57637;PB-MIX_transcript_59174;PB-MIX_transcript_69188;PB-MIX_transcript_74053;PB-MIX_transcript_79970;PB-MIX_transcript_86920;PB-MIX_transcript_88303;PB-MIX_transcrip…
PB-MIX_transcript_93500	PB-MIX_transcript_100374;PB-MIX_transcript_102338;PB-MIX_transcript_103866;PB-MIX_transcript_12910;PB-MIX_transcript_35810;PB-MIX_transcript_42963;PB-MIX_transcript_56650;PB-MIX_transcript_59793;PB-MIX_transcript_61111;PB-MIX_transcript_61316;PB-MIX_transcript_68081;PB-MIX_transcript_70488;PB-MIX_transcript_81833;PB-MIX_transcript_89300;PB-MIX_transcript_90015;PB-MIX_transcript_91711;PB-MIX_trans…
PB-MIX_transcript_60204	PB-MIX_transcript_10274;PB-MIX_transcript_50196;PB-MIX_transcript_68398;PB-MIX_transcript_72798;PB-MIX_transcript_76826;PB-MIX_transcript_81011;PB-MIX_transcript_98732
PB-MIX_transcript_45708	PB-MIX_transcript_102893;PB-MIX_transcript_104;PB-MIX_transcript_35152;PB-MIX_transcript_35534;PB-MIX_transcript_4301;PB-MIX_transcript_43722;PB-MIX_transcript_45645;PB-MIX_transcript_46429;PB-MIX_transcript_51919;PB-MIX_transcript_54255;PB-MIX_transcript_5968;PB-MIX_transcript_63353;PB-MIX_transcript_63776;PB-MIX_transcript_66752;PB-MIX_transcript_68138;PB-MIX_transcript_74952;PB-MIX_transcript_…
PB-MIX_transcript_101320	PB-MIX_transcript_101871;PB-MIX_transcript_105845;PB-MIX_transcript_1462;PB-MIX_transcript_31493;PB-MIX_transcript_32002;PB-MIX_transcript_32488;PB-MIX_transcript_32902;PB-MIX_transcript_33474;PB-MIX_transcript_36460;PB-MIX_transcript_37940;PB-MIX_transcript_42086;PB-MIX_transcript_46681;PB-MIX_transcript_49047;PB-MIX_transcript_49591;PB-MIX_transcript_51939;PB-MIX_transcript_55549;PB-MIX_transcr…
PB-MIX_transcript_1848	PB-MIX_transcript_101211;PB-MIX_transcript_102026;PB-MIX_transcript_104940;PB-MIX_transcript_105398;PB-MIX_transcript_31640;PB-MIX_transcript_32319;PB-MIX_transcript_36431;PB-MIX_transcript_49168;PB-MIX_transcript_51968;PB-MIX_transcript_55160;PB-MIX_transcript_57951;PB-MIX_transcript_59332;PB-MIX_transcript_61867;PB-MIX_transcript_62349;PB-MIX_transcript_63635;PB-MIX_transcript_64340;PB-MIX_tran…
PB-MIX_transcript_82419	PB-MIX_transcript_102072;PB-MIX_transcript_103704;PB-MIX_transcript_36387;PB-MIX_transcript_44262;PB-MIX_transcript_45008;PB-MIX_transcript_46457;PB-MIX_transcript_47227;PB-MIX_transcript_48765;PB-MIX_transcript_51834;PB-MIX_transcript_73755;PB-MIX_transcript_88304;PB-MIX_transcript_89386
PB-MIX_transcript_20849	PB-MIX_transcript_100393;PB-MIX_transcript_101993;PB-MIX_transcript_10371;PB-MIX_transcript_106167;PB-MIX_transcript_1811;PB-MIX_transcript_34223;PB-MIX_transcript_35968;PB-MIX_transcript_38044;PB-MIX_transcript_39221;PB-MIX_transcript_46173;PB-MIX_transcript_46354;PB-MIX_transcript_46538;PB-MIX_transcript_52866;PB-MIX_transcript_58925;PB-MIX_transcript_67469;PB-MIX_transcript_70366;PB-MIX_transc…
PB-MIX_transcript_28377	PB-MIX_transcript_20694;PB-MIX_transcript_32913;PB-MIX_transcript_33273;PB-MIX_transcript_42;PB-MIX_transcript_74053;PB-MIX_transcript_86920;PB-MIX_transcript_88849;PB-MIX_transcript_94831;PB-MIX_transcript_97471
PB-MIX_transcript_48375	PB-MIX_transcript_17249;PB-MIX_transcript_22122;PB-MIX_transcript_58491;PB-MIX_transcript_64005;PB-MIX_transcript_82321;PB-MIX_transcript_84213;PB-MIX_transcript_93608;PB-MIX_transcript_93802;PB-MIX_transcript_95708
PB-MIX_transcript_51916	PB-MIX_transcript_101392;PB-MIX_transcript_105566;PB-MIX_transcript_106522;PB-MIX_transcript_106551;PB-MIX_transcript_31752;PB-MIX_transcript_3204;PB-MIX_transcript_35416;PB-MIX_transcript_37877;PB-MIX_transcript_44618;PB-MIX_transcript_52807;PB-MIX_transcript_5752;PB-MIX_transcript_62479;PB-MIX_transcript_63607;PB-MIX_transcript_68170;PB-MIX_transcript_70715;PB-MIX_transcript_70757;PB-MIX_transc…
PB-MIX_transcript_80008	PB-MIX_transcript_10016;PB-MIX_transcript_100773;PB-MIX_transcript_104804;PB-MIX_transcript_105268;PB-MIX_transcript_105828;PB-MIX_transcript_15350;PB-MIX_transcript_20866;PB-MIX_transcript_21061;PB-MIX_transcript_26532;PB-MIX_transcript_3129;PB-MIX_transcript_37344;PB-MIX_transcript_37958;PB-MIX_transcript_38981;PB-MIX_transcript_41569;PB-MIX_transcript_4207;PB-MIX_transcript_47985;PB-MIX_transc…
PB-MIX_transcript_82585	PB-MIX_transcript_12469;PB-MIX_transcript_16819;PB-MIX_transcript_44284;PB-MIX_transcript_56758;PB-MIX_transcript_73841;PB-MIX_transcript_77388;PB-MIX_transcript_78596;PB-MIX_transcript_88881;PB-MIX_transcript_95546
PB-MIX_transcript_84739	PB-MIX_transcript_103866;PB-MIX_transcript_106701;PB-MIX_transcript_13718;PB-MIX_transcript_2330;PB-MIX_transcript_35149;PB-MIX_transcript_39570;PB-MIX_transcript_41913;PB-MIX_transcript_45101;PB-MIX_transcript_5132;PB-MIX_transcript_54393;PB-MIX_transcript_54558;PB-MIX_transcript_55452;PB-MIX_transcript_59572;PB-MIX_transcript_68079;PB-MIX_transcript_74070;PB-MIX_transcript_87539;PB-MIX_transcri…
PB-MIX_transcript_88451	PB-MIX_transcript_103083;PB-MIX_transcript_103938;PB-MIX_transcript_103942;PB-MIX_transcript_106308;PB-MIX_transcript_1405;PB-MIX_transcript_16005;PB-MIX_transcript_18424;PB-MIX_transcript_41512;PB-MIX_transcript_42468;PB-MIX_transcript_44052;PB-MIX_transcript_50160;PB-MIX_transcript_52189;PB-MIX_transcript_64213;PB-MIX_transcript_76163;PB-MIX_transcript_79198;PB-MIX_transcript_84581;PB-MIX_trans…
PB-MIX_transcript_74512	PB-MIX_transcript_100872;PB-MIX_transcript_106685;PB-MIX_transcript_1111;PB-MIX_transcript_32390;PB-MIX_transcript_39414;PB-MIX_transcript_40141;PB-MIX_transcript_43057;PB-MIX_transcript_44009;PB-MIX_transcript_49714;PB-MIX_transcript_52744;PB-MIX_transcript_74456;PB-MIX_transcript_76580;PB-MIX_transcript_88197;PB-MIX_transcript_91421;PB-MIX_transcript_93933;PB-MIX_transcript_96000
PB-MIX_transcript_62785	PB-MIX_transcript_101422;PB-MIX_transcript_106480;PB-MIX_transcript_2635;PB-MIX_transcript_38168;PB-MIX_transcript_56681
PB-MIX_transcript_57920	PB-MIX_transcript_100524;PB-MIX_transcript_103870;PB-MIX_transcript_105715;PB-MIX_transcript_2346;PB-MIX_transcript_24556;PB-MIX_transcript_25628;PB-MIX_transcript_28213;PB-MIX_transcript_2908;PB-MIX_transcript_33380;PB-MIX_transcript_34463;PB-MIX_transcript_36127;PB-MIX_transcript_36466;PB-MIX_transcript_38644;PB-MIX_transcript_43830;PB-MIX_transcript_49986;PB-MIX_transcript_52853;PB-MIX_transcr…
PB-MIX_transcript_30662	PB-MIX_transcript_48408
PB-MIX_transcript_104501	PB-MIX_transcript_106262;PB-MIX_transcript_53764;PB-MIX_transcript_63730;PB-MIX_transcript_7736;PB-MIX_transcript_8076
PB-MIX_transcript_38711	PB-MIX_transcript_22314;PB-MIX_transcript_23144;PB-MIX_transcript_23590;PB-MIX_transcript_31337;PB-MIX_transcript_40096;PB-MIX_transcript_45175;PB-MIX_transcript_45188;PB-MIX_transcript_48820;PB-MIX_transcript_49794;PB-MIX_transcript_56476;PB-MIX_transcript_57391;PB-MIX_transcript_60338;PB-MIX_transcript_63421;PB-MIX_transcript_69032;PB-MIX_transcript_69045;PB-MIX_transcript_7080;PB-MIX_transcrip…
PB-MIX_transcript_81907	PB-MIX_transcript_104668;PB-MIX_transcript_105681;PB-MIX_transcript_14683;PB-MIX_transcript_34409;PB-MIX_transcript_37905;PB-MIX_transcript_40958;PB-MIX_transcript_43018;PB-MIX_transcript_59829;PB-MIX_transcript_8355;PB-MIX_transcript_84257
PB-MIX_transcript_55412	PB-MIX_transcript_26170;PB-MIX_transcript_32588;PB-MIX_transcript_40801;PB-MIX_transcript_503;PB-MIX_transcript_5090;PB-MIX_transcript_52598;PB-MIX_transcript_64558;PB-MIX_transcript_67425;PB-MIX_transcript_67794;PB-MIX_transcript_67845;PB-MIX_transcript_70035
PB-MIX_transcript_30493	PB-MIX_transcript_32593;PB-MIX_transcript_41328;PB-MIX_transcript_51695;PB-MIX_transcript_70433;PB-MIX_transcript_7414;PB-MIX_transcript_76990;PB-MIX_transcript_79829;PB-MIX_transcript_80842;PB-MIX_transcript_82587;PB-MIX_transcript_83608;PB-MIX_transcript_84106;PB-MIX_transcript_85771;PB-MIX_transcript_97235;PB-MIX_transcript_98178;PB-MIX_transcript_98420
PB-MIX_transcript_50519	PB-MIX_transcript_106545;PB-MIX_transcript_36758;PB-MIX_transcript_3811;PB-MIX_transcript_50428;PB-MIX_transcript_51661;PB-MIX_transcript_62761;PB-MIX_transcript_78253;PB-MIX_transcript_98332
PB-MIX_transcript_99958	PB-MIX_transcript_11942;PB-MIX_transcript_23750;PB-MIX_transcript_32834;PB-MIX_transcript_34978;PB-MIX_transcript_47955;PB-MIX_transcript_51951;PB-MIX_transcript_5403;PB-MIX_transcript_79699;PB-MIX_transcript_80973;PB-MIX_transcript_85482;PB-MIX_transcript_92696
PB-MIX_transcript_29493	PB-MIX_transcript_22654
PB-MIX_transcript_40345	PB-MIX_transcript_103183;PB-MIX_transcript_103355;PB-MIX_transcript_104544;PB-MIX_transcript_104949;PB-MIX_transcript_106537;PB-MIX_transcript_11092;PB-MIX_transcript_46278;PB-MIX_transcript_48383;PB-MIX_transcript_54900;PB-MIX_transcript_55593;PB-MIX_transcript_55739;PB-MIX_transcript_57153;PB-MIX_transcript_58110;PB-MIX_transcript_58130;PB-MIX_transcript_58575;PB-MIX_transcript_64767;PB-MIX_tra…
PB-MIX_transcript_61214	PB-MIX_transcript_100015;PB-MIX_transcript_1139;PB-MIX_transcript_18381;PB-MIX_transcript_31596;PB-MIX_transcript_35996;PB-MIX_transcript_38002;PB-MIX_transcript_38775;PB-MIX_transcript_39872;PB-MIX_transcript_42784;PB-MIX_transcript_68950;PB-MIX_transcript_76255;PB-MIX_transcript_86832;PB-MIX_transcript_91799;PB-MIX_transcript_952;PB-MIX_transcript_984;PB-MIX_transcript_98672
PB-MIX_transcript_45193	PB-MIX_transcript_15580;PB-MIX_transcript_2443;PB-MIX_transcript_34517;PB-MIX_transcript_36945;PB-MIX_transcript_40017;PB-MIX_transcript_43906;PB-MIX_transcript_43929;PB-MIX_transcript_45312;PB-MIX_transcript_49595;PB-MIX_transcript_52052;PB-MIX_transcript_54056;PB-MIX_transcript_54771;PB-MIX_transcript_62015;PB-MIX_transcript_67470;PB-MIX_transcript_69543;PB-MIX_transcript_70594;PB-MIX_transcrip…
PB-MIX_transcript_77854	PB-MIX_transcript_42504;PB-MIX_transcript_91261
PB-MIX_transcript_30201	PB-MIX_transcript_100601;PB-MIX_transcript_101749;PB-MIX_transcript_104137;PB-MIX_transcript_104470;PB-MIX_transcript_106717;PB-MIX_transcript_106882;PB-MIX_transcript_12686;PB-MIX_transcript_16532;PB-MIX_transcript_32913;PB-MIX_transcript_39404;PB-MIX_transcript_41032;PB-MIX_transcript_42;PB-MIX_transcript_51981;PB-MIX_transcript_55715;PB-MIX_transcript_60300;PB-MIX_transcript_62639;PB-MIX_trans…
PB-MIX_transcript_70383	PB-MIX_transcript_106231;PB-MIX_transcript_23119;PB-MIX_transcript_2642;PB-MIX_transcript_38853;PB-MIX_transcript_39047;PB-MIX_transcript_40821;PB-MIX_transcript_46361;PB-MIX_transcript_46399;PB-MIX_transcript_55546;PB-MIX_transcript_56524;PB-MIX_transcript_57355;PB-MIX_transcript_61121;PB-MIX_transcript_67481;PB-MIX_transcript_73332;PB-MIX_transcript_7665;PB-MIX_transcript_77558;PB-MIX_transcrip…
PB-MIX_transcript_94592	PB-MIX_transcript_37683;PB-MIX_transcript_39091;PB-MIX_transcript_42508;PB-MIX_transcript_52459;PB-MIX_transcript_55261;PB-MIX_transcript_64149;PB-MIX_transcript_71044;PB-MIX_transcript_71920;PB-MIX_transcript_77560;PB-MIX_transcript_80573;PB-MIX_transcript_86794;PB-MIX_transcript_98783;PB-MIX_transcript_99864
PB-MIX_transcript_31023	PB-MIX_transcript_101544;PB-MIX_transcript_13709;PB-MIX_transcript_1598;PB-MIX_transcript_3531;PB-MIX_transcript_51025;PB-MIX_transcript_52666;PB-MIX_transcript_52989;PB-MIX_transcript_55543;PB-MIX_transcript_74740;PB-MIX_transcript_93743
PB-MIX_transcript_71081	PB-MIX_transcript_105548;PB-MIX_transcript_3563;PB-MIX_transcript_61692;PB-MIX_transcript_67305;PB-MIX_transcript_87948
PB-MIX_transcript_66922	PB-MIX_transcript_103064;PB-MIX_transcript_13773;PB-MIX_transcript_48025;PB-MIX_transcript_56201;PB-MIX_transcript_59852;PB-MIX_transcript_62552;PB-MIX_transcript_75396;PB-MIX_transcript_76931;PB-MIX_transcript_78611;PB-MIX_transcript_78725;PB-MIX_transcript_86002;PB-MIX_transcript_90157;PB-MIX_transcript_9344;PB-MIX_transcript_94987
PB-MIX_transcript_69833	PB-MIX_transcript_105431;PB-MIX_transcript_1941;PB-MIX_transcript_40369;PB-MIX_transcript_55157;PB-MIX_transcript_58517;PB-MIX_transcript_65377;PB-MIX_transcript_71907;PB-MIX_transcript_74728;PB-MIX_transcript_75116;PB-MIX_transcript_79602;PB-MIX_transcript_83740;PB-MIX_transcript_85442;PB-MIX_transcript_89405;PB-MIX_transcript_93562
PB-MIX_transcript_64610	PB-MIX_transcript_106040;PB-MIX_transcript_56663;PB-MIX_transcript_60688;PB-MIX_transcript_63166;PB-MIX_transcript_63227;PB-MIX_transcript_65020;PB-MIX_transcript_66840;PB-MIX_transcript_72520;PB-MIX_transcript_73991;PB-MIX_transcript_79568;PB-MIX_transcript_89739;PB-MIX_transcript_98970;PB-MIX_transcript_99256
PB-MIX_transcript_62915	PB-MIX_transcript_15772;PB-MIX_transcript_23534;PB-MIX_transcript_3226;PB-MIX_transcript_3347;PB-MIX_transcript_39969;PB-MIX_transcript_44264;PB-MIX_transcript_47818;PB-MIX_transcript_79135;PB-MIX_transcript_85842;PB-MIX_transcript_90795
PB-MIX_transcript_70399	PB-MIX_transcript_81576
PB-MIX_transcript_99424	PB-MIX_transcript_102380;PB-MIX_transcript_47086;PB-MIX_transcript_51089;PB-MIX_transcript_55759;PB-MIX_transcript_60110;PB-MIX_transcript_69329;PB-MIX_transcript_72687;PB-MIX_transcript_73718;PB-MIX_transcript_7383;PB-MIX_transcript_82113;PB-MIX_transcript_99138
PB-MIX_transcript_97281	PB-MIX_transcript_100666;PB-MIX_transcript_1748;PB-MIX_transcript_37002;PB-MIX_transcript_45532;PB-MIX_transcript_49050;PB-MIX_transcript_57510;PB-MIX_transcript_58241;PB-MIX_transcript_79789;PB-MIX_transcript_88737
PB-MIX_transcript_96938	PB-MIX_transcript_106052;PB-MIX_transcript_14289;PB-MIX_transcript_18716;PB-MIX_transcript_39674;PB-MIX_transcript_46498;PB-MIX_transcript_47013;PB-MIX_transcript_54763;PB-MIX_transcript_55208;PB-MIX_transcript_57399;PB-MIX_transcript_70919;PB-MIX_transcript_71587;PB-MIX_transcript_75298;PB-MIX_transcript_82499
PB-MIX_transcript_30521	PB-MIX_transcript_17053;PB-MIX_transcript_32009;PB-MIX_transcript_34122;PB-MIX_transcript_39331;PB-MIX_transcript_39797;PB-MIX_transcript_39854;PB-MIX_transcript_42361;PB-MIX_transcript_44885;PB-MIX_transcript_53020;PB-MIX_transcript_58253;PB-MIX_transcript_61446;PB-MIX_transcript_70643;PB-MIX_transcript_79046;PB-MIX_transcript_85336;PB-MIX_transcript_93267;PB-MIX_transcript_99969
PB-MIX_transcript_84963	PB-MIX_transcript_106542;PB-MIX_transcript_19573;PB-MIX_transcript_4642;PB-MIX_transcript_50537;PB-MIX_transcript_54129;PB-MIX_transcript_57612;PB-MIX_transcript_68640;PB-MIX_transcript_75367;PB-MIX_transcript_77708;PB-MIX_transcript_89083;PB-MIX_transcript_92286;PB-MIX_transcript_92604;PB-MIX_transcript_98017
PB-MIX_transcript_33272	PB-MIX_transcript_102277;PB-MIX_transcript_103897;PB-MIX_transcript_106692;PB-MIX_transcript_107110;PB-MIX_transcript_12675;PB-MIX_transcript_1293;PB-MIX_transcript_1300;PB-MIX_transcript_1436;PB-MIX_transcript_2398;PB-MIX_transcript_35421;PB-MIX_transcript_35658;PB-MIX_transcript_37640;PB-MIX_transcript_52959;PB-MIX_transcript_53423;PB-MIX_transcript_57608;PB-MIX_transcript_64019;PB-MIX_transcri…
PB-MIX_transcript_61603	PB-MIX_transcript_100479;PB-MIX_transcript_100826;PB-MIX_transcript_104139;PB-MIX_transcript_104144;PB-MIX_transcript_105909;PB-MIX_transcript_1281;PB-MIX_transcript_1575;PB-MIX_transcript_3064;PB-MIX_transcript_3262;PB-MIX_transcript_39921;PB-MIX_transcript_41640;PB-MIX_transcript_50957;PB-MIX_transcript_54646;PB-MIX_transcript_58130;PB-MIX_transcript_58335;PB-MIX_transcript_58618;PB-MIX_transcr…
PB-MIX_transcript_62408	PB-MIX_transcript_43421;PB-MIX_transcript_4355;PB-MIX_transcript_51504;PB-MIX_transcript_5930;PB-MIX_transcript_66292;PB-MIX_transcript_67330;PB-MIX_transcript_89348
PB-MIX_transcript_75570	PB-MIX_transcript_100767;PB-MIX_transcript_103717;PB-MIX_transcript_104030;PB-MIX_transcript_106481;PB-MIX_transcript_1569;PB-MIX_transcript_1693;PB-MIX_transcript_36388;PB-MIX_transcript_45462;PB-MIX_transcript_45971;PB-MIX_transcript_52489;PB-MIX_transcript_53548;PB-MIX_transcript_64018;PB-MIX_transcript_66073;PB-MIX_transcript_73171;PB-MIX_transcript_74672;PB-MIX_transcript_81117;PB-MIX_transc…
PB-MIX_transcript_59914	PB-MIX_transcript_296;PB-MIX_transcript_52579;PB-MIX_transcript_72508
PB-MIX_transcript_60391	PB-MIX_transcript_101745;PB-MIX_transcript_105197;PB-MIX_transcript_3100;PB-MIX_transcript_47442;PB-MIX_transcript_48528;PB-MIX_transcript_51189;PB-MIX_transcript_62015;PB-MIX_transcript_63962;PB-MIX_transcript_64278;PB-MIX_transcript_69046;PB-MIX_transcript_75541;PB-MIX_transcript_82813;PB-MIX_transcript_98736
PB-MIX_transcript_87008	PB-MIX_transcript_100417;PB-MIX_transcript_102344;PB-MIX_transcript_104418;PB-MIX_transcript_106210;PB-MIX_transcript_12111;PB-MIX_transcript_1998;PB-MIX_transcript_2278;PB-MIX_transcript_2350;PB-MIX_transcript_2388;PB-MIX_transcript_3038;PB-MIX_transcript_32006;PB-MIX_transcript_35533;PB-MIX_transcript_38538;PB-MIX_transcript_40024;PB-MIX_transcript_40338;PB-MIX_transcript_40813;PB-MIX_transcrip…
PB-MIX_transcript_73552	PB-MIX_transcript_101163;PB-MIX_transcript_102930;PB-MIX_transcript_103205;PB-MIX_transcript_104673;PB-MIX_transcript_105521;PB-MIX_transcript_106571;PB-MIX_transcript_16503;PB-MIX_transcript_24425;PB-MIX_transcript_41130;PB-MIX_transcript_42631;PB-MIX_transcript_44772;PB-MIX_transcript_45752;PB-MIX_transcript_48597;PB-MIX_transcript_48920;PB-MIX_transcript_59199;PB-MIX_transcript_63229;PB-MIX_tr…
PB-MIX_transcript_98609	PB-MIX_transcript_100308;PB-MIX_transcript_100381;PB-MIX_transcript_100931;PB-MIX_transcript_102078;PB-MIX_transcript_104361;PB-MIX_transcript_104448;PB-MIX_transcript_14743;PB-MIX_transcript_17753;PB-MIX_transcript_2234;PB-MIX_transcript_2397;PB-MIX_transcript_35384;PB-MIX_transcript_38055;PB-MIX_transcript_46743;PB-MIX_transcript_48092;PB-MIX_transcript_50533;PB-MIX_transcript_55553;PB-MIX_tran…
PB-MIX_transcript_65744	PB-MIX_transcript_100874;PB-MIX_transcript_105061;PB-MIX_transcript_36860;PB-MIX_transcript_38030;PB-MIX_transcript_41190;PB-MIX_transcript_44997;PB-MIX_transcript_48972;PB-MIX_transcript_49308;PB-MIX_transcript_58244;PB-MIX_transcript_61784;PB-MIX_transcript_64310;PB-MIX_transcript_67833;PB-MIX_transcript_69863;PB-MIX_transcript_74558;PB-MIX_transcript_7798;PB-MIX_transcript_79607;PB-MIX_transcr…
PB-MIX_transcript_93856	PB-MIX_transcript_10186;PB-MIX_transcript_102776;PB-MIX_transcript_106973;PB-MIX_transcript_11831;PB-MIX_transcript_3620;PB-MIX_transcript_58249;PB-MIX_transcript_65025;PB-MIX_transcript_69116
PB-MIX_transcript_102606	PB-MIX_transcript_101942;PB-MIX_transcript_105677;PB-MIX_transcript_10929;PB-MIX_transcript_13252;PB-MIX_transcript_14741;PB-MIX_transcript_18934;PB-MIX_transcript_262;PB-MIX_transcript_35136;PB-MIX_transcript_39056;PB-MIX_transcript_41801;PB-MIX_transcript_46773;PB-MIX_transcript_50944;PB-MIX_transcript_52959;PB-MIX_transcript_53759;PB-MIX_transcript_54187;PB-MIX_transcript_60322;PB-MIX_transcri…
PB-MIX_transcript_66187	PB-MIX_transcript_32842;PB-MIX_transcript_40335;PB-MIX_transcript_54200;PB-MIX_transcript_61262;PB-MIX_transcript_74000;PB-MIX_transcript_88533
PB-MIX_transcript_56472	PB-MIX_transcript_103116;PB-MIX_transcript_2020;PB-MIX_transcript_2283;PB-MIX_transcript_2289;PB-MIX_transcript_31470;PB-MIX_transcript_3735;PB-MIX_transcript_40931;PB-MIX_transcript_418;PB-MIX_transcript_42101;PB-MIX_transcript_60197;PB-MIX_transcript_66176;PB-MIX_transcript_73817;PB-MIX_transcript_78312;PB-MIX_transcript_87331;PB-MIX_transcript_88558;PB-MIX_transcript_92712
PB-MIX_transcript_75089	PB-MIX_transcript_100435;PB-MIX_transcript_1128;PB-MIX_transcript_15317;PB-MIX_transcript_18281;PB-MIX_transcript_19797;PB-MIX_transcript_2188;PB-MIX_transcript_28852;PB-MIX_transcript_32210;PB-MIX_transcript_34694;PB-MIX_transcript_41239;PB-MIX_transcript_43829;PB-MIX_transcript_53403;PB-MIX_transcript_64395;PB-MIX_transcript_6837;PB-MIX_transcript_68780;PB-MIX_transcript_78095;PB-MIX_transcript…
PB-MIX_transcript_100055	PB-MIX_transcript_100363;PB-MIX_transcript_102172;PB-MIX_transcript_102411;PB-MIX_transcript_102785;PB-MIX_transcript_103550;PB-MIX_transcript_32048;PB-MIX_transcript_32913;PB-MIX_transcript_33024;PB-MIX_transcript_34739;PB-MIX_transcript_35468;PB-MIX_transcript_42;PB-MIX_transcript_55759;PB-MIX_transcript_59174;PB-MIX_transcript_65395;PB-MIX_transcript_65813;PB-MIX_transcript_69188;PB-MIX_transc…
PB-MIX_transcript_65802	PB-MIX_transcript_100502;PB-MIX_transcript_102070;PB-MIX_transcript_13822;PB-MIX_transcript_17445;PB-MIX_transcript_211;PB-MIX_transcript_21202;PB-MIX_transcript_31751;PB-MIX_transcript_34472;PB-MIX_transcript_3550;PB-MIX_transcript_39482;PB-MIX_transcript_40499;PB-MIX_transcript_48039;PB-MIX_transcript_50232;PB-MIX_transcript_50837;PB-MIX_transcript_51870;PB-MIX_transcript_65033;PB-MIX_transcrip…
PB-MIX_transcript_29678	PB-MIX_transcript_104994;PB-MIX_transcript_40931;PB-MIX_transcript_42101;PB-MIX_transcript_67584;PB-MIX_transcript_74573;PB-MIX_transcript_84381;PB-MIX_transcript_84786;PB-MIX_transcript_88166;PB-MIX_transcript_98571
PB-MIX_transcript_67272	PB-MIX_transcript_100735;PB-MIX_transcript_101775;PB-MIX_transcript_105408;PB-MIX_transcript_2650;PB-MIX_transcript_2876;PB-MIX_transcript_33360;PB-MIX_transcript_34124;PB-MIX_transcript_3427;PB-MIX_transcript_3480;PB-MIX_transcript_40348;PB-MIX_transcript_436;PB-MIX_transcript_60393;PB-MIX_transcript_61848;PB-MIX_transcript_634;PB-MIX_transcript_64058;PB-MIX_transcript_64156;PB-MIX_transcript_65…
PB-MIX_transcript_41964	PB-MIX_transcript_106470;PB-MIX_transcript_13417;PB-MIX_transcript_20592;PB-MIX_transcript_33476;PB-MIX_transcript_37054;PB-MIX_transcript_37079;PB-MIX_transcript_44016;PB-MIX_transcript_47266;PB-MIX_transcript_54828;PB-MIX_transcript_57998;PB-MIX_transcript_60704;PB-MIX_transcript_69490;PB-MIX_transcript_7160;PB-MIX_transcript_73212;PB-MIX_transcript_79966;PB-MIX_transcript_86283;PB-MIX_transcri…
PB-MIX_transcript_76621	PB-MIX_transcript_100691;PB-MIX_transcript_101621;PB-MIX_transcript_106198;PB-MIX_transcript_107065;PB-MIX_transcript_12903;PB-MIX_transcript_13790;PB-MIX_transcript_16676;PB-MIX_transcript_23074;PB-MIX_transcript_23938;PB-MIX_transcript_33102;PB-MIX_transcript_37010;PB-MIX_transcript_39298;PB-MIX_transcript_41145;PB-MIX_transcript_48248;PB-MIX_transcript_54720;PB-MIX_transcript_58413;PB-MIX_tran…
PB-MIX_transcript_30495	PB-MIX_transcript_101845;PB-MIX_transcript_102017;PB-MIX_transcript_12009;PB-MIX_transcript_19275;PB-MIX_transcript_51087;PB-MIX_transcript_65020;PB-MIX_transcript_6612;PB-MIX_transcript_66163;PB-MIX_transcript_68843;PB-MIX_transcript_69203;PB-MIX_transcript_70225;PB-MIX_transcript_72520;PB-MIX_transcript_72798;PB-MIX_transcript_7284;PB-MIX_transcript_76262;PB-MIX_transcript_79895;PB-MIX_transcri…
PB-MIX_transcript_38389	PB-MIX_transcript_102677;PB-MIX_transcript_104135;PB-MIX_transcript_107000;PB-MIX_transcript_11683;PB-MIX_transcript_17006;PB-MIX_transcript_18506;PB-MIX_transcript_34280;PB-MIX_transcript_37386;PB-MIX_transcript_3970;PB-MIX_transcript_45935;PB-MIX_transcript_52335;PB-MIX_transcript_55048;PB-MIX_transcript_5660;PB-MIX_transcript_61189;PB-MIX_transcript_67162;PB-MIX_transcript_68473;PB-MIX_transcr…
PB-MIX_transcript_39505	PB-MIX_transcript_102141;PB-MIX_transcript_102383;PB-MIX_transcript_102867;PB-MIX_transcript_103097;PB-MIX_transcript_10351;PB-MIX_transcript_38952;PB-MIX_transcript_40124;PB-MIX_transcript_41158;PB-MIX_transcript_41176;PB-MIX_transcript_51218;PB-MIX_transcript_58548;PB-MIX_transcript_66856;PB-MIX_transcript_84805;PB-MIX_transcript_86578;PB-MIX_transcript_87788;PB-MIX_transcript_87804;PB-MIX_tran…
PB-MIX_transcript_46480	PB-MIX_transcript_100601;PB-MIX_transcript_34546
PB-MIX_transcript_63195	PB-MIX_transcript_10780;PB-MIX_transcript_12113;PB-MIX_transcript_31969;PB-MIX_transcript_37811;PB-MIX_transcript_43855;PB-MIX_transcript_45244;PB-MIX_transcript_51403;PB-MIX_transcript_53583;PB-MIX_transcript_56651;PB-MIX_transcript_58211;PB-MIX_transcript_59566;PB-MIX_transcript_72118;PB-MIX_transcript_74788;PB-MIX_transcript_77167;PB-MIX_transcript_78883;PB-MIX_transcript_825;PB-MIX_transcript…
PB-MIX_transcript_30361	PB-MIX_transcript_101939;PB-MIX_transcript_102338;PB-MIX_transcript_106279;PB-MIX_transcript_19179;PB-MIX_transcript_23088;PB-MIX_transcript_23750;PB-MIX_transcript_34978;PB-MIX_transcript_37381;PB-MIX_transcript_37435;PB-MIX_transcript_47955;PB-MIX_transcript_51951;PB-MIX_transcript_5403;PB-MIX_transcript_68653;PB-MIX_transcript_73620;PB-MIX_transcript_75914;PB-MIX_transcript_85482;PB-MIX_transc…
PB-MIX_transcript_32699	PB-MIX_transcript_103457;PB-MIX_transcript_3548;PB-MIX_transcript_40465;PB-MIX_transcript_47486;PB-MIX_transcript_47629;PB-MIX_transcript_539;PB-MIX_transcript_61895;PB-MIX_transcript_66889;PB-MIX_transcript_87489;PB-MIX_transcript_94275
PB-MIX_transcript_73372	PB-MIX_transcript_21482
PB-MIX_transcript_79070	PB-MIX_transcript_100557;PB-MIX_transcript_105368;PB-MIX_transcript_106352;PB-MIX_transcript_10932;PB-MIX_transcript_2843;PB-MIX_transcript_3074;PB-MIX_transcript_3080;PB-MIX_transcript_36527;PB-MIX_transcript_36547;PB-MIX_transcript_47983;PB-MIX_transcript_49104;PB-MIX_transcript_49266;PB-MIX_transcript_49859;PB-MIX_transcript_50875;PB-MIX_transcript_51581;PB-MIX_transcript_62498;PB-MIX_transcri…
PB-MIX_transcript_68485	PB-MIX_transcript_100881;PB-MIX_transcript_101702;PB-MIX_transcript_104953;PB-MIX_transcript_106966;PB-MIX_transcript_32730;PB-MIX_transcript_34802;PB-MIX_transcript_35824;PB-MIX_transcript_36029;PB-MIX_transcript_37167;PB-MIX_transcript_41994;PB-MIX_transcript_48292;PB-MIX_transcript_60106;PB-MIX_transcript_62717;PB-MIX_transcript_6734;PB-MIX_transcript_73668;PB-MIX_transcript_80311;PB-MIX_trans…
PB-MIX_transcript_104467	PB-MIX_transcript_100469;PB-MIX_transcript_101015;PB-MIX_transcript_101306;PB-MIX_transcript_11104;PB-MIX_transcript_12873;PB-MIX_transcript_14410;PB-MIX_transcript_31272;PB-MIX_transcript_45209;PB-MIX_transcript_48282;PB-MIX_transcript_52919;PB-MIX_transcript_54672;PB-MIX_transcript_55122;PB-MIX_transcript_58185;PB-MIX_transcript_60262;PB-MIX_transcript_64571;PB-MIX_transcript_65080;PB-MIX_trans…
PB-MIX_transcript_104500	PB-MIX_transcript_101171;PB-MIX_transcript_35743;PB-MIX_transcript_40398;PB-MIX_transcript_48421;PB-MIX_transcript_55880;PB-MIX_transcript_62766;PB-MIX_transcript_72780
PB-MIX_transcript_89942	PB-MIX_transcript_104654;PB-MIX_transcript_38863;PB-MIX_transcript_41336;PB-MIX_transcript_5020;PB-MIX_transcript_50264;PB-MIX_transcript_57018;PB-MIX_transcript_58023;PB-MIX_transcript_628;PB-MIX_transcript_74281;PB-MIX_transcript_80953;PB-MIX_transcript_87954;PB-MIX_transcript_92129;PB-MIX_transcript_96701;PB-MIX_transcript_97740
PB-MIX_transcript_101202	PB-MIX_transcript_103573;PB-MIX_transcript_104478;PB-MIX_transcript_105304;PB-MIX_transcript_22028;PB-MIX_transcript_3543;PB-MIX_transcript_39536;PB-MIX_transcript_40564;PB-MIX_transcript_40966;PB-MIX_transcript_44161;PB-MIX_transcript_44919;PB-MIX_transcript_5761;PB-MIX_transcript_73033;PB-MIX_transcript_74861;PB-MIX_transcript_75598;PB-MIX_transcript_77666;PB-MIX_transcript_77716;PB-MIX_transcr…
PB-MIX_transcript_36337	PB-MIX_transcript_103008;PB-MIX_transcript_15350;PB-MIX_transcript_2471;PB-MIX_transcript_32768;PB-MIX_transcript_34798;PB-MIX_transcript_37603;PB-MIX_transcript_3776;PB-MIX_transcript_46181;PB-MIX_transcript_46210;PB-MIX_transcript_521;PB-MIX_transcript_53195;PB-MIX_transcript_54786;PB-MIX_transcript_56551;PB-MIX_transcript_56930;PB-MIX_transcript_57252;PB-MIX_transcript_5880;PB-MIX_transcript_6…
PB-MIX_transcript_48495	PB-MIX_transcript_102709;PB-MIX_transcript_104604;PB-MIX_transcript_104761;PB-MIX_transcript_44891;PB-MIX_transcript_67838;PB-MIX_transcript_75835;PB-MIX_transcript_81930;PB-MIX_transcript_82236
PB-MIX_transcript_85646	PB-MIX_transcript_102196;PB-MIX_transcript_103870;PB-MIX_transcript_104973;PB-MIX_transcript_21534;PB-MIX_transcript_32088;PB-MIX_transcript_32135;PB-MIX_transcript_34711;PB-MIX_transcript_35113;PB-MIX_transcript_37558;PB-MIX_transcript_44709;PB-MIX_transcript_47005;PB-MIX_transcript_54530;PB-MIX_transcript_55399;PB-MIX_transcript_55912;PB-MIX_transcript_64269;PB-MIX_transcript_64748;PB-MIX_trans…
PB-MIX_transcript_58979	PB-MIX_transcript_101282;PB-MIX_transcript_104518;PB-MIX_transcript_105164;PB-MIX_transcript_18926;PB-MIX_transcript_18992;PB-MIX_transcript_20140;PB-MIX_transcript_33401;PB-MIX_transcript_34718;PB-MIX_transcript_36384;PB-MIX_transcript_38022;PB-MIX_transcript_40470;PB-MIX_transcript_410;PB-MIX_transcript_47365;PB-MIX_transcript_50413;PB-MIX_transcript_55696;PB-MIX_transcript_60110;PB-MIX_transcr…
PB-MIX_transcript_81256	PB-MIX_transcript_100514;PB-MIX_transcript_101740;PB-MIX_transcript_106310;PB-MIX_transcript_18336;PB-MIX_transcript_2956;PB-MIX_transcript_36987;PB-MIX_transcript_38827;PB-MIX_transcript_40724;PB-MIX_transcript_4329;PB-MIX_transcript_43706;PB-MIX_transcript_45406;PB-MIX_transcript_49000;PB-MIX_transcript_52899;PB-MIX_transcript_53631;PB-MIX_transcript_64563;PB-MIX_transcript_71005;PB-MIX_transcr…
PB-MIX_transcript_85610	PB-MIX_transcript_14867;PB-MIX_transcript_1770;PB-MIX_transcript_34912;PB-MIX_transcript_42420;PB-MIX_transcript_45559;PB-MIX_transcript_48999;PB-MIX_transcript_51338;PB-MIX_transcript_52525;PB-MIX_transcript_54883;PB-MIX_transcript_56660;PB-MIX_transcript_57436;PB-MIX_transcript_62144;PB-MIX_transcript_62375;PB-MIX_transcript_62835;PB-MIX_transcript_66715;PB-MIX_transcript_67878;PB-MIX_transcrip…
PB-MIX_transcript_31811	PB-MIX_transcript_103707;PB-MIX_transcript_105831;PB-MIX_transcript_106724;PB-MIX_transcript_32423;PB-MIX_transcript_35487;PB-MIX_transcript_49722;PB-MIX_transcript_5301;PB-MIX_transcript_59873;PB-MIX_transcript_75190;PB-MIX_transcript_7879;PB-MIX_transcript_85404;PB-MIX_transcript_89595;PB-MIX_transcript_93698;PB-MIX_transcript_98076;PB-MIX_transcript_98436
PB-MIX_transcript_58139	PB-MIX_transcript_104947;PB-MIX_transcript_106768;PB-MIX_transcript_26522;PB-MIX_transcript_34318;PB-MIX_transcript_3558;PB-MIX_transcript_36873;PB-MIX_transcript_38065;PB-MIX_transcript_44690;PB-MIX_transcript_46059;PB-MIX_transcript_47197;PB-MIX_transcript_51930;PB-MIX_transcript_53841;PB-MIX_transcript_66462;PB-MIX_transcript_66611;PB-MIX_transcript_68860;PB-MIX_transcript_75846;PB-MIX_transcr…
PB-MIX_transcript_91666	PB-MIX_transcript_106739;PB-MIX_transcript_21014;PB-MIX_transcript_34992;PB-MIX_transcript_45157;PB-MIX_transcript_46048;PB-MIX_transcript_46263;PB-MIX_transcript_50551;PB-MIX_transcript_55769;PB-MIX_transcript_56714;PB-MIX_transcript_59346;PB-MIX_transcript_64128;PB-MIX_transcript_65123;PB-MIX_transcript_6893;PB-MIX_transcript_73962;PB-MIX_transcript_75198;PB-MIX_transcript_78229;PB-MIX_transcri…
PB-MIX_transcript_69780	PB-MIX_transcript_102900;PB-MIX_transcript_106186;PB-MIX_transcript_106296;PB-MIX_transcript_106754;PB-MIX_transcript_107120;PB-MIX_transcript_38442;PB-MIX_transcript_43737;PB-MIX_transcript_44655;PB-MIX_transcript_54060;PB-MIX_transcript_55133;PB-MIX_transcript_55616;PB-MIX_transcript_59460;PB-MIX_transcript_62640;PB-MIX_transcript_64248;PB-MIX_transcript_64510;PB-MIX_transcript_66903;PB-MIX_tra…
PB-MIX_transcript_70364	PB-MIX_transcript_103011;PB-MIX_transcript_39018;PB-MIX_transcript_40750;PB-MIX_transcript_45482;PB-MIX_transcript_46084;PB-MIX_transcript_47327;PB-MIX_transcript_56092;PB-MIX_transcript_66896;PB-MIX_transcript_75162;PB-MIX_transcript_76157;PB-MIX_transcript_90797
PB-MIX_transcript_49097	PB-MIX_transcript_101611;PB-MIX_transcript_106186;PB-MIX_transcript_106754;PB-MIX_transcript_2041;PB-MIX_transcript_2899;PB-MIX_transcript_297;PB-MIX_transcript_323;PB-MIX_transcript_52616;PB-MIX_transcript_54365;PB-MIX_transcript_63214;PB-MIX_transcript_71367;PB-MIX_transcript_79186;PB-MIX_transcript_81632;PB-MIX_transcript_87193;PB-MIX_transcript_88242;PB-MIX_transcript_88604;PB-MIX_transcript_…
PB-MIX_transcript_87113	PB-MIX_transcript_570;PB-MIX_transcript_58064;PB-MIX_transcript_60045
PB-MIX_transcript_101136	PB-MIX_transcript_101283;PB-MIX_transcript_49213;PB-MIX_transcript_5659
PB-MIX_transcript_61580	PB-MIX_transcript_101664;PB-MIX_transcript_101919;PB-MIX_transcript_102740;PB-MIX_transcript_103805;PB-MIX_transcript_104213;PB-MIX_transcript_106601;PB-MIX_transcript_16074;PB-MIX_transcript_2347;PB-MIX_transcript_33792;PB-MIX_transcript_38450;PB-MIX_transcript_44682;PB-MIX_transcript_46307;PB-MIX_transcript_46990;PB-MIX_transcript_50983;PB-MIX_transcript_62909;PB-MIX_transcript_62960;PB-MIX_tra…
PB-MIX_transcript_85673	PB-MIX_transcript_101794;PB-MIX_transcript_106233;PB-MIX_transcript_20294;PB-MIX_transcript_2588;PB-MIX_transcript_3037;PB-MIX_transcript_3281;PB-MIX_transcript_35113;PB-MIX_transcript_3829;PB-MIX_transcript_38765;PB-MIX_transcript_40481;PB-MIX_transcript_40771;PB-MIX_transcript_41337;PB-MIX_transcript_41780;PB-MIX_transcript_4768;PB-MIX_transcript_4812;PB-MIX_transcript_5537;PB-MIX_transcript_55…
PB-MIX_transcript_32843	PB-MIX_transcript_105744;PB-MIX_transcript_40368;PB-MIX_transcript_53815;PB-MIX_transcript_60336;PB-MIX_transcript_80567;PB-MIX_transcript_90200
PB-MIX_transcript_36795	PB-MIX_transcript_14278;PB-MIX_transcript_32523;PB-MIX_transcript_35633;PB-MIX_transcript_57863;PB-MIX_transcript_62445;PB-MIX_transcript_70780;PB-MIX_transcript_72037;PB-MIX_transcript_72710;PB-MIX_transcript_74406;PB-MIX_transcript_78470;PB-MIX_transcript_88660;PB-MIX_transcript_88978;PB-MIX_transcript_94211;PB-MIX_transcript_9489;PB-MIX_transcript_98355
PB-MIX_transcript_63757	PB-MIX_transcript_103311;PB-MIX_transcript_105030;PB-MIX_transcript_21696;PB-MIX_transcript_33584;PB-MIX_transcript_37692;PB-MIX_transcript_44876;PB-MIX_transcript_52459;PB-MIX_transcript_61923;PB-MIX_transcript_64149;PB-MIX_transcript_7480;PB-MIX_transcript_78596;PB-MIX_transcript_81761;PB-MIX_transcript_83288;PB-MIX_transcript_84754;PB-MIX_transcript_85341;PB-MIX_transcript_86794;PB-MIX_transcr…
PB-MIX_transcript_74125	PB-MIX_transcript_102731;PB-MIX_transcript_103381;PB-MIX_transcript_104940;PB-MIX_transcript_106374;PB-MIX_transcript_106841;PB-MIX_transcript_31459;PB-MIX_transcript_38275;PB-MIX_transcript_46612;PB-MIX_transcript_49510;PB-MIX_transcript_49987;PB-MIX_transcript_53592;PB-MIX_transcript_55144;PB-MIX_transcript_58969;PB-MIX_transcript_60994;PB-MIX_transcript_62669;PB-MIX_transcript_62946;PB-MIX_tra…
PB-MIX_transcript_70771	PB-MIX_transcript_101283;PB-MIX_transcript_101624;PB-MIX_transcript_101794;PB-MIX_transcript_105406;PB-MIX_transcript_10764;PB-MIX_transcript_118;PB-MIX_transcript_41691;PB-MIX_transcript_4508;PB-MIX_transcript_46992;PB-MIX_transcript_48698;PB-MIX_transcript_51198;PB-MIX_transcript_55872;PB-MIX_transcript_65420;PB-MIX_transcript_71032;PB-MIX_transcript_75624;PB-MIX_transcript_75703;PB-MIX_transcr…
PB-MIX_transcript_30928	PB-MIX_transcript_37651;PB-MIX_transcript_53799;PB-MIX_transcript_61452;PB-MIX_transcript_87223;PB-MIX_transcript_90067
PB-MIX_transcript_56192	PB-MIX_transcript_37840;PB-MIX_transcript_46228;PB-MIX_transcript_62114
PB-MIX_transcript_91831	PB-MIX_transcript_102244;PB-MIX_transcript_102800;PB-MIX_transcript_102935;PB-MIX_transcript_103792;PB-MIX_transcript_104030;PB-MIX_transcript_104136;PB-MIX_transcript_104213;PB-MIX_transcript_105116;PB-MIX_transcript_105960;PB-MIX_transcript_106245;PB-MIX_transcript_106622;PB-MIX_transcript_29120;PB-MIX_transcript_39166;PB-MIX_transcript_39494;PB-MIX_transcript_41513;PB-MIX_transcript_58430;PB-M…
PB-MIX_transcript_91107	PB-MIX_transcript_18030;PB-MIX_transcript_41589;PB-MIX_transcript_55128;PB-MIX_transcript_56369;PB-MIX_transcript_58818;PB-MIX_transcript_68274;PB-MIX_transcript_79084;PB-MIX_transcript_85823;PB-MIX_transcript_93457;PB-MIX_transcript_97911
PB-MIX_transcript_82106	PB-MIX_transcript_101721;PB-MIX_transcript_12544;PB-MIX_transcript_19500;PB-MIX_transcript_35846;PB-MIX_transcript_426;PB-MIX_transcript_52849;PB-MIX_transcript_56483;PB-MIX_transcript_56713;PB-MIX_transcript_59321;PB-MIX_transcript_66041;PB-MIX_transcript_73551;PB-MIX_transcript_74058;PB-MIX_transcript_74154;PB-MIX_transcript_79952;PB-MIX_transcript_84283;PB-MIX_transcript_91551;PB-MIX_transcrip…
PB-MIX_transcript_106071	PB-MIX_transcript_10123;PB-MIX_transcript_10702;PB-MIX_transcript_107102;PB-MIX_transcript_44079;PB-MIX_transcript_45667;PB-MIX_transcript_76862;PB-MIX_transcript_77723;PB-MIX_transcript_8598;PB-MIX_transcript_87717;PB-MIX_transcript_95902
PB-MIX_transcript_72747	PB-MIX_transcript_101176;PB-MIX_transcript_46100
PB-MIX_transcript_48344	PB-MIX_transcript_102029;PB-MIX_transcript_10629;PB-MIX_transcript_37054;PB-MIX_transcript_38026;PB-MIX_transcript_5014;PB-MIX_transcript_55245;PB-MIX_transcript_5709;PB-MIX_transcript_65863;PB-MIX_transcript_89160;PB-MIX_transcript_91683;PB-MIX_transcript_94762;PB-MIX_transcript_95422
PB-MIX_transcript_39946	PB-MIX_transcript_32897;PB-MIX_transcript_40120
PB-MIX_transcript_66405	PB-MIX_transcript_100957;PB-MIX_transcript_3034;PB-MIX_transcript_31929;PB-MIX_transcript_46983;PB-MIX_transcript_53694;PB-MIX_transcript_56143;PB-MIX_transcript_59934;PB-MIX_transcript_66145;PB-MIX_transcript_67838;PB-MIX_transcript_75794;PB-MIX_transcript_77252;PB-MIX_transcript_80722;PB-MIX_transcript_82316;PB-MIX_transcript_82487;PB-MIX_transcript_89081;PB-MIX_transcript_91033
PB-MIX_transcript_105353	PB-MIX_transcript_100850;PB-MIX_transcript_101926;PB-MIX_transcript_102061;PB-MIX_transcript_12105;PB-MIX_transcript_21333;PB-MIX_transcript_24361;PB-MIX_transcript_34976;PB-MIX_transcript_36033;PB-MIX_transcript_43166;PB-MIX_transcript_43380;PB-MIX_transcript_47654;PB-MIX_transcript_54862;PB-MIX_transcript_58627;PB-MIX_transcript_60288;PB-MIX_transcript_6124;PB-MIX_transcript_62868;PB-MIX_transc…
PB-MIX_transcript_90020	PB-MIX_transcript_19988;PB-MIX_transcript_22655;PB-MIX_transcript_36900;PB-MIX_transcript_39215;PB-MIX_transcript_46938;PB-MIX_transcript_49420;PB-MIX_transcript_55759;PB-MIX_transcript_65031;PB-MIX_transcript_76492;PB-MIX_transcript_79402;PB-MIX_transcript_99138
PB-MIX_transcript_76034	PB-MIX_transcript_101895;PB-MIX_transcript_49302;PB-MIX_transcript_49935;PB-MIX_transcript_5026;PB-MIX_transcript_76192;PB-MIX_transcript_78377;PB-MIX_transcript_88325;PB-MIX_transcript_95626
PB-MIX_transcript_22835	PB-MIX_transcript_103550;PB-MIX_transcript_32913;PB-MIX_transcript_35381;PB-MIX_transcript_35468;PB-MIX_transcript_41582;PB-MIX_transcript_42;PB-MIX_transcript_42157;PB-MIX_transcript_43572;PB-MIX_transcript_69188;PB-MIX_transcript_74053;PB-MIX_transcript_86920;PB-MIX_transcript_93240;PB-MIX_transcript_94831;PB-MIX_transcript_96343;PB-MIX_transcript_97001;PB-MIX_transcript_97471;PB-MIX_transcript…
PB-MIX_transcript_80831	PB-MIX_transcript_106337;PB-MIX_transcript_11845;PB-MIX_transcript_1984;PB-MIX_transcript_2216;PB-MIX_transcript_39717;PB-MIX_transcript_47607;PB-MIX_transcript_63367;PB-MIX_transcript_74232;PB-MIX_transcript_76755;PB-MIX_transcript_89343;PB-MIX_transcript_91869
PB-MIX_transcript_68182	PB-MIX_transcript_101077;PB-MIX_transcript_104442;PB-MIX_transcript_23800;PB-MIX_transcript_31531;PB-MIX_transcript_33175;PB-MIX_transcript_37375;PB-MIX_transcript_55309;PB-MIX_transcript_61894;PB-MIX_transcript_64579;PB-MIX_transcript_724;PB-MIX_transcript_77103;PB-MIX_transcript_78674;PB-MIX_transcript_90749;PB-MIX_transcript_92987
PB-MIX_transcript_74885	PB-MIX_transcript_14008;PB-MIX_transcript_34718;PB-MIX_transcript_38022;PB-MIX_transcript_50294;PB-MIX_transcript_52455;PB-MIX_transcript_78596;PB-MIX_transcript_80520
PB-MIX_transcript_101904	PB-MIX_transcript_80214;PB-MIX_transcript_80349;PB-MIX_transcript_84654;PB-MIX_transcript_89712;PB-MIX_transcript_98010
PB-MIX_transcript_40674	PB-MIX_transcript_101094;PB-MIX_transcript_102493;PB-MIX_transcript_23791;PB-MIX_transcript_42406
PB-MIX_transcript_53346	PB-MIX_transcript_23800;PB-MIX_transcript_31531;PB-MIX_transcript_33175;PB-MIX_transcript_61894
PB-MIX_transcript_42730	PB-MIX_transcript_102313;PB-MIX_transcript_104806;PB-MIX_transcript_12339;PB-MIX_transcript_14716;PB-MIX_transcript_1636;PB-MIX_transcript_2733;PB-MIX_transcript_36899;PB-MIX_transcript_43858;PB-MIX_transcript_47568;PB-MIX_transcript_61344;PB-MIX_transcript_64648;PB-MIX_transcript_6940;PB-MIX_transcript_79552;PB-MIX_transcript_8185;PB-MIX_transcript_88647;PB-MIX_transcript_94744
PB-MIX_transcript_89341	PB-MIX_transcript_106503;PB-MIX_transcript_107069;PB-MIX_transcript_16387;PB-MIX_transcript_24187;PB-MIX_transcript_2670;PB-MIX_transcript_2709;PB-MIX_transcript_31923;PB-MIX_transcript_40210;PB-MIX_transcript_4084;PB-MIX_transcript_53159;PB-MIX_transcript_66288;PB-MIX_transcript_69986;PB-MIX_transcript_70757;PB-MIX_transcript_72772;PB-MIX_transcript_75389;PB-MIX_transcript_78187;PB-MIX_transcrip…
PB-MIX_transcript_33037	PB-MIX_transcript_102691;PB-MIX_transcript_1283;PB-MIX_transcript_19059;PB-MIX_transcript_35960;PB-MIX_transcript_43673;PB-MIX_transcript_43712;PB-MIX_transcript_49402;PB-MIX_transcript_51043;PB-MIX_transcript_52670;PB-MIX_transcript_55515;PB-MIX_transcript_56645;PB-MIX_transcript_61656;PB-MIX_transcript_63742;PB-MIX_transcript_67963;PB-MIX_transcript_68988;PB-MIX_transcript_69658;PB-MIX_transcri…
PB-MIX_transcript_62818	PB-MIX_transcript_2004;PB-MIX_transcript_31481;PB-MIX_transcript_37458;PB-MIX_transcript_49888;PB-MIX_transcript_52455;PB-MIX_transcript_71750
PB-MIX_transcript_93148	PB-MIX_transcript_101624;PB-MIX_transcript_16216;PB-MIX_transcript_25118;PB-MIX_transcript_2661;PB-MIX_transcript_35954;PB-MIX_transcript_36208;PB-MIX_transcript_3789;PB-MIX_transcript_40011;PB-MIX_transcript_4532;PB-MIX_transcript_45430;PB-MIX_transcript_50152;PB-MIX_transcript_53219;PB-MIX_transcript_58131;PB-MIX_transcript_60393;PB-MIX_transcript_61468;PB-MIX_transcript_69626;PB-MIX_transcript…
PB-MIX_transcript_66347	PB-MIX_transcript_100283;PB-MIX_transcript_100514;PB-MIX_transcript_100649;PB-MIX_transcript_103497;PB-MIX_transcript_1309;PB-MIX_transcript_1416;PB-MIX_transcript_14348;PB-MIX_transcript_33027;PB-MIX_transcript_33794;PB-MIX_transcript_38543;PB-MIX_transcript_42764;PB-MIX_transcript_4402;PB-MIX_transcript_44027;PB-MIX_transcript_46280;PB-MIX_transcript_48048;PB-MIX_transcript_56498;PB-MIX_transcr…
PB-MIX_transcript_60841	PB-MIX_transcript_104761;PB-MIX_transcript_20570;PB-MIX_transcript_39791;PB-MIX_transcript_44841;PB-MIX_transcript_55634;PB-MIX_transcript_81691;PB-MIX_transcript_83504;PB-MIX_transcript_96394
PB-MIX_transcript_78589	PB-MIX_transcript_105748;PB-MIX_transcript_20697;PB-MIX_transcript_2443;PB-MIX_transcript_24476;PB-MIX_transcript_31712;PB-MIX_transcript_36945;PB-MIX_transcript_37332;PB-MIX_transcript_39181;PB-MIX_transcript_43929;PB-MIX_transcript_45312;PB-MIX_transcript_52052;PB-MIX_transcript_53694;PB-MIX_transcript_60963;PB-MIX_transcript_63072;PB-MIX_transcript_6436;PB-MIX_transcript_66283;PB-MIX_transcrip…
PB-MIX_transcript_35981	PB-MIX_transcript_100763;PB-MIX_transcript_104804;PB-MIX_transcript_105268;PB-MIX_transcript_20200;PB-MIX_transcript_32857;PB-MIX_transcript_36309;PB-MIX_transcript_38981;PB-MIX_transcript_48295;PB-MIX_transcript_52739;PB-MIX_transcript_53959;PB-MIX_transcript_58422;PB-MIX_transcript_5943;PB-MIX_transcript_62271;PB-MIX_transcript_73451;PB-MIX_transcript_75756;PB-MIX_transcript_82414;PB-MIX_transc…
PB-MIX_transcript_76193	PB-MIX_transcript_105878;PB-MIX_transcript_13621;PB-MIX_transcript_13953;PB-MIX_transcript_20534;PB-MIX_transcript_28314;PB-MIX_transcript_36440;PB-MIX_transcript_389;PB-MIX_transcript_40481;PB-MIX_transcript_4463;PB-MIX_transcript_51382;PB-MIX_transcript_5539;PB-MIX_transcript_59097;PB-MIX_transcript_62325;PB-MIX_transcript_6285;PB-MIX_transcript_67048;PB-MIX_transcript_74475;PB-MIX_transcript_8…
PB-MIX_transcript_91526	PB-MIX_transcript_2407;PB-MIX_transcript_39113;PB-MIX_transcript_40290;PB-MIX_transcript_54045;PB-MIX_transcript_68104;PB-MIX_transcript_73259;PB-MIX_transcript_74547;PB-MIX_transcript_80027;PB-MIX_transcript_82960;PB-MIX_transcript_87170;PB-MIX_transcript_94995
PB-MIX_transcript_91987	PB-MIX_transcript_103259;PB-MIX_transcript_33401;PB-MIX_transcript_3558;PB-MIX_transcript_36670;PB-MIX_transcript_36873;PB-MIX_transcript_48132;PB-MIX_transcript_53622;PB-MIX_transcript_76644;PB-MIX_transcript_76718;PB-MIX_transcript_77666;PB-MIX_transcript_88397;PB-MIX_transcript_94433;PB-MIX_transcript_97375
PB-MIX_transcript_29366	PB-MIX_transcript_101039;PB-MIX_transcript_101556;PB-MIX_transcript_3832;PB-MIX_transcript_3858;PB-MIX_transcript_4233;PB-MIX_transcript_53117;PB-MIX_transcript_55366;PB-MIX_transcript_55739;PB-MIX_transcript_62721;PB-MIX_transcript_76612;PB-MIX_transcript_81834;PB-MIX_transcript_83639;PB-MIX_transcript_84420
PB-MIX_transcript_56233	PB-MIX_transcript_100382;PB-MIX_transcript_100596;PB-MIX_transcript_106558;PB-MIX_transcript_24364;PB-MIX_transcript_32808;PB-MIX_transcript_33405;PB-MIX_transcript_47361;PB-MIX_transcript_48590;PB-MIX_transcript_50019;PB-MIX_transcript_60709;PB-MIX_transcript_60834;PB-MIX_transcript_62736;PB-MIX_transcript_6549;PB-MIX_transcript_65863;PB-MIX_transcript_67797;PB-MIX_transcript_68015;PB-MIX_transc…
PB-MIX_transcript_62429	PB-MIX_transcript_101876;PB-MIX_transcript_104771;PB-MIX_transcript_105285;PB-MIX_transcript_106577;PB-MIX_transcript_49947;PB-MIX_transcript_51396;PB-MIX_transcript_53280;PB-MIX_transcript_55160;PB-MIX_transcript_57247;PB-MIX_transcript_57980;PB-MIX_transcript_60663;PB-MIX_transcript_61051;PB-MIX_transcript_61465;PB-MIX_transcript_62349;PB-MIX_transcript_62900;PB-MIX_transcript_65139;PB-MIX_tran…
PB-MIX_transcript_77312	PB-MIX_transcript_32624;PB-MIX_transcript_53793;PB-MIX_transcript_60555;PB-MIX_transcript_66823;PB-MIX_transcript_96147
PB-MIX_transcript_31084	PB-MIX_transcript_101803;PB-MIX_transcript_102335;PB-MIX_transcript_37795;PB-MIX_transcript_38507;PB-MIX_transcript_54929;PB-MIX_transcript_60585;PB-MIX_transcript_62088;PB-MIX_transcript_77281;PB-MIX_transcript_79664;PB-MIX_transcript_90159;PB-MIX_transcript_99340;PB-MIX_transcript_99780
PB-MIX_transcript_90003	PB-MIX_transcript_100266;PB-MIX_transcript_10081;PB-MIX_transcript_102314;PB-MIX_transcript_104707;PB-MIX_transcript_105878;PB-MIX_transcript_31814;PB-MIX_transcript_322;PB-MIX_transcript_36672;PB-MIX_transcript_48327;PB-MIX_transcript_54021;PB-MIX_transcript_58134;PB-MIX_transcript_64498;PB-MIX_transcript_7452;PB-MIX_transcript_7579;PB-MIX_transcript_8416;PB-MIX_transcript_88465
PB-MIX_transcript_54958	PB-MIX_transcript_37518;PB-MIX_transcript_71767
PB-MIX_transcript_49979	PB-MIX_transcript_32449;PB-MIX_transcript_34817;PB-MIX_transcript_35403;PB-MIX_transcript_36398;PB-MIX_transcript_36897;PB-MIX_transcript_37330;PB-MIX_transcript_40217;PB-MIX_transcript_44444;PB-MIX_transcript_52853;PB-MIX_transcript_58127;PB-MIX_transcript_59710;PB-MIX_transcript_61598;PB-MIX_transcript_77;PB-MIX_transcript_77238;PB-MIX_transcript_77254;PB-MIX_transcript_78873;PB-MIX_transcript_…
PB-MIX_transcript_92758	PB-MIX_transcript_100397;PB-MIX_transcript_101277;PB-MIX_transcript_101531;PB-MIX_transcript_104139;PB-MIX_transcript_104413;PB-MIX_transcript_13406;PB-MIX_transcript_56992;PB-MIX_transcript_58311;PB-MIX_transcript_59032;PB-MIX_transcript_6217;PB-MIX_transcript_63761;PB-MIX_transcript_65488;PB-MIX_transcript_66299;PB-MIX_transcript_67913;PB-MIX_transcript_69509;PB-MIX_transcript_69891;PB-MIX_tran…
PB-MIX_transcript_59415	PB-MIX_transcript_100543;PB-MIX_transcript_105116;PB-MIX_transcript_106465;PB-MIX_transcript_23190;PB-MIX_transcript_32648;PB-MIX_transcript_33992;PB-MIX_transcript_65516;PB-MIX_transcript_81737;PB-MIX_transcript_93988;PB-MIX_transcript_9683;PB-MIX_transcript_9829
PB-MIX_transcript_30559	PB-MIX_transcript_106154;PB-MIX_transcript_1296;PB-MIX_transcript_131;PB-MIX_transcript_21534;PB-MIX_transcript_28437;PB-MIX_transcript_31387;PB-MIX_transcript_33366;PB-MIX_transcript_37897;PB-MIX_transcript_45072;PB-MIX_transcript_45327;PB-MIX_transcript_4829;PB-MIX_transcript_5107;PB-MIX_transcript_53723;PB-MIX_transcript_5435;PB-MIX_transcript_5477;PB-MIX_transcript_55252;PB-MIX_transcript_568…
PB-MIX_transcript_30473	PB-MIX_transcript_105179;PB-MIX_transcript_12064;PB-MIX_transcript_31566;PB-MIX_transcript_32128;PB-MIX_transcript_37229;PB-MIX_transcript_40353;PB-MIX_transcript_41241;PB-MIX_transcript_41928;PB-MIX_transcript_44841;PB-MIX_transcript_48367;PB-MIX_transcript_50710;PB-MIX_transcript_53219;PB-MIX_transcript_53327;PB-MIX_transcript_53565;PB-MIX_transcript_60741;PB-MIX_transcript_63555;PB-MIX_transcr…
PB-MIX_transcript_92220	PB-MIX_transcript_101985;PB-MIX_transcript_103008;PB-MIX_transcript_103395;PB-MIX_transcript_13049;PB-MIX_transcript_37840;PB-MIX_transcript_47410;PB-MIX_transcript_48895;PB-MIX_transcript_49949;PB-MIX_transcript_521;PB-MIX_transcript_56907;PB-MIX_transcript_60047;PB-MIX_transcript_64161;PB-MIX_transcript_66364;PB-MIX_transcript_71342;PB-MIX_transcript_72395;PB-MIX_transcript_77868;PB-MIX_transcr…
PB-MIX_transcript_27862	PB-MIX_transcript_32913;PB-MIX_transcript_42;PB-MIX_transcript_69188;PB-MIX_transcript_86920;PB-MIX_transcript_97471
PB-MIX_transcript_45330	PB-MIX_transcript_101873;PB-MIX_transcript_104076;PB-MIX_transcript_104606;PB-MIX_transcript_34623;PB-MIX_transcript_44354;PB-MIX_transcript_44879;PB-MIX_transcript_50098;PB-MIX_transcript_50664;PB-MIX_transcript_52532;PB-MIX_transcript_54745;PB-MIX_transcript_58144;PB-MIX_transcript_62587;PB-MIX_transcript_63806;PB-MIX_transcript_75155;PB-MIX_transcript_76540;PB-MIX_transcript_80798;PB-MIX_trans…
PB-MIX_transcript_74102	PB-MIX_transcript_1424;PB-MIX_transcript_23473;PB-MIX_transcript_23489;PB-MIX_transcript_26101;PB-MIX_transcript_34635;PB-MIX_transcript_37313;PB-MIX_transcript_55583;PB-MIX_transcript_59558;PB-MIX_transcript_61876;PB-MIX_transcript_70292;PB-MIX_transcript_74407;PB-MIX_transcript_82223;PB-MIX_transcript_86835;PB-MIX_transcript_899;PB-MIX_transcript_92605;PB-MIX_transcript_97556
PB-MIX_transcript_106687	PB-MIX_transcript_102662;PB-MIX_transcript_102708;PB-MIX_transcript_104541;PB-MIX_transcript_3055;PB-MIX_transcript_3263;PB-MIX_transcript_40294;PB-MIX_transcript_43496;PB-MIX_transcript_45586;PB-MIX_transcript_48082;PB-MIX_transcript_55705;PB-MIX_transcript_63112;PB-MIX_transcript_69709;PB-MIX_transcript_8386;PB-MIX_transcript_8471;PB-MIX_transcript_89352;PB-MIX_transcript_89483;PB-MIX_transcrip…
PB-MIX_transcript_52462	PB-MIX_transcript_37679;PB-MIX_transcript_37734;PB-MIX_transcript_42273;PB-MIX_transcript_54323;PB-MIX_transcript_81390;PB-MIX_transcript_86218;PB-MIX_transcript_96805
PB-MIX_transcript_39751	PB-MIX_transcript_103304;PB-MIX_transcript_12335;PB-MIX_transcript_14951;PB-MIX_transcript_31781;PB-MIX_transcript_31969;PB-MIX_transcript_34042;PB-MIX_transcript_3913;PB-MIX_transcript_42494;PB-MIX_transcript_42947;PB-MIX_transcript_46549;PB-MIX_transcript_47521;PB-MIX_transcript_47907;PB-MIX_transcript_50000;PB-MIX_transcript_52926;PB-MIX_transcript_67048;PB-MIX_transcript_6708;PB-MIX_transcrip…
PB-MIX_transcript_86522	PB-MIX_transcript_64049;PB-MIX_transcript_82630
PB-MIX_transcript_81914	PB-MIX_transcript_101951;PB-MIX_transcript_104128;PB-MIX_transcript_18054;PB-MIX_transcript_3950;PB-MIX_transcript_46220;PB-MIX_transcript_4662;PB-MIX_transcript_47105;PB-MIX_transcript_62748;PB-MIX_transcript_64022;PB-MIX_transcript_68304;PB-MIX_transcript_73166;PB-MIX_transcript_73428;PB-MIX_transcript_86843;PB-MIX_transcript_91001;PB-MIX_transcript_91102;PB-MIX_transcript_9295;PB-MIX_transcrip…
PB-MIX_transcript_105851	PB-MIX_transcript_106010;PB-MIX_transcript_365;PB-MIX_transcript_3773;PB-MIX_transcript_417;PB-MIX_transcript_48454;PB-MIX_transcript_76681
PB-MIX_transcript_85488	PB-MIX_transcript_102504;PB-MIX_transcript_104;PB-MIX_transcript_105896;PB-MIX_transcript_106362;PB-MIX_transcript_11089;PB-MIX_transcript_19829;PB-MIX_transcript_43121;PB-MIX_transcript_45533;PB-MIX_transcript_49099;PB-MIX_transcript_49442;PB-MIX_transcript_62608;PB-MIX_transcript_64745;PB-MIX_transcript_76540;PB-MIX_transcript_88428;PB-MIX_transcript_95517;PB-MIX_transcript_96190;PB-MIX_transcr…
PB-MIX_transcript_74437	PB-MIX_transcript_100241;PB-MIX_transcript_101865;PB-MIX_transcript_15635;PB-MIX_transcript_16267;PB-MIX_transcript_18969;PB-MIX_transcript_38902;PB-MIX_transcript_45589;PB-MIX_transcript_67488;PB-MIX_transcript_9613;PB-MIX_transcript_98621
PB-MIX_transcript_53771	PB-MIX_transcript_104403;PB-MIX_transcript_20037;PB-MIX_transcript_32987;PB-MIX_transcript_34978;PB-MIX_transcript_38175;PB-MIX_transcript_39803;PB-MIX_transcript_39905;PB-MIX_transcript_42931;PB-MIX_transcript_45140;PB-MIX_transcript_46033;PB-MIX_transcript_53244;PB-MIX_transcript_5761;PB-MIX_transcript_57757;PB-MIX_transcript_57951;PB-MIX_transcript_59080;PB-MIX_transcript_60201;PB-MIX_transcri…
PB-MIX_transcript_40177	PB-MIX_transcript_100268;PB-MIX_transcript_37859;PB-MIX_transcript_39836;PB-MIX_transcript_40862;PB-MIX_transcript_47739;PB-MIX_transcript_58134;PB-MIX_transcript_7279;PB-MIX_transcript_76297;PB-MIX_transcript_79137;PB-MIX_transcript_87969;PB-MIX_transcript_90224;PB-MIX_transcript_92711;PB-MIX_transcript_92841
PB-MIX_transcript_30543	PB-MIX_transcript_102479;PB-MIX_transcript_102546;PB-MIX_transcript_104550;PB-MIX_transcript_105699;PB-MIX_transcript_15835;PB-MIX_transcript_2181;PB-MIX_transcript_3028;PB-MIX_transcript_39037;PB-MIX_transcript_40231;PB-MIX_transcript_43410;PB-MIX_transcript_44582;PB-MIX_transcript_46873;PB-MIX_transcript_47227;PB-MIX_transcript_61583;PB-MIX_transcript_65358;PB-MIX_transcript_65646;PB-MIX_transc…
PB-MIX_transcript_97004	PB-MIX_transcript_46010;PB-MIX_transcript_48164;PB-MIX_transcript_61175;PB-MIX_transcript_82951;PB-MIX_transcript_92277
PB-MIX_transcript_62671	PB-MIX_transcript_102038;PB-MIX_transcript_105398;PB-MIX_transcript_106982;PB-MIX_transcript_19855;PB-MIX_transcript_36431;PB-MIX_transcript_37510;PB-MIX_transcript_46848;PB-MIX_transcript_53932;PB-MIX_transcript_55824;PB-MIX_transcript_61867;PB-MIX_transcript_63635;PB-MIX_transcript_74597;PB-MIX_transcript_80153;PB-MIX_transcript_81774;PB-MIX_transcript_90130;PB-MIX_transcript_93381
PB-MIX_transcript_83348	PB-MIX_transcript_100526;PB-MIX_transcript_105623;PB-MIX_transcript_105780;PB-MIX_transcript_22501;PB-MIX_transcript_35892;PB-MIX_transcript_38329;PB-MIX_transcript_45811;PB-MIX_transcript_46278;PB-MIX_transcript_54336;PB-MIX_transcript_54392;PB-MIX_transcript_61238;PB-MIX_transcript_64829;PB-MIX_transcript_74262;PB-MIX_transcript_83560;PB-MIX_transcript_98373;PB-MIX_transcript_98969
PB-MIX_transcript_60283	PB-MIX_transcript_2156;PB-MIX_transcript_2326;PB-MIX_transcript_35002;PB-MIX_transcript_35292;PB-MIX_transcript_38597;PB-MIX_transcript_40862;PB-MIX_transcript_72153;PB-MIX_transcript_84213;PB-MIX_transcript_93470
PB-MIX_transcript_41832	PB-MIX_transcript_100556;PB-MIX_transcript_11179;PB-MIX_transcript_1217;PB-MIX_transcript_12357;PB-MIX_transcript_27433;PB-MIX_transcript_40549;PB-MIX_transcript_43629;PB-MIX_transcript_51359;PB-MIX_transcript_52341;PB-MIX_transcript_53092;PB-MIX_transcript_53440;PB-MIX_transcript_53605;PB-MIX_transcript_56682;PB-MIX_transcript_62358;PB-MIX_transcript_69744;PB-MIX_transcript_71534;PB-MIX_transcri…
PB-MIX_transcript_98378	PB-MIX_transcript_46468;PB-MIX_transcript_60546;PB-MIX_transcript_61202;PB-MIX_transcript_67572;PB-MIX_transcript_71784
PB-MIX_transcript_73566	PB-MIX_transcript_106692;PB-MIX_transcript_35278;PB-MIX_transcript_50695;PB-MIX_transcript_61756;PB-MIX_transcript_65793;PB-MIX_transcript_70984;PB-MIX_transcript_75184
PB-MIX_transcript_37408	PB-MIX_transcript_102045;PB-MIX_transcript_34279;PB-MIX_transcript_37431;PB-MIX_transcript_38309;PB-MIX_transcript_39482;PB-MIX_transcript_40832;PB-MIX_transcript_43654;PB-MIX_transcript_49059;PB-MIX_transcript_50895;PB-MIX_transcript_52318;PB-MIX_transcript_54275;PB-MIX_transcript_57068;PB-MIX_transcript_65863;PB-MIX_transcript_69821;PB-MIX_transcript_70661;PB-MIX_transcript_75222;PB-MIX_transcr…
PB-MIX_transcript_90626	PB-MIX_transcript_100767;PB-MIX_transcript_102415;PB-MIX_transcript_102475;PB-MIX_transcript_10673;PB-MIX_transcript_11930;PB-MIX_transcript_12867;PB-MIX_transcript_16774;PB-MIX_transcript_2121;PB-MIX_transcript_34363;PB-MIX_transcript_35027;PB-MIX_transcript_38102;PB-MIX_transcript_39059;PB-MIX_transcript_40698;PB-MIX_transcript_47973;PB-MIX_transcript_50994;PB-MIX_transcript_52971;PB-MIX_transc…
PB-MIX_transcript_21133	PB-MIX_transcript_5466;PB-MIX_transcript_75637;PB-MIX_transcript_81433
PB-MIX_transcript_81903	PB-MIX_transcript_105918;PB-MIX_transcript_106091;PB-MIX_transcript_1579;PB-MIX_transcript_26491;PB-MIX_transcript_32902;PB-MIX_transcript_32948;PB-MIX_transcript_33202;PB-MIX_transcript_34418;PB-MIX_transcript_35489;PB-MIX_transcript_40497;PB-MIX_transcript_4303;PB-MIX_transcript_55034;PB-MIX_transcript_62090;PB-MIX_transcript_70691;PB-MIX_transcript_71060;PB-MIX_transcript_75178;PB-MIX_transcri…
PB-MIX_transcript_44469	PB-MIX_transcript_104544;PB-MIX_transcript_105514;PB-MIX_transcript_16801;PB-MIX_transcript_23853;PB-MIX_transcript_2462;PB-MIX_transcript_34773;PB-MIX_transcript_38461;PB-MIX_transcript_39332;PB-MIX_transcript_42384;PB-MIX_transcript_44407;PB-MIX_transcript_62162;PB-MIX_transcript_64356;PB-MIX_transcript_69257;PB-MIX_transcript_74628;PB-MIX_transcript_77584;PB-MIX_transcript_85249;PB-MIX_transcr…
PB-MIX_transcript_80727	PB-MIX_transcript_95226
PB-MIX_transcript_98933	PB-MIX_transcript_101611;PB-MIX_transcript_102324;PB-MIX_transcript_102900;PB-MIX_transcript_104221;PB-MIX_transcript_106186;PB-MIX_transcript_106754;PB-MIX_transcript_107120;PB-MIX_transcript_21269;PB-MIX_transcript_22888;PB-MIX_transcript_36822;PB-MIX_transcript_38442;PB-MIX_transcript_43737;PB-MIX_transcript_44655;PB-MIX_transcript_54060;PB-MIX_transcript_55133;PB-MIX_transcript_59460;PB-MIX_t…
PB-MIX_transcript_70857	PB-MIX_transcript_11599;PB-MIX_transcript_20679;PB-MIX_transcript_43363;PB-MIX_transcript_53289;PB-MIX_transcript_54930;PB-MIX_transcript_5926;PB-MIX_transcript_71998;PB-MIX_transcript_72441;PB-MIX_transcript_72579;PB-MIX_transcript_75472;PB-MIX_transcript_78785;PB-MIX_transcript_84360;PB-MIX_transcript_85560;PB-MIX_transcript_86229;PB-MIX_transcript_86908;PB-MIX_transcript_8949;PB-MIX_transcript…
PB-MIX_transcript_30724	PB-MIX_transcript_104726;PB-MIX_transcript_12404;PB-MIX_transcript_26155;PB-MIX_transcript_43414;PB-MIX_transcript_47374;PB-MIX_transcript_54055;PB-MIX_transcript_55244;PB-MIX_transcript_7826;PB-MIX_transcript_81981
PB-MIX_transcript_56623	PB-MIX_transcript_101585;PB-MIX_transcript_102891;PB-MIX_transcript_16387;PB-MIX_transcript_27155;PB-MIX_transcript_31324;PB-MIX_transcript_33998;PB-MIX_transcript_35307;PB-MIX_transcript_43734;PB-MIX_transcript_47313;PB-MIX_transcript_47779;PB-MIX_transcript_51500;PB-MIX_transcript_53650;PB-MIX_transcript_55056;PB-MIX_transcript_55240;PB-MIX_transcript_55406;PB-MIX_transcript_58781;PB-MIX_transc…
PB-MIX_transcript_92743	PB-MIX_transcript_67838;PB-MIX_transcript_84376;PB-MIX_transcript_94973
PB-MIX_transcript_104675	PB-MIX_transcript_105560;PB-MIX_transcript_3206;PB-MIX_transcript_38819;PB-MIX_transcript_41090;PB-MIX_transcript_46554;PB-MIX_transcript_48795;PB-MIX_transcript_49027;PB-MIX_transcript_56773;PB-MIX_transcript_57431;PB-MIX_transcript_58692;PB-MIX_transcript_74474;PB-MIX_transcript_74495;PB-MIX_transcript_75396;PB-MIX_transcript_77505;PB-MIX_transcript_81672;PB-MIX_transcript_93413;PB-MIX_transcri…
PB-MIX_transcript_85952	PB-MIX_transcript_106134;PB-MIX_transcript_35011;PB-MIX_transcript_41062;PB-MIX_transcript_42346;PB-MIX_transcript_54663;PB-MIX_transcript_56965;PB-MIX_transcript_58557;PB-MIX_transcript_60670;PB-MIX_transcript_62032;PB-MIX_transcript_64262;PB-MIX_transcript_67962;PB-MIX_transcript_70978;PB-MIX_transcript_73211;PB-MIX_transcript_75360;PB-MIX_transcript_81930;PB-MIX_transcript_89938;PB-MIX_transcr…
PB-MIX_transcript_57559	PB-MIX_transcript_100389;PB-MIX_transcript_100568;PB-MIX_transcript_39545;PB-MIX_transcript_43683;PB-MIX_transcript_61412;PB-MIX_transcript_67446;PB-MIX_transcript_71895;PB-MIX_transcript_76165;PB-MIX_transcript_79961;PB-MIX_transcript_91347;PB-MIX_transcript_99058
PB-MIX_transcript_29983	PB-MIX_transcript_100512;PB-MIX_transcript_31451;PB-MIX_transcript_34707;PB-MIX_transcript_56610;PB-MIX_transcript_58824;PB-MIX_transcript_71624;PB-MIX_transcript_95001
PB-MIX_transcript_10698	PB-MIX_transcript_104541;PB-MIX_transcript_32830;PB-MIX_transcript_40294;PB-MIX_transcript_42833;PB-MIX_transcript_52737;PB-MIX_transcript_56237;PB-MIX_transcript_58405;PB-MIX_transcript_62506;PB-MIX_transcript_63112;PB-MIX_transcript_69946;PB-MIX_transcript_74284;PB-MIX_transcript_77231;PB-MIX_transcript_77813;PB-MIX_transcript_7849;PB-MIX_transcript_82593;PB-MIX_transcript_85166;PB-MIX_transcri…
PB-MIX_transcript_96778	PB-MIX_transcript_79661
PB-MIX_transcript_55754	PB-MIX_transcript_1302;PB-MIX_transcript_2823;PB-MIX_transcript_2909;PB-MIX_transcript_33312;PB-MIX_transcript_39517;PB-MIX_transcript_44504;PB-MIX_transcript_47511;PB-MIX_transcript_48286;PB-MIX_transcript_62606;PB-MIX_transcript_66774;PB-MIX_transcript_76931;PB-MIX_transcript_77019;PB-MIX_transcript_88772
PB-MIX_transcript_42010	PB-MIX_transcript_102497;PB-MIX_transcript_13478;PB-MIX_transcript_27695;PB-MIX_transcript_40869;PB-MIX_transcript_46931;PB-MIX_transcript_49987;PB-MIX_transcript_54891;PB-MIX_transcript_58649;PB-MIX_transcript_59545;PB-MIX_transcript_62552;PB-MIX_transcript_67023;PB-MIX_transcript_69993;PB-MIX_transcript_74761;PB-MIX_transcript_75412;PB-MIX_transcript_76105;PB-MIX_transcript_83391;PB-MIX_transcr…
PB-MIX_transcript_30680	PB-MIX_transcript_104276;PB-MIX_transcript_104316;PB-MIX_transcript_105349;PB-MIX_transcript_37053;PB-MIX_transcript_39305;PB-MIX_transcript_40855;PB-MIX_transcript_42425;PB-MIX_transcript_43139;PB-MIX_transcript_44589;PB-MIX_transcript_45886;PB-MIX_transcript_45973;PB-MIX_transcript_46803;PB-MIX_transcript_52692;PB-MIX_transcript_56206;PB-MIX_transcript_59426;PB-MIX_transcript_62590;PB-MIX_trans…
PB-MIX_transcript_95735	PB-MIX_transcript_101392;PB-MIX_transcript_105100;PB-MIX_transcript_34040;PB-MIX_transcript_53211;PB-MIX_transcript_57736;PB-MIX_transcript_65812;PB-MIX_transcript_99780
PB-MIX_transcript_30661	PB-MIX_transcript_181;PB-MIX_transcript_32000;PB-MIX_transcript_37155;PB-MIX_transcript_40441;PB-MIX_transcript_41036;PB-MIX_transcript_43142;PB-MIX_transcript_71214;PB-MIX_transcript_80201;PB-MIX_transcript_87009;PB-MIX_transcript_89253
PB-MIX_transcript_86807	PB-MIX_transcript_101110;PB-MIX_transcript_102024;PB-MIX_transcript_102750;PB-MIX_transcript_106690;PB-MIX_transcript_32205;PB-MIX_transcript_38099;PB-MIX_transcript_41160;PB-MIX_transcript_47466;PB-MIX_transcript_49119;PB-MIX_transcript_55064;PB-MIX_transcript_58740;PB-MIX_transcript_60706;PB-MIX_transcript_60707;PB-MIX_transcript_63954;PB-MIX_transcript_68914;PB-MIX_transcript_69149;PB-MIX_tran…
PB-MIX_transcript_82443	PB-MIX_transcript_101566;PB-MIX_transcript_3204;PB-MIX_transcript_39389;PB-MIX_transcript_3987;PB-MIX_transcript_41523;PB-MIX_transcript_43222;PB-MIX_transcript_71595;PB-MIX_transcript_72233;PB-MIX_transcript_78435;PB-MIX_transcript_99032;PB-MIX_transcript_99343
PB-MIX_transcript_50177	PB-MIX_transcript_102826;PB-MIX_transcript_106124;PB-MIX_transcript_106244;PB-MIX_transcript_32449;PB-MIX_transcript_39631;PB-MIX_transcript_42136;PB-MIX_transcript_42733;PB-MIX_transcript_44198;PB-MIX_transcript_45621;PB-MIX_transcript_48580;PB-MIX_transcript_49242;PB-MIX_transcript_51975;PB-MIX_transcript_53456;PB-MIX_transcript_55210;PB-MIX_transcript_59710;PB-MIX_transcript_60606;PB-MIX_trans…
PB-MIX_transcript_30435	PB-MIX_transcript_101917;PB-MIX_transcript_104633;PB-MIX_transcript_106307;PB-MIX_transcript_106985;PB-MIX_transcript_233;PB-MIX_transcript_25323;PB-MIX_transcript_340;PB-MIX_transcript_34229;PB-MIX_transcript_46070;PB-MIX_transcript_49136;PB-MIX_transcript_58060;PB-MIX_transcript_60197;PB-MIX_transcript_63685;PB-MIX_transcript_64733;PB-MIX_transcript_68092;PB-MIX_transcript_69390;PB-MIX_transcri…
PB-MIX_transcript_29869	PB-MIX_transcript_100641;PB-MIX_transcript_12538;PB-MIX_transcript_28886;PB-MIX_transcript_32351;PB-MIX_transcript_34696;PB-MIX_transcript_34793;PB-MIX_transcript_49642;PB-MIX_transcript_53613;PB-MIX_transcript_53944;PB-MIX_transcript_85032;PB-MIX_transcript_89820;PB-MIX_transcript_94584
PB-MIX_transcript_103091	PB-MIX_transcript_32913;PB-MIX_transcript_33024;PB-MIX_transcript_42;PB-MIX_transcript_44099;PB-MIX_transcript_52123;PB-MIX_transcript_53033;PB-MIX_transcript_59174;PB-MIX_transcript_62390;PB-MIX_transcript_68991;PB-MIX_transcript_69188;PB-MIX_transcript_6974;PB-MIX_transcript_70935;PB-MIX_transcript_74053;PB-MIX_transcript_77328;PB-MIX_transcript_79970;PB-MIX_transcript_86920;PB-MIX_transcript_8…
PB-MIX_transcript_64639	PB-MIX_transcript_106158;PB-MIX_transcript_40329;PB-MIX_transcript_41913;PB-MIX_transcript_43067;PB-MIX_transcript_57941;PB-MIX_transcript_73816;PB-MIX_transcript_74839;PB-MIX_transcript_80631;PB-MIX_transcript_87054
PB-MIX_transcript_34350	PB-MIX_transcript_49232;PB-MIX_transcript_55465;PB-MIX_transcript_62519
PB-MIX_transcript_71508	PB-MIX_transcript_105675;PB-MIX_transcript_1092;PB-MIX_transcript_18377;PB-MIX_transcript_79243;PB-MIX_transcript_87993
PB-MIX_transcript_73539	PB-MIX_transcript_102177;PB-MIX_transcript_102839;PB-MIX_transcript_105463;PB-MIX_transcript_14310;PB-MIX_transcript_15070;PB-MIX_transcript_31316;PB-MIX_transcript_47302;PB-MIX_transcript_4761;PB-MIX_transcript_54398;PB-MIX_transcript_71160;PB-MIX_transcript_73477;PB-MIX_transcript_75344;PB-MIX_transcript_79241;PB-MIX_transcript_82396;PB-MIX_transcript_84648;PB-MIX_transcript_86701
PB-MIX_transcript_67864	PB-MIX_transcript_102503;PB-MIX_transcript_105444;PB-MIX_transcript_107087;PB-MIX_transcript_10861;PB-MIX_transcript_13647;PB-MIX_transcript_2997;PB-MIX_transcript_47352;PB-MIX_transcript_48699;PB-MIX_transcript_56930;PB-MIX_transcript_61773;PB-MIX_transcript_72743;PB-MIX_transcript_78354;PB-MIX_transcript_81069;PB-MIX_transcript_84707;PB-MIX_transcript_91794
PB-MIX_transcript_74753	PB-MIX_transcript_20486;PB-MIX_transcript_33641;PB-MIX_transcript_36492;PB-MIX_transcript_36747;PB-MIX_transcript_38333;PB-MIX_transcript_46035;PB-MIX_transcript_47242;PB-MIX_transcript_47736;PB-MIX_transcript_48722;PB-MIX_transcript_48942;PB-MIX_transcript_49654;PB-MIX_transcript_50195;PB-MIX_transcript_53231;PB-MIX_transcript_53350;PB-MIX_transcript_53688;PB-MIX_transcript_55628;PB-MIX_transcri…
PB-MIX_transcript_55271	PB-MIX_transcript_11026;PB-MIX_transcript_36456;PB-MIX_transcript_42631;PB-MIX_transcript_48055;PB-MIX_transcript_50723;PB-MIX_transcript_51425;PB-MIX_transcript_52371;PB-MIX_transcript_63312;PB-MIX_transcript_82047;PB-MIX_transcript_83325;PB-MIX_transcript_87100;PB-MIX_transcript_87478;PB-MIX_transcript_96205
PB-MIX_transcript_21799	PB-MIX_transcript_100382;PB-MIX_transcript_101387;PB-MIX_transcript_103731;PB-MIX_transcript_103790;PB-MIX_transcript_104012;PB-MIX_transcript_11848;PB-MIX_transcript_2375;PB-MIX_transcript_37052;PB-MIX_transcript_37124;PB-MIX_transcript_37451;PB-MIX_transcript_50701;PB-MIX_transcript_55378;PB-MIX_transcript_57665;PB-MIX_transcript_58721;PB-MIX_transcript_59239;PB-MIX_transcript_61446;PB-MIX_tran…
PB-MIX_transcript_91555	PB-MIX_transcript_14498;PB-MIX_transcript_34161;PB-MIX_transcript_34802;PB-MIX_transcript_54386;PB-MIX_transcript_5549;PB-MIX_transcript_58510;PB-MIX_transcript_62932;PB-MIX_transcript_65789;PB-MIX_transcript_74573;PB-MIX_transcript_76139;PB-MIX_transcript_76709;PB-MIX_transcript_78578;PB-MIX_transcript_83109;PB-MIX_transcript_9368;PB-MIX_transcript_94217
PB-MIX_transcript_88041	PB-MIX_transcript_100654;PB-MIX_transcript_15415;PB-MIX_transcript_16626;PB-MIX_transcript_21021;PB-MIX_transcript_44225;PB-MIX_transcript_45545;PB-MIX_transcript_45895;PB-MIX_transcript_46502;PB-MIX_transcript_47345;PB-MIX_transcript_51117;PB-MIX_transcript_53672;PB-MIX_transcript_54141;PB-MIX_transcript_55033;PB-MIX_transcript_58260;PB-MIX_transcript_6309;PB-MIX_transcript_67727;PB-MIX_transcri…
PB-MIX_transcript_86808	PB-MIX_transcript_1561;PB-MIX_transcript_1761;PB-MIX_transcript_21459;PB-MIX_transcript_36813;PB-MIX_transcript_39325;PB-MIX_transcript_43186;PB-MIX_transcript_43783;PB-MIX_transcript_4593;PB-MIX_transcript_50842;PB-MIX_transcript_5274;PB-MIX_transcript_66672;PB-MIX_transcript_7134;PB-MIX_transcript_74541;PB-MIX_transcript_76841;PB-MIX_transcript_77228;PB-MIX_transcript_78560
PB-MIX_transcript_59492	PB-MIX_transcript_103550;PB-MIX_transcript_1578;PB-MIX_transcript_32913;PB-MIX_transcript_33024;PB-MIX_transcript_35468;PB-MIX_transcript_41582;PB-MIX_transcript_42;PB-MIX_transcript_42803;PB-MIX_transcript_46479;PB-MIX_transcript_59174;PB-MIX_transcript_59648;PB-MIX_transcript_68405;PB-MIX_transcript_69188;PB-MIX_transcript_73933;PB-MIX_transcript_79970;PB-MIX_transcript_86920;PB-MIX_transcript_…
PB-MIX_transcript_29948	PB-MIX_transcript_103573;PB-MIX_transcript_11728;PB-MIX_transcript_26325;PB-MIX_transcript_39933;PB-MIX_transcript_448;PB-MIX_transcript_50375;PB-MIX_transcript_52296;PB-MIX_transcript_59749;PB-MIX_transcript_59954;PB-MIX_transcript_69626;PB-MIX_transcript_88289;PB-MIX_transcript_93884;PB-MIX_transcript_9859
PB-MIX_transcript_66267	PB-MIX_transcript_1;PB-MIX_transcript_101147;PB-MIX_transcript_103372;PB-MIX_transcript_106918;PB-MIX_transcript_2915;PB-MIX_transcript_2925;PB-MIX_transcript_35075;PB-MIX_transcript_39243;PB-MIX_transcript_48789;PB-MIX_transcript_49598;PB-MIX_transcript_51523;PB-MIX_transcript_58822;PB-MIX_transcript_64538;PB-MIX_transcript_64695;PB-MIX_transcript_66534;PB-MIX_transcript_67900;PB-MIX_transcript_…
PB-MIX_transcript_64817	PB-MIX_transcript_22756;PB-MIX_transcript_23256;PB-MIX_transcript_34328;PB-MIX_transcript_35747;PB-MIX_transcript_3810;PB-MIX_transcript_3860;PB-MIX_transcript_38836;PB-MIX_transcript_39157;PB-MIX_transcript_4081;PB-MIX_transcript_4452;PB-MIX_transcript_49903;PB-MIX_transcript_58862;PB-MIX_transcript_60710;PB-MIX_transcript_62789;PB-MIX_transcript_72573;PB-MIX_transcript_75912;PB-MIX_transcript_7…
PB-MIX_transcript_85988	PB-MIX_transcript_100007;PB-MIX_transcript_102866;PB-MIX_transcript_106568;PB-MIX_transcript_20592;PB-MIX_transcript_37292;PB-MIX_transcript_42385;PB-MIX_transcript_45065;PB-MIX_transcript_46135;PB-MIX_transcript_46597;PB-MIX_transcript_46681;PB-MIX_transcript_47712;PB-MIX_transcript_48765;PB-MIX_transcript_51079;PB-MIX_transcript_51565;PB-MIX_transcript_54828;PB-MIX_transcript_59382;PB-MIX_trans…
PB-MIX_transcript_87133	PB-MIX_transcript_103972;PB-MIX_transcript_25551;PB-MIX_transcript_31548;PB-MIX_transcript_35617;PB-MIX_transcript_37786;PB-MIX_transcript_3833;PB-MIX_transcript_43636;PB-MIX_transcript_46306;PB-MIX_transcript_48132;PB-MIX_transcript_50808;PB-MIX_transcript_53622;PB-MIX_transcript_57938;PB-MIX_transcript_58721;PB-MIX_transcript_58725;PB-MIX_transcript_62795;PB-MIX_transcript_70291;PB-MIX_transcri…
PB-MIX_transcript_83140	PB-MIX_transcript_14435;PB-MIX_transcript_17104;PB-MIX_transcript_36387;PB-MIX_transcript_45008;PB-MIX_transcript_45234;PB-MIX_transcript_54814;PB-MIX_transcript_63326;PB-MIX_transcript_63781;PB-MIX_transcript_74212;PB-MIX_transcript_77496;PB-MIX_transcript_78604;PB-MIX_transcript_9320
PB-MIX_transcript_53633	PB-MIX_transcript_103211;PB-MIX_transcript_104771;PB-MIX_transcript_38337;PB-MIX_transcript_392;PB-MIX_transcript_425;PB-MIX_transcript_53280;PB-MIX_transcript_66215;PB-MIX_transcript_79248
PB-MIX_transcript_78206	PB-MIX_transcript_103550;PB-MIX_transcript_32913;PB-MIX_transcript_33024;PB-MIX_transcript_35468;PB-MIX_transcript_42;PB-MIX_transcript_50328;PB-MIX_transcript_52687;PB-MIX_transcript_59174;PB-MIX_transcript_62692;PB-MIX_transcript_69188;PB-MIX_transcript_79970;PB-MIX_transcript_85406;PB-MIX_transcript_86583;PB-MIX_transcript_86920;PB-MIX_transcript_88303;PB-MIX_transcript_88849;PB-MIX_transcript…
PB-MIX_transcript_30417	PB-MIX_transcript_101816;PB-MIX_transcript_106758;PB-MIX_transcript_16648;PB-MIX_transcript_31542;PB-MIX_transcript_33102;PB-MIX_transcript_34385;PB-MIX_transcript_36487;PB-MIX_transcript_38709;PB-MIX_transcript_5523;PB-MIX_transcript_56800;PB-MIX_transcript_56813;PB-MIX_transcript_57294;PB-MIX_transcript_63140;PB-MIX_transcript_66032;PB-MIX_transcript_67299;PB-MIX_transcript_69929;PB-MIX_transcr…
PB-MIX_transcript_66808	PB-MIX_transcript_33890;PB-MIX_transcript_36665;PB-MIX_transcript_44125;PB-MIX_transcript_4950;PB-MIX_transcript_63019;PB-MIX_transcript_68145;PB-MIX_transcript_70634;PB-MIX_transcript_86729;PB-MIX_transcript_87018;PB-MIX_transcript_90991;PB-MIX_transcript_91064
PB-MIX_transcript_65999	PB-MIX_transcript_102337;PB-MIX_transcript_1599;PB-MIX_transcript_5831;PB-MIX_transcript_68678;PB-MIX_transcript_80553;PB-MIX_transcript_88641
PB-MIX_transcript_62254	PB-MIX_transcript_2342;PB-MIX_transcript_45452;PB-MIX_transcript_64108;PB-MIX_transcript_97050
PB-MIX_transcript_64803	PB-MIX_transcript_1344;PB-MIX_transcript_37326;PB-MIX_transcript_37503;PB-MIX_transcript_38142;PB-MIX_transcript_39086;PB-MIX_transcript_47366;PB-MIX_transcript_55627;PB-MIX_transcript_59358;PB-MIX_transcript_65699;PB-MIX_transcript_75158;PB-MIX_transcript_80709;PB-MIX_transcript_90713
PB-MIX_transcript_61737	PB-MIX_transcript_101008;PB-MIX_transcript_102716;PB-MIX_transcript_106173;PB-MIX_transcript_13242;PB-MIX_transcript_26640;PB-MIX_transcript_36184;PB-MIX_transcript_36628;PB-MIX_transcript_38524;PB-MIX_transcript_41410;PB-MIX_transcript_4340;PB-MIX_transcript_45276;PB-MIX_transcript_57894;PB-MIX_transcript_58228;PB-MIX_transcript_60463;PB-MIX_transcript_63575;PB-MIX_transcript_66081;PB-MIX_transc…
PB-MIX_transcript_94696	PB-MIX_transcript_50721;PB-MIX_transcript_65168
PB-MIX_transcript_29263	PB-MIX_transcript_102769;PB-MIX_transcript_13150;PB-MIX_transcript_196;PB-MIX_transcript_35940;PB-MIX_transcript_44318;PB-MIX_transcript_52814;PB-MIX_transcript_54982;PB-MIX_transcript_59995;PB-MIX_transcript_61447;PB-MIX_transcript_64483;PB-MIX_transcript_8335
PB-MIX_transcript_74405	PB-MIX_transcript_103540;PB-MIX_transcript_35374;PB-MIX_transcript_43094;PB-MIX_transcript_4368;PB-MIX_transcript_48278;PB-MIX_transcript_48906;PB-MIX_transcript_52336;PB-MIX_transcript_55889;PB-MIX_transcript_59347;PB-MIX_transcript_61411;PB-MIX_transcript_61432;PB-MIX_transcript_62040;PB-MIX_transcript_62581;PB-MIX_transcript_63917;PB-MIX_transcript_66870;PB-MIX_transcript_67489;PB-MIX_transcri…
PB-MIX_transcript_52220	PB-MIX_transcript_83888
PB-MIX_transcript_99994	PB-MIX_transcript_2022;PB-MIX_transcript_23914;PB-MIX_transcript_65097;PB-MIX_transcript_67834;PB-MIX_transcript_70554;PB-MIX_transcript_78067;PB-MIX_transcript_8458;PB-MIX_transcript_90226;PB-MIX_transcript_93463;PB-MIX_transcript_95305;PB-MIX_transcript_99013
PB-MIX_transcript_56444	PB-MIX_transcript_100656;PB-MIX_transcript_104199;PB-MIX_transcript_33329;PB-MIX_transcript_36575;PB-MIX_transcript_47730;PB-MIX_transcript_5152;PB-MIX_transcript_65792;PB-MIX_transcript_67773;PB-MIX_transcript_73549;PB-MIX_transcript_9304
PB-MIX_transcript_28777	PB-MIX_transcript_101254;PB-MIX_transcript_106787;PB-MIX_transcript_16450;PB-MIX_transcript_21712;PB-MIX_transcript_6563;PB-MIX_transcript_85089
PB-MIX_transcript_30942	PB-MIX_transcript_100560;PB-MIX_transcript_5881;PB-MIX_transcript_75550;PB-MIX_transcript_82598;PB-MIX_transcript_97301
PB-MIX_transcript_54183	PB-MIX_transcript_13421;PB-MIX_transcript_39278;PB-MIX_transcript_4;PB-MIX_transcript_44015;PB-MIX_transcript_50075;PB-MIX_transcript_51540;PB-MIX_transcript_70119;PB-MIX_transcript_86790;PB-MIX_transcript_93484;PB-MIX_transcript_96027
PB-MIX_transcript_89644	PB-MIX_transcript_102525;PB-MIX_transcript_1169;PB-MIX_transcript_31677;PB-MIX_transcript_38950;PB-MIX_transcript_46479;PB-MIX_transcript_49359;PB-MIX_transcript_49597;PB-MIX_transcript_54596;PB-MIX_transcript_58009;PB-MIX_transcript_62483;PB-MIX_transcript_66482;PB-MIX_transcript_66901;PB-MIX_transcript_67122;PB-MIX_transcript_70577;PB-MIX_transcript_72303;PB-MIX_transcript_74778;PB-MIX_transcri…
PB-MIX_transcript_80309	PB-MIX_transcript_100474;PB-MIX_transcript_1103;PB-MIX_transcript_1141;PB-MIX_transcript_19485;PB-MIX_transcript_32125;PB-MIX_transcript_35819;PB-MIX_transcript_4365;PB-MIX_transcript_5043;PB-MIX_transcript_62875;PB-MIX_transcript_65235;PB-MIX_transcript_73481;PB-MIX_transcript_81277;PB-MIX_transcript_84909;PB-MIX_transcript_90835;PB-MIX_transcript_93372;PB-MIX_transcript_93426;PB-MIX_transcript_…
PB-MIX_transcript_50054	PB-MIX_transcript_13156;PB-MIX_transcript_1465;PB-MIX_transcript_38012;PB-MIX_transcript_46741;PB-MIX_transcript_48165;PB-MIX_transcript_4885;PB-MIX_transcript_50995;PB-MIX_transcript_57172;PB-MIX_transcript_60495;PB-MIX_transcript_63811;PB-MIX_transcript_8203;PB-MIX_transcript_8226;PB-MIX_transcript_83277;PB-MIX_transcript_83715;PB-MIX_transcript_90019;PB-MIX_transcript_93309;PB-MIX_transcript_9…
PB-MIX_transcript_31862	PB-MIX_transcript_44506;PB-MIX_transcript_6077;PB-MIX_transcript_6770;PB-MIX_transcript_87138
PB-MIX_transcript_102575	PB-MIX_transcript_100017;PB-MIX_transcript_29414;PB-MIX_transcript_33348;PB-MIX_transcript_37540;PB-MIX_transcript_39929;PB-MIX_transcript_59566;PB-MIX_transcript_825
PB-MIX_transcript_82987	PB-MIX_transcript_103368;PB-MIX_transcript_6795
PB-MIX_transcript_66397	PB-MIX_transcript_104651;PB-MIX_transcript_36309;PB-MIX_transcript_44247;PB-MIX_transcript_47261;PB-MIX_transcript_49;PB-MIX_transcript_56169;PB-MIX_transcript_57718;PB-MIX_transcript_72419;PB-MIX_transcript_73188;PB-MIX_transcript_79310;PB-MIX_transcript_81301;PB-MIX_transcript_85120;PB-MIX_transcript_92044;PB-MIX_transcript_96658
PB-MIX_transcript_63571	PB-MIX_transcript_16472;PB-MIX_transcript_35488;PB-MIX_transcript_45325;PB-MIX_transcript_49428;PB-MIX_transcript_512;PB-MIX_transcript_53972;PB-MIX_transcript_54329;PB-MIX_transcript_58720;PB-MIX_transcript_72769;PB-MIX_transcript_74318;PB-MIX_transcript_822;PB-MIX_transcript_887;PB-MIX_transcript_91913;PB-MIX_transcript_95262
PB-MIX_transcript_69356	PB-MIX_transcript_101717;PB-MIX_transcript_102040;PB-MIX_transcript_106635;PB-MIX_transcript_12383;PB-MIX_transcript_25154;PB-MIX_transcript_31364;PB-MIX_transcript_33938;PB-MIX_transcript_34235;PB-MIX_transcript_34491;PB-MIX_transcript_34570;PB-MIX_transcript_35772;PB-MIX_transcript_50837;PB-MIX_transcript_52783;PB-MIX_transcript_55132;PB-MIX_transcript_63377;PB-MIX_transcript_65089;PB-MIX_trans…
PB-MIX_transcript_42091	PB-MIX_transcript_101465;PB-MIX_transcript_10363;PB-MIX_transcript_103996;PB-MIX_transcript_104136;PB-MIX_transcript_22572;PB-MIX_transcript_32839;PB-MIX_transcript_37143;PB-MIX_transcript_38965;PB-MIX_transcript_40897;PB-MIX_transcript_43453;PB-MIX_transcript_45422;PB-MIX_transcript_48648;PB-MIX_transcript_48734;PB-MIX_transcript_51778;PB-MIX_transcript_57859;PB-MIX_transcript_62877;PB-MIX_trans…
PB-MIX_transcript_30924	PB-MIX_transcript_10172
PB-MIX_transcript_27664	PB-MIX_transcript_103925;PB-MIX_transcript_106437;PB-MIX_transcript_26300;PB-MIX_transcript_3253;PB-MIX_transcript_39056;PB-MIX_transcript_4893;PB-MIX_transcript_49823;PB-MIX_transcript_5167;PB-MIX_transcript_52406;PB-MIX_transcript_69417;PB-MIX_transcript_8450;PB-MIX_transcript_88038;PB-MIX_transcript_9621;PB-MIX_transcript_97156
PB-MIX_transcript_71196	PB-MIX_transcript_10076;PB-MIX_transcript_106136;PB-MIX_transcript_11291;PB-MIX_transcript_1666;PB-MIX_transcript_22479;PB-MIX_transcript_2954;PB-MIX_transcript_31229;PB-MIX_transcript_31419;PB-MIX_transcript_33765;PB-MIX_transcript_39451;PB-MIX_transcript_48370;PB-MIX_transcript_52330;PB-MIX_transcript_54368;PB-MIX_transcript_57531;PB-MIX_transcript_68752;PB-MIX_transcript_75353;PB-MIX_transcrip…
PB-MIX_transcript_25705	PB-MIX_transcript_10081;PB-MIX_transcript_100897;PB-MIX_transcript_102686;PB-MIX_transcript_102764;PB-MIX_transcript_103180;PB-MIX_transcript_10606;PB-MIX_transcript_10770;PB-MIX_transcript_1283;PB-MIX_transcript_1668;PB-MIX_transcript_32913;PB-MIX_transcript_4989;PB-MIX_transcript_54144;PB-MIX_transcript_55778;PB-MIX_transcript_60708;PB-MIX_transcript_67963;PB-MIX_transcript_77367;PB-MIX_transcr…
PB-MIX_transcript_55697	PB-MIX_transcript_35468
PB-MIX_transcript_87568	PB-MIX_transcript_33006;PB-MIX_transcript_52158;PB-MIX_transcript_81774
PB-MIX_transcript_31612	PB-MIX_transcript_103226;PB-MIX_transcript_103543;PB-MIX_transcript_104996;PB-MIX_transcript_105661;PB-MIX_transcript_32094;PB-MIX_transcript_46253;PB-MIX_transcript_58461;PB-MIX_transcript_59724;PB-MIX_transcript_61825;PB-MIX_transcript_65789;PB-MIX_transcript_69646;PB-MIX_transcript_72407;PB-MIX_transcript_72448;PB-MIX_transcript_72559;PB-MIX_transcript_76092;PB-MIX_transcript_81642;PB-MIX_tran…
PB-MIX_transcript_44277	PB-MIX_transcript_1086;PB-MIX_transcript_17542;PB-MIX_transcript_24981;PB-MIX_transcript_32960;PB-MIX_transcript_8029
PB-MIX_transcript_98055	PB-MIX_transcript_100654;PB-MIX_transcript_101788;PB-MIX_transcript_15415;PB-MIX_transcript_16626;PB-MIX_transcript_21021;PB-MIX_transcript_21820;PB-MIX_transcript_2714;PB-MIX_transcript_44225;PB-MIX_transcript_45545;PB-MIX_transcript_45895;PB-MIX_transcript_46502;PB-MIX_transcript_47345;PB-MIX_transcript_51117;PB-MIX_transcript_53672;PB-MIX_transcript_54141;PB-MIX_transcript_55033;PB-MIX_transcr…
PB-MIX_transcript_23989	PB-MIX_transcript_32913;PB-MIX_transcript_39273;PB-MIX_transcript_42;PB-MIX_transcript_59174;PB-MIX_transcript_60152;PB-MIX_transcript_69188;PB-MIX_transcript_69739;PB-MIX_transcript_79970;PB-MIX_transcript_81659;PB-MIX_transcript_86920;PB-MIX_transcript_88849;PB-MIX_transcript_97471;PB-MIX_transcript_98990
PB-MIX_transcript_31620	PB-MIX_transcript_22467;PB-MIX_transcript_27590;PB-MIX_transcript_33603;PB-MIX_transcript_35487;PB-MIX_transcript_5301;PB-MIX_transcript_7372;PB-MIX_transcript_82186;PB-MIX_transcript_93238
PB-MIX_transcript_29014	PB-MIX_transcript_40508;PB-MIX_transcript_70504;PB-MIX_transcript_75651;PB-MIX_transcript_77978
PB-MIX_transcript_71154	PB-MIX_transcript_100266;PB-MIX_transcript_18507;PB-MIX_transcript_3543;PB-MIX_transcript_44861;PB-MIX_transcript_46986;PB-MIX_transcript_49870;PB-MIX_transcript_54615;PB-MIX_transcript_59551;PB-MIX_transcript_61552;PB-MIX_transcript_67530;PB-MIX_transcript_78257;PB-MIX_transcript_78563;PB-MIX_transcript_86174;PB-MIX_transcript_86583;PB-MIX_transcript_88658;PB-MIX_transcript_889;PB-MIX_transcript…
PB-MIX_transcript_72466	PB-MIX_transcript_103729;PB-MIX_transcript_48377;PB-MIX_transcript_51088;PB-MIX_transcript_62580;PB-MIX_transcript_62829;PB-MIX_transcript_67320;PB-MIX_transcript_75913
PB-MIX_transcript_67183	PB-MIX_transcript_101672;PB-MIX_transcript_16005;PB-MIX_transcript_1843;PB-MIX_transcript_31241;PB-MIX_transcript_34388;PB-MIX_transcript_34763;PB-MIX_transcript_38709;PB-MIX_transcript_53025;PB-MIX_transcript_59853;PB-MIX_transcript_75639;PB-MIX_transcript_78829;PB-MIX_transcript_79740;PB-MIX_transcript_8101;PB-MIX_transcript_86441;PB-MIX_transcript_87607;PB-MIX_transcript_88624;PB-MIX_transcrip…
PB-MIX_transcript_100732	PB-MIX_transcript_105361;PB-MIX_transcript_34635;PB-MIX_transcript_37510;PB-MIX_transcript_4994;PB-MIX_transcript_56772;PB-MIX_transcript_62874;PB-MIX_transcript_69722;PB-MIX_transcript_72573;PB-MIX_transcript_88815;PB-MIX_transcript_89180;PB-MIX_transcript_93009;PB-MIX_transcript_95487
PB-MIX_transcript_76171	PB-MIX_transcript_11453;PB-MIX_transcript_40601;PB-MIX_transcript_47271;PB-MIX_transcript_50142;PB-MIX_transcript_52035;PB-MIX_transcript_7165;PB-MIX_transcript_80391;PB-MIX_transcript_82667;PB-MIX_transcript_92323;PB-MIX_transcript_99899
PB-MIX_transcript_72189	PB-MIX_transcript_100927;PB-MIX_transcript_33476;PB-MIX_transcript_41905;PB-MIX_transcript_42539;PB-MIX_transcript_50032;PB-MIX_transcript_64041;PB-MIX_transcript_69711;PB-MIX_transcript_70107;PB-MIX_transcript_72346;PB-MIX_transcript_73212;PB-MIX_transcript_85317;PB-MIX_transcript_88085;PB-MIX_transcript_89605;PB-MIX_transcript_91931;PB-MIX_transcript_97011
PB-MIX_transcript_99582	PB-MIX_transcript_101132;PB-MIX_transcript_102859;PB-MIX_transcript_105264;PB-MIX_transcript_11016;PB-MIX_transcript_11122;PB-MIX_transcript_11642;PB-MIX_transcript_16125;PB-MIX_transcript_21846;PB-MIX_transcript_38753;PB-MIX_transcript_42141;PB-MIX_transcript_44531;PB-MIX_transcript_51270;PB-MIX_transcript_58170;PB-MIX_transcript_60902;PB-MIX_transcript_62175;PB-MIX_transcript_65556;PB-MIX_trans…
PB-MIX_transcript_27636	PB-MIX_transcript_101038;PB-MIX_transcript_102666;PB-MIX_transcript_103180;PB-MIX_transcript_105320;PB-MIX_transcript_10560;PB-MIX_transcript_105629;PB-MIX_transcript_106843;PB-MIX_transcript_1668;PB-MIX_transcript_31451;PB-MIX_transcript_3477;PB-MIX_transcript_36396;PB-MIX_transcript_42359;PB-MIX_transcript_43131;PB-MIX_transcript_47404;PB-MIX_transcript_52894;PB-MIX_transcript_53823;PB-MIX_tran…
PB-MIX_transcript_14243	PB-MIX_transcript_101593;PB-MIX_transcript_102792;PB-MIX_transcript_33879;PB-MIX_transcript_59563;PB-MIX_transcript_77443
PB-MIX_transcript_87360	PB-MIX_transcript_10081;PB-MIX_transcript_100897;PB-MIX_transcript_102686;PB-MIX_transcript_102764;PB-MIX_transcript_103180;PB-MIX_transcript_10606;PB-MIX_transcript_10770;PB-MIX_transcript_1668;PB-MIX_transcript_30069;PB-MIX_transcript_32913;PB-MIX_transcript_41329;PB-MIX_transcript_4989;PB-MIX_transcript_54144;PB-MIX_transcript_55778;PB-MIX_transcript_59986;PB-MIX_transcript_60708;PB-MIX_transc…
PB-MIX_transcript_67449	PB-MIX_transcript_32913;PB-MIX_transcript_42;PB-MIX_transcript_51087;PB-MIX_transcript_59174;PB-MIX_transcript_60714;PB-MIX_transcript_69188;PB-MIX_transcript_71705;PB-MIX_transcript_73889;PB-MIX_transcript_78238;PB-MIX_transcript_79970;PB-MIX_transcript_84611;PB-MIX_transcript_85709;PB-MIX_transcript_86806;PB-MIX_transcript_86920;PB-MIX_transcript_88849;PB-MIX_transcript_97471
PB-MIX_transcript_68042	PB-MIX_transcript_103884;PB-MIX_transcript_104275;PB-MIX_transcript_33243;PB-MIX_transcript_33996;PB-MIX_transcript_37633;PB-MIX_transcript_39174;PB-MIX_transcript_39329;PB-MIX_transcript_42412;PB-MIX_transcript_44378;PB-MIX_transcript_4611;PB-MIX_transcript_49723;PB-MIX_transcript_62929;PB-MIX_transcript_63848;PB-MIX_transcript_68284;PB-MIX_transcript_69396;PB-MIX_transcript_7292;PB-MIX_transcri…
PB-MIX_transcript_46550	PB-MIX_transcript_70285;PB-MIX_transcript_7042;PB-MIX_transcript_74453;PB-MIX_transcript_76053;PB-MIX_transcript_92247;PB-MIX_transcript_99243
PB-MIX_transcript_51791	PB-MIX_transcript_103937;PB-MIX_transcript_44809;PB-MIX_transcript_44923;PB-MIX_transcript_50466;PB-MIX_transcript_52687;PB-MIX_transcript_54871;PB-MIX_transcript_54989;PB-MIX_transcript_57057;PB-MIX_transcript_57684;PB-MIX_transcript_61930;PB-MIX_transcript_61953;PB-MIX_transcript_61965;PB-MIX_transcript_6346;PB-MIX_transcript_63748;PB-MIX_transcript_64088;PB-MIX_transcript_68450;PB-MIX_transcri…
PB-MIX_transcript_25818	PB-MIX_transcript_34252;PB-MIX_transcript_5761;PB-MIX_transcript_72464
PB-MIX_transcript_9590	PB-MIX_transcript_103582;PB-MIX_transcript_13658;PB-MIX_transcript_15476;PB-MIX_transcript_65123;PB-MIX_transcript_93562
PB-MIX_transcript_31897	PB-MIX_transcript_100805;PB-MIX_transcript_104139;PB-MIX_transcript_13506;PB-MIX_transcript_3635;PB-MIX_transcript_37539;PB-MIX_transcript_38057;PB-MIX_transcript_3815;PB-MIX_transcript_47594;PB-MIX_transcript_54647;PB-MIX_transcript_56074;PB-MIX_transcript_61366;PB-MIX_transcript_63220;PB-MIX_transcript_64547;PB-MIX_transcript_87404
PB-MIX_transcript_45154	PB-MIX_transcript_9591
PB-MIX_transcript_80832	PB-MIX_transcript_15115;PB-MIX_transcript_37363;PB-MIX_transcript_38899;PB-MIX_transcript_4067;PB-MIX_transcript_44985;PB-MIX_transcript_70520;PB-MIX_transcript_75744;PB-MIX_transcript_9057
PB-MIX_transcript_23005	PB-MIX_transcript_12368;PB-MIX_transcript_2552;PB-MIX_transcript_27253;PB-MIX_transcript_46180;PB-MIX_transcript_56474;PB-MIX_transcript_60765;PB-MIX_transcript_79509;PB-MIX_transcript_87278
PB-MIX_transcript_93842	PB-MIX_transcript_22924;PB-MIX_transcript_27126;PB-MIX_transcript_37230;PB-MIX_transcript_42109;PB-MIX_transcript_56593;PB-MIX_transcript_59750;PB-MIX_transcript_63349;PB-MIX_transcript_64919;PB-MIX_transcript_68349;PB-MIX_transcript_7172;PB-MIX_transcript_72838;PB-MIX_transcript_73612
PB-MIX_transcript_73040	PB-MIX_transcript_1010;PB-MIX_transcript_101366;PB-MIX_transcript_102302;PB-MIX_transcript_102515;PB-MIX_transcript_104597;PB-MIX_transcript_10903;PB-MIX_transcript_13302;PB-MIX_transcript_19200;PB-MIX_transcript_32846;PB-MIX_transcript_35374;PB-MIX_transcript_38555;PB-MIX_transcript_45332;PB-MIX_transcript_46303;PB-MIX_transcript_52696;PB-MIX_transcript_54046;PB-MIX_transcript_62917;PB-MIX_trans…
PB-MIX_transcript_46785	PB-MIX_transcript_101051;PB-MIX_transcript_14807;PB-MIX_transcript_26799;PB-MIX_transcript_54702;PB-MIX_transcript_59003;PB-MIX_transcript_6425;PB-MIX_transcript_67330;PB-MIX_transcript_72605;PB-MIX_transcript_72869;PB-MIX_transcript_76123;PB-MIX_transcript_85898;PB-MIX_transcript_93082
PB-MIX_transcript_25446	PB-MIX_transcript_28765;PB-MIX_transcript_39196;PB-MIX_transcript_40738;PB-MIX_transcript_60025;PB-MIX_transcript_61421;PB-MIX_transcript_76805;PB-MIX_transcript_85160;PB-MIX_transcript_97098
PB-MIX_transcript_68216	PB-MIX_transcript_3312;PB-MIX_transcript_410;PB-MIX_transcript_47365;PB-MIX_transcript_48377;PB-MIX_transcript_49320;PB-MIX_transcript_49820;PB-MIX_transcript_52950;PB-MIX_transcript_55696;PB-MIX_transcript_61280;PB-MIX_transcript_85249;PB-MIX_transcript_90538;PB-MIX_transcript_92437;PB-MIX_transcript_95484
PB-MIX_transcript_80545	PB-MIX_transcript_102482;PB-MIX_transcript_41224;PB-MIX_transcript_49936;PB-MIX_transcript_65047;PB-MIX_transcript_66529;PB-MIX_transcript_71084
PB-MIX_transcript_30586	PB-MIX_transcript_100381;PB-MIX_transcript_10289;PB-MIX_transcript_38750;PB-MIX_transcript_48879;PB-MIX_transcript_56122;PB-MIX_transcript_60997;PB-MIX_transcript_82054;PB-MIX_transcript_87361;PB-MIX_transcript_93609;PB-MIX_transcript_94829
PB-MIX_transcript_30648	PB-MIX_transcript_100431;PB-MIX_transcript_100682;PB-MIX_transcript_104485;PB-MIX_transcript_3444;PB-MIX_transcript_35297;PB-MIX_transcript_3719;PB-MIX_transcript_40955;PB-MIX_transcript_61496;PB-MIX_transcript_61973;PB-MIX_transcript_66399;PB-MIX_transcript_98783
PB-MIX_transcript_101276	PB-MIX_transcript_106728;PB-MIX_transcript_32320;PB-MIX_transcript_3338;PB-MIX_transcript_42023;PB-MIX_transcript_46837;PB-MIX_transcript_48914;PB-MIX_transcript_49370;PB-MIX_transcript_53647;PB-MIX_transcript_54358;PB-MIX_transcript_54560;PB-MIX_transcript_55323;PB-MIX_transcript_62555;PB-MIX_transcript_65182;PB-MIX_transcript_66829;PB-MIX_transcript_70860;PB-MIX_transcript_7560;PB-MIX_transcrip…
PB-MIX_transcript_5280	PB-MIX_transcript_52077;PB-MIX_transcript_81291
PB-MIX_transcript_78375	PB-MIX_transcript_3206;PB-MIX_transcript_40236;PB-MIX_transcript_43707;PB-MIX_transcript_43966;PB-MIX_transcript_61446;PB-MIX_transcript_72898;PB-MIX_transcript_75396;PB-MIX_transcript_82733
PB-MIX_transcript_64484	PB-MIX_transcript_74134
PB-MIX_transcript_88433	PB-MIX_transcript_103809;PB-MIX_transcript_107077;PB-MIX_transcript_17767;PB-MIX_transcript_24142;PB-MIX_transcript_25292;PB-MIX_transcript_25331;PB-MIX_transcript_33767;PB-MIX_transcript_51019;PB-MIX_transcript_57798;PB-MIX_transcript_68885;PB-MIX_transcript_71104;PB-MIX_transcript_72625;PB-MIX_transcript_73120;PB-MIX_transcript_73593;PB-MIX_transcript_74562;PB-MIX_transcript_75241;PB-MIX_transc…
PB-MIX_transcript_98011	PB-MIX_transcript_44742;PB-MIX_transcript_53085;PB-MIX_transcript_60797;PB-MIX_transcript_9072
PB-MIX_transcript_82358	PB-MIX_transcript_47559;PB-MIX_transcript_7361
PB-MIX_transcript_82454	PB-MIX_transcript_104453;PB-MIX_transcript_26628;PB-MIX_transcript_27087;PB-MIX_transcript_31654;PB-MIX_transcript_33607;PB-MIX_transcript_40578;PB-MIX_transcript_47086;PB-MIX_transcript_57686;PB-MIX_transcript_62445;PB-MIX_transcript_71777;PB-MIX_transcript_72489;PB-MIX_transcript_73619;PB-MIX_transcript_76071;PB-MIX_transcript_76163;PB-MIX_transcript_76659;PB-MIX_transcript_76867;PB-MIX_transcr…
PB-MIX_transcript_103637	PB-MIX_transcript_3613;PB-MIX_transcript_85474
PB-MIX_transcript_92117	PB-MIX_transcript_19358;PB-MIX_transcript_3267;PB-MIX_transcript_33863;PB-MIX_transcript_34868;PB-MIX_transcript_35912;PB-MIX_transcript_40608;PB-MIX_transcript_49862;PB-MIX_transcript_53411;PB-MIX_transcript_55906;PB-MIX_transcript_83963;PB-MIX_transcript_84692;PB-MIX_transcript_87207;PB-MIX_transcript_89101
PB-MIX_transcript_44930	PB-MIX_transcript_103804;PB-MIX_transcript_39087;PB-MIX_transcript_60205;PB-MIX_transcript_82766
PB-MIX_transcript_29661	PB-MIX_transcript_100563;PB-MIX_transcript_100601;PB-MIX_transcript_101749;PB-MIX_transcript_104137;PB-MIX_transcript_106195;PB-MIX_transcript_1111;PB-MIX_transcript_12686;PB-MIX_transcript_16532;PB-MIX_transcript_32913;PB-MIX_transcript_41032;PB-MIX_transcript_44009;PB-MIX_transcript_55715;PB-MIX_transcript_59070;PB-MIX_transcript_60300;PB-MIX_transcript_62451;PB-MIX_transcript_62639;PB-MIX_tran…
PB-MIX_transcript_66548	PB-MIX_transcript_105231;PB-MIX_transcript_33381;PB-MIX_transcript_39636;PB-MIX_transcript_51702;PB-MIX_transcript_58787;PB-MIX_transcript_60740;PB-MIX_transcript_71893;PB-MIX_transcript_73298;PB-MIX_transcript_83540;PB-MIX_transcript_94375
PB-MIX_transcript_96694	PB-MIX_transcript_11001;PB-MIX_transcript_11130;PB-MIX_transcript_16172;PB-MIX_transcript_24698;PB-MIX_transcript_3076;PB-MIX_transcript_37013;PB-MIX_transcript_37197;PB-MIX_transcript_40984;PB-MIX_transcript_50537;PB-MIX_transcript_5193;PB-MIX_transcript_52046;PB-MIX_transcript_54129;PB-MIX_transcript_56519;PB-MIX_transcript_5817;PB-MIX_transcript_64954;PB-MIX_transcript_65586;PB-MIX_transcript_…
PB-MIX_transcript_30138	PB-MIX_transcript_105263;PB-MIX_transcript_13999;PB-MIX_transcript_32913;PB-MIX_transcript_36546;PB-MIX_transcript_40312;PB-MIX_transcript_42;PB-MIX_transcript_50245;PB-MIX_transcript_59174;PB-MIX_transcript_71621;PB-MIX_transcript_73691;PB-MIX_transcript_74053;PB-MIX_transcript_78312;PB-MIX_transcript_79970;PB-MIX_transcript_83610;PB-MIX_transcript_86920;PB-MIX_transcript_88303;PB-MIX_transcript…
PB-MIX_transcript_97970	PB-MIX_transcript_104745;PB-MIX_transcript_106974;PB-MIX_transcript_36001;PB-MIX_transcript_36595;PB-MIX_transcript_44990;PB-MIX_transcript_46186;PB-MIX_transcript_49373;PB-MIX_transcript_54923;PB-MIX_transcript_56658;PB-MIX_transcript_57275;PB-MIX_transcript_58914;PB-MIX_transcript_59532;PB-MIX_transcript_60030;PB-MIX_transcript_60720;PB-MIX_transcript_61326;PB-MIX_transcript_61469;PB-MIX_transc…
PB-MIX_transcript_30184	PB-MIX_transcript_103563;PB-MIX_transcript_15636;PB-MIX_transcript_31945;PB-MIX_transcript_35627;PB-MIX_transcript_36932;PB-MIX_transcript_37633;PB-MIX_transcript_39506;PB-MIX_transcript_41392;PB-MIX_transcript_42638;PB-MIX_transcript_47741;PB-MIX_transcript_51777;PB-MIX_transcript_53715;PB-MIX_transcript_55460;PB-MIX_transcript_55623;PB-MIX_transcript_65837;PB-MIX_transcript_67924;PB-MIX_transcr…
PB-MIX_transcript_67600	PB-MIX_transcript_102525;PB-MIX_transcript_1169;PB-MIX_transcript_31677;PB-MIX_transcript_38950;PB-MIX_transcript_46479;PB-MIX_transcript_49359;PB-MIX_transcript_49597;PB-MIX_transcript_54596;PB-MIX_transcript_58009;PB-MIX_transcript_62483;PB-MIX_transcript_66482;PB-MIX_transcript_66901;PB-MIX_transcript_67122;PB-MIX_transcript_72303;PB-MIX_transcript_74778;PB-MIX_transcript_78431;PB-MIX_transcri…
PB-MIX_transcript_54494	PB-MIX_transcript_100761;PB-MIX_transcript_103580;PB-MIX_transcript_106158;PB-MIX_transcript_41284;PB-MIX_transcript_44291;PB-MIX_transcript_44574;PB-MIX_transcript_47456;PB-MIX_transcript_49392;PB-MIX_transcript_52342;PB-MIX_transcript_53637;PB-MIX_transcript_53769;PB-MIX_transcript_60800;PB-MIX_transcript_61704;PB-MIX_transcript_61827;PB-MIX_transcript_66900;PB-MIX_transcript_71069;PB-MIX_trans…
PB-MIX_transcript_17270	PB-MIX_transcript_103039;PB-MIX_transcript_36954;PB-MIX_transcript_48763;PB-MIX_transcript_51194;PB-MIX_transcript_59669;PB-MIX_transcript_61387;PB-MIX_transcript_69006;PB-MIX_transcript_78596;PB-MIX_transcript_83913;PB-MIX_transcript_8532;PB-MIX_transcript_89911;PB-MIX_transcript_90529
PB-MIX_transcript_70505	PB-MIX_transcript_100831;PB-MIX_transcript_103854;PB-MIX_transcript_104403;PB-MIX_transcript_104669;PB-MIX_transcript_105860;PB-MIX_transcript_1461;PB-MIX_transcript_35339;PB-MIX_transcript_35767;PB-MIX_transcript_37824;PB-MIX_transcript_47986;PB-MIX_transcript_56615;PB-MIX_transcript_60016;PB-MIX_transcript_70400;PB-MIX_transcript_7225;PB-MIX_transcript_75426;PB-MIX_transcript_82470;PB-MIX_trans…
PB-MIX_transcript_88321	PB-MIX_transcript_10016;PB-MIX_transcript_100850;PB-MIX_transcript_101900;PB-MIX_transcript_45229;PB-MIX_transcript_47985;PB-MIX_transcript_54847;PB-MIX_transcript_69544;PB-MIX_transcript_77783;PB-MIX_transcript_82775;PB-MIX_transcript_87676;PB-MIX_transcript_91036;PB-MIX_transcript_92310
PB-MIX_transcript_993	PB-MIX_transcript_106600;PB-MIX_transcript_34678;PB-MIX_transcript_42579;PB-MIX_transcript_43314;PB-MIX_transcript_49711;PB-MIX_transcript_49973;PB-MIX_transcript_51343;PB-MIX_transcript_51358;PB-MIX_transcript_58243;PB-MIX_transcript_60381;PB-MIX_transcript_60837;PB-MIX_transcript_63664;PB-MIX_transcript_66353;PB-MIX_transcript_67092;PB-MIX_transcript_69793;PB-MIX_transcript_70357;PB-MIX_transcr…
PB-MIX_transcript_42213	PB-MIX_transcript_101039;PB-MIX_transcript_50608;PB-MIX_transcript_53117;PB-MIX_transcript_62721;PB-MIX_transcript_76612
PB-MIX_transcript_36673	PB-MIX_transcript_100691;PB-MIX_transcript_105383;PB-MIX_transcript_33685;PB-MIX_transcript_38694;PB-MIX_transcript_42128;PB-MIX_transcript_46170;PB-MIX_transcript_51581;PB-MIX_transcript_70682;PB-MIX_transcript_75328;PB-MIX_transcript_76469;PB-MIX_transcript_84307;PB-MIX_transcript_87717;PB-MIX_transcript_89767;PB-MIX_transcript_9066;PB-MIX_transcript_92009;PB-MIX_transcript_93020;PB-MIX_transcr…
PB-MIX_transcript_56351	PB-MIX_transcript_102512;PB-MIX_transcript_20184;PB-MIX_transcript_20909;PB-MIX_transcript_21457;PB-MIX_transcript_40158;PB-MIX_transcript_42747;PB-MIX_transcript_45299;PB-MIX_transcript_51175;PB-MIX_transcript_51967;PB-MIX_transcript_52662;PB-MIX_transcript_60381;PB-MIX_transcript_64833;PB-MIX_transcript_68137;PB-MIX_transcript_69702;PB-MIX_transcript_69729;PB-MIX_transcript_69793;PB-MIX_transcr…
PB-MIX_transcript_81070	PB-MIX_transcript_39974;PB-MIX_transcript_58586;PB-MIX_transcript_95255;PB-MIX_transcript_99099
PB-MIX_transcript_31555	PB-MIX_transcript_14221;PB-MIX_transcript_90695
PB-MIX_transcript_83346	PB-MIX_transcript_37634;PB-MIX_transcript_53976;PB-MIX_transcript_54334;PB-MIX_transcript_5761;PB-MIX_transcript_66779;PB-MIX_transcript_75396;PB-MIX_transcript_7877;PB-MIX_transcript_85084;PB-MIX_transcript_99219
PB-MIX_transcript_39337	PB-MIX_transcript_104345;PB-MIX_transcript_105491;PB-MIX_transcript_32998;PB-MIX_transcript_63189;PB-MIX_transcript_84565;PB-MIX_transcript_94602;PB-MIX_transcript_98081
PB-MIX_transcript_43578	PB-MIX_transcript_102344;PB-MIX_transcript_102817;PB-MIX_transcript_103996;PB-MIX_transcript_1236;PB-MIX_transcript_33607;PB-MIX_transcript_36575;PB-MIX_transcript_38861;PB-MIX_transcript_394;PB-MIX_transcript_39536;PB-MIX_transcript_39996;PB-MIX_transcript_47125;PB-MIX_transcript_55091;PB-MIX_transcript_65890;PB-MIX_transcript_66696;PB-MIX_transcript_67527;PB-MIX_transcript_68473;PB-MIX_transcri…
PB-MIX_transcript_49060	PB-MIX_transcript_10113;PB-MIX_transcript_105719;PB-MIX_transcript_12909;PB-MIX_transcript_32184;PB-MIX_transcript_34921;PB-MIX_transcript_36340;PB-MIX_transcript_3814;PB-MIX_transcript_39263;PB-MIX_transcript_4189;PB-MIX_transcript_47319;PB-MIX_transcript_54141;PB-MIX_transcript_54200;PB-MIX_transcript_54890;PB-MIX_transcript_59528;PB-MIX_transcript_608;PB-MIX_transcript_60837;PB-MIX_transcript_…
PB-MIX_transcript_30295	PB-MIX_transcript_1098;PB-MIX_transcript_15730;PB-MIX_transcript_32428;PB-MIX_transcript_36152;PB-MIX_transcript_47471;PB-MIX_transcript_48078;PB-MIX_transcript_67621;PB-MIX_transcript_70177;PB-MIX_transcript_73367;PB-MIX_transcript_78858;PB-MIX_transcript_79090;PB-MIX_transcript_85518;PB-MIX_transcript_92387
PB-MIX_transcript_60389	PB-MIX_transcript_101210;PB-MIX_transcript_10526;PB-MIX_transcript_12859;PB-MIX_transcript_16053;PB-MIX_transcript_25256;PB-MIX_transcript_28672;PB-MIX_transcript_33350;PB-MIX_transcript_45121;PB-MIX_transcript_50953;PB-MIX_transcript_52403;PB-MIX_transcript_53575;PB-MIX_transcript_53609;PB-MIX_transcript_64352;PB-MIX_transcript_72783;PB-MIX_transcript_83282;PB-MIX_transcript_84004;PB-MIX_transcr…
PB-MIX_transcript_45189	PB-MIX_transcript_102536;PB-MIX_transcript_103342;PB-MIX_transcript_106982;PB-MIX_transcript_46656;PB-MIX_transcript_47345;PB-MIX_transcript_48120;PB-MIX_transcript_52770;PB-MIX_transcript_55793;PB-MIX_transcript_56057;PB-MIX_transcript_57290;PB-MIX_transcript_59002;PB-MIX_transcript_60342;PB-MIX_transcript_61792;PB-MIX_transcript_61922;PB-MIX_transcript_74246;PB-MIX_transcript_74597;PB-MIX_trans…
PB-MIX_transcript_37391	PB-MIX_transcript_100292;PB-MIX_transcript_100313;PB-MIX_transcript_104792;PB-MIX_transcript_10500;PB-MIX_transcript_1693;PB-MIX_transcript_281;PB-MIX_transcript_28984;PB-MIX_transcript_29198;PB-MIX_transcript_31566;PB-MIX_transcript_3268;PB-MIX_transcript_37997;PB-MIX_transcript_42370;PB-MIX_transcript_45462;PB-MIX_transcript_51205;PB-MIX_transcript_53548;PB-MIX_transcript_58240;PB-MIX_transcrip…
PB-MIX_transcript_24177	PB-MIX_transcript_101955;PB-MIX_transcript_15529;PB-MIX_transcript_32906;PB-MIX_transcript_34356;PB-MIX_transcript_36662;PB-MIX_transcript_42127;PB-MIX_transcript_4994;PB-MIX_transcript_53898;PB-MIX_transcript_56552;PB-MIX_transcript_57027;PB-MIX_transcript_61023;PB-MIX_transcript_63336;PB-MIX_transcript_66823;PB-MIX_transcript_69640;PB-MIX_transcript_81079;PB-MIX_transcript_81715;PB-MIX_transcri…
PB-MIX_transcript_96900	PB-MIX_transcript_101514;PB-MIX_transcript_102417;PB-MIX_transcript_20411;PB-MIX_transcript_31810;PB-MIX_transcript_39595;PB-MIX_transcript_41154;PB-MIX_transcript_45537;PB-MIX_transcript_53305;PB-MIX_transcript_54955;PB-MIX_transcript_62699;PB-MIX_transcript_72947;PB-MIX_transcript_77841;PB-MIX_transcript_79179;PB-MIX_transcript_87628;PB-MIX_transcript_94868;PB-MIX_transcript_99706
PB-MIX_transcript_101459	PB-MIX_transcript_103071;PB-MIX_transcript_106066;PB-MIX_transcript_10857;PB-MIX_transcript_2008;PB-MIX_transcript_279;PB-MIX_transcript_31341;PB-MIX_transcript_37882;PB-MIX_transcript_3833;PB-MIX_transcript_38647;PB-MIX_transcript_43401;PB-MIX_transcript_43636;PB-MIX_transcript_44158;PB-MIX_transcript_48258;PB-MIX_transcript_56088;PB-MIX_transcript_57938;PB-MIX_transcript_60482;PB-MIX_transcript…
PB-MIX_transcript_32134	PB-MIX_transcript_101718;PB-MIX_transcript_103190;PB-MIX_transcript_1624;PB-MIX_transcript_41440;PB-MIX_transcript_41822;PB-MIX_transcript_45021;PB-MIX_transcript_77281;PB-MIX_transcript_85505;PB-MIX_transcript_90807;PB-MIX_transcript_94906;PB-MIX_transcript_96709
PB-MIX_transcript_82258	PB-MIX_transcript_38598;PB-MIX_transcript_86017
PB-MIX_transcript_73454	PB-MIX_transcript_101878;PB-MIX_transcript_103453;PB-MIX_transcript_18807;PB-MIX_transcript_19789;PB-MIX_transcript_43399;PB-MIX_transcript_48802;PB-MIX_transcript_63383
PB-MIX_transcript_37070	PB-MIX_transcript_104549;PB-MIX_transcript_105426;PB-MIX_transcript_105802;PB-MIX_transcript_174;PB-MIX_transcript_1845;PB-MIX_transcript_22924;PB-MIX_transcript_3164;PB-MIX_transcript_33601;PB-MIX_transcript_39134;PB-MIX_transcript_39146;PB-MIX_transcript_40097;PB-MIX_transcript_41350;PB-MIX_transcript_45976;PB-MIX_transcript_46399;PB-MIX_transcript_4770;PB-MIX_transcript_48697;PB-MIX_transcript…
PB-MIX_transcript_29458	PB-MIX_transcript_35523;PB-MIX_transcript_70373;PB-MIX_transcript_77892;PB-MIX_transcript_90790
PB-MIX_transcript_35162	PB-MIX_transcript_56475;PB-MIX_transcript_78510;PB-MIX_transcript_89561
PB-MIX_transcript_39847	PB-MIX_transcript_106020;PB-MIX_transcript_12415;PB-MIX_transcript_49168;PB-MIX_transcript_58004;PB-MIX_transcript_60266;PB-MIX_transcript_81778;PB-MIX_transcript_99520
PB-MIX_transcript_41385	PB-MIX_transcript_90360
PB-MIX_transcript_101137	PB-MIX_transcript_100393;PB-MIX_transcript_104030;PB-MIX_transcript_23235;PB-MIX_transcript_33840;PB-MIX_transcript_37855;PB-MIX_transcript_38687;PB-MIX_transcript_40470;PB-MIX_transcript_43508;PB-MIX_transcript_45406;PB-MIX_transcript_5466;PB-MIX_transcript_56855;PB-MIX_transcript_57958;PB-MIX_transcript_58024;PB-MIX_transcript_58716;PB-MIX_transcript_58925;PB-MIX_transcript_59838;PB-MIX_transcr…
PB-MIX_transcript_33055	PB-MIX_transcript_100053;PB-MIX_transcript_101972;PB-MIX_transcript_23568;PB-MIX_transcript_34278;PB-MIX_transcript_3540;PB-MIX_transcript_41030;PB-MIX_transcript_41992;PB-MIX_transcript_42066;PB-MIX_transcript_42332;PB-MIX_transcript_44960;PB-MIX_transcript_45252;PB-MIX_transcript_4661;PB-MIX_transcript_53164;PB-MIX_transcript_5770;PB-MIX_transcript_57757;PB-MIX_transcript_59151;PB-MIX_transcrip…
PB-MIX_transcript_30868	PB-MIX_transcript_36122;PB-MIX_transcript_47776;PB-MIX_transcript_53078;PB-MIX_transcript_57327;PB-MIX_transcript_62655;PB-MIX_transcript_63794;PB-MIX_transcript_73350;PB-MIX_transcript_787;PB-MIX_transcript_83540;PB-MIX_transcript_83874;PB-MIX_transcript_91865
PB-MIX_transcript_97652	PB-MIX_transcript_101204;PB-MIX_transcript_101290;PB-MIX_transcript_102317;PB-MIX_transcript_105234;PB-MIX_transcript_32603;PB-MIX_transcript_33841;PB-MIX_transcript_35362;PB-MIX_transcript_38878;PB-MIX_transcript_39398;PB-MIX_transcript_43482;PB-MIX_transcript_45026;PB-MIX_transcript_49356;PB-MIX_transcript_53236;PB-MIX_transcript_53913;PB-MIX_transcript_55982;PB-MIX_transcript_56122;PB-MIX_tran…
PB-MIX_transcript_69357	PB-MIX_transcript_102111;PB-MIX_transcript_42464;PB-MIX_transcript_48864;PB-MIX_transcript_64192;PB-MIX_transcript_73710;PB-MIX_transcript_78860;PB-MIX_transcript_78946;PB-MIX_transcript_88658;PB-MIX_transcript_91600
PB-MIX_transcript_83507	PB-MIX_transcript_102707;PB-MIX_transcript_103502;PB-MIX_transcript_104769;PB-MIX_transcript_2288;PB-MIX_transcript_35314;PB-MIX_transcript_45459;PB-MIX_transcript_5370;PB-MIX_transcript_56174;PB-MIX_transcript_66688;PB-MIX_transcript_6941;PB-MIX_transcript_7053;PB-MIX_transcript_74811;PB-MIX_transcript_93154;PB-MIX_transcript_97243
PB-MIX_transcript_71397	PB-MIX_transcript_101015;PB-MIX_transcript_106141;PB-MIX_transcript_106806;PB-MIX_transcript_106879;PB-MIX_transcript_32913;PB-MIX_transcript_33871;PB-MIX_transcript_35835;PB-MIX_transcript_36077;PB-MIX_transcript_43707;PB-MIX_transcript_50128;PB-MIX_transcript_56614;PB-MIX_transcript_59983;PB-MIX_transcript_60677;PB-MIX_transcript_64020;PB-MIX_transcript_70756;PB-MIX_transcript_72507;PB-MIX_tran…
PB-MIX_transcript_29161	PB-MIX_transcript_106481;PB-MIX_transcript_37267;PB-MIX_transcript_47909;PB-MIX_transcript_58428;PB-MIX_transcript_65916;PB-MIX_transcript_67419;PB-MIX_transcript_69756;PB-MIX_transcript_69933;PB-MIX_transcript_81855;PB-MIX_transcript_87675
PB-MIX_transcript_47892	PB-MIX_transcript_100020;PB-MIX_transcript_100563;PB-MIX_transcript_123;PB-MIX_transcript_40131;PB-MIX_transcript_5160;PB-MIX_transcript_5421;PB-MIX_transcript_57162;PB-MIX_transcript_58758;PB-MIX_transcript_60562;PB-MIX_transcript_62451;PB-MIX_transcript_70682;PB-MIX_transcript_79060;PB-MIX_transcript_84376;PB-MIX_transcript_89842;PB-MIX_transcript_92955;PB-MIX_transcript_97600
PB-MIX_transcript_52268	PB-MIX_transcript_101755;PB-MIX_transcript_1415;PB-MIX_transcript_19689;PB-MIX_transcript_2550;PB-MIX_transcript_31247;PB-MIX_transcript_33641;PB-MIX_transcript_36747;PB-MIX_transcript_40255;PB-MIX_transcript_40623;PB-MIX_transcript_40990;PB-MIX_transcript_44148;PB-MIX_transcript_47962;PB-MIX_transcript_48942;PB-MIX_transcript_53023;PB-MIX_transcript_53231;PB-MIX_transcript_56401;PB-MIX_transcrip…
PB-MIX_transcript_31520	PB-MIX_transcript_15364;PB-MIX_transcript_32621;PB-MIX_transcript_36760;PB-MIX_transcript_3798;PB-MIX_transcript_47824;PB-MIX_transcript_64274;PB-MIX_transcript_68805;PB-MIX_transcript_69670;PB-MIX_transcript_7911;PB-MIX_transcript_79332;PB-MIX_transcript_80641;PB-MIX_transcript_87327;PB-MIX_transcript_93949;PB-MIX_transcript_96071
PB-MIX_transcript_44614	PB-MIX_transcript_10146;PB-MIX_transcript_101726;PB-MIX_transcript_103117;PB-MIX_transcript_106171;PB-MIX_transcript_33262;PB-MIX_transcript_35279;PB-MIX_transcript_36394;PB-MIX_transcript_44085;PB-MIX_transcript_53775;PB-MIX_transcript_56409;PB-MIX_transcript_61379;PB-MIX_transcript_62549;PB-MIX_transcript_72859;PB-MIX_transcript_73593;PB-MIX_transcript_79853;PB-MIX_transcript_81116;PB-MIX_trans…
PB-MIX_transcript_99108	PB-MIX_transcript_100597;PB-MIX_transcript_102561;PB-MIX_transcript_103439;PB-MIX_transcript_103700;PB-MIX_transcript_34282;PB-MIX_transcript_39507;PB-MIX_transcript_40682;PB-MIX_transcript_41660;PB-MIX_transcript_46013;PB-MIX_transcript_46227;PB-MIX_transcript_49583;PB-MIX_transcript_50743;PB-MIX_transcript_52685;PB-MIX_transcript_52985;PB-MIX_transcript_58451;PB-MIX_transcript_70033;PB-MIX_tran…
PB-MIX_transcript_44637	PB-MIX_transcript_100699;PB-MIX_transcript_101888;PB-MIX_transcript_102574;PB-MIX_transcript_104996;PB-MIX_transcript_105441;PB-MIX_transcript_105960;PB-MIX_transcript_1894;PB-MIX_transcript_19970;PB-MIX_transcript_20828;PB-MIX_transcript_21582;PB-MIX_transcript_22572;PB-MIX_transcript_37472;PB-MIX_transcript_39138;PB-MIX_transcript_4243;PB-MIX_transcript_45489;PB-MIX_transcript_45756;PB-MIX_tran…
PB-MIX_transcript_31206	PB-MIX_transcript_102335;PB-MIX_transcript_32772;PB-MIX_transcript_40221;PB-MIX_transcript_41203;PB-MIX_transcript_55022;PB-MIX_transcript_57107;PB-MIX_transcript_62624;PB-MIX_transcript_76455;PB-MIX_transcript_82120;PB-MIX_transcript_84849;PB-MIX_transcript_94789;PB-MIX_transcript_96731
PB-MIX_transcript_87689	PB-MIX_transcript_1345;PB-MIX_transcript_25059;PB-MIX_transcript_26156;PB-MIX_transcript_2747;PB-MIX_transcript_36186;PB-MIX_transcript_40413;PB-MIX_transcript_4359;PB-MIX_transcript_54166;PB-MIX_transcript_59053;PB-MIX_transcript_66100;PB-MIX_transcript_67559;PB-MIX_transcript_84396;PB-MIX_transcript_85617
PB-MIX_transcript_93533	PB-MIX_transcript_100469;PB-MIX_transcript_101015;PB-MIX_transcript_11104;PB-MIX_transcript_39356;PB-MIX_transcript_59819;PB-MIX_transcript_6653;PB-MIX_transcript_80568;PB-MIX_transcript_83141;PB-MIX_transcript_92983;PB-MIX_transcript_94744;PB-MIX_transcript_99326
PB-MIX_transcript_64551	PB-MIX_transcript_103818;PB-MIX_transcript_13010;PB-MIX_transcript_19668;PB-MIX_transcript_20943;PB-MIX_transcript_23858;PB-MIX_transcript_36538;PB-MIX_transcript_44652;PB-MIX_transcript_52532;PB-MIX_transcript_68013;PB-MIX_transcript_91358;PB-MIX_transcript_92314;PB-MIX_transcript_92325
PB-MIX_transcript_32271	PB-MIX_transcript_104185;PB-MIX_transcript_14670;PB-MIX_transcript_31836;PB-MIX_transcript_38587;PB-MIX_transcript_45867;PB-MIX_transcript_48958;PB-MIX_transcript_58168;PB-MIX_transcript_5978;PB-MIX_transcript_62221;PB-MIX_transcript_82225;PB-MIX_transcript_91890;PB-MIX_transcript_92690
PB-MIX_transcript_106680	PB-MIX_transcript_14127;PB-MIX_transcript_76272
PB-MIX_transcript_43633	PB-MIX_transcript_102041;PB-MIX_transcript_103074;PB-MIX_transcript_103919;PB-MIX_transcript_2023;PB-MIX_transcript_34422;PB-MIX_transcript_34711;PB-MIX_transcript_47680;PB-MIX_transcript_50968;PB-MIX_transcript_56104;PB-MIX_transcript_60772;PB-MIX_transcript_62311;PB-MIX_transcript_65239;PB-MIX_transcript_71099;PB-MIX_transcript_7485;PB-MIX_transcript_75108;PB-MIX_transcript_75296;PB-MIX_transcr…
PB-MIX_transcript_101373	PB-MIX_transcript_44618;PB-MIX_transcript_74597;PB-MIX_transcript_80230
PB-MIX_transcript_62604	PB-MIX_transcript_140;PB-MIX_transcript_47340;PB-MIX_transcript_58387;PB-MIX_transcript_69343;PB-MIX_transcript_71460;PB-MIX_transcript_81961;PB-MIX_transcript_85040;PB-MIX_transcript_85645;PB-MIX_transcript_8894;PB-MIX_transcript_90531;PB-MIX_transcript_9078;PB-MIX_transcript_97851
PB-MIX_transcript_68705	PB-MIX_transcript_102428;PB-MIX_transcript_1285;PB-MIX_transcript_1424;PB-MIX_transcript_1523;PB-MIX_transcript_1674;PB-MIX_transcript_1727;PB-MIX_transcript_1881;PB-MIX_transcript_31503;PB-MIX_transcript_36164;PB-MIX_transcript_39533;PB-MIX_transcript_49597;PB-MIX_transcript_51246;PB-MIX_transcript_52299;PB-MIX_transcript_53951;PB-MIX_transcript_60421;PB-MIX_transcript_61876;PB-MIX_transcript_66…
PB-MIX_transcript_65481	PB-MIX_transcript_102546;PB-MIX_transcript_105643;PB-MIX_transcript_105699;PB-MIX_transcript_105746;PB-MIX_transcript_2181;PB-MIX_transcript_3028;PB-MIX_transcript_3304;PB-MIX_transcript_37538;PB-MIX_transcript_51771;PB-MIX_transcript_75198;PB-MIX_transcript_89596;PB-MIX_transcript_91848;PB-MIX_transcript_94686
PB-MIX_transcript_46460	PB-MIX_transcript_100524;PB-MIX_transcript_104285;PB-MIX_transcript_35191;PB-MIX_transcript_37800;PB-MIX_transcript_38020;PB-MIX_transcript_41750;PB-MIX_transcript_48136;PB-MIX_transcript_49994;PB-MIX_transcript_53126;PB-MIX_transcript_54838;PB-MIX_transcript_56885;PB-MIX_transcript_56974;PB-MIX_transcript_57107;PB-MIX_transcript_58128;PB-MIX_transcript_59918;PB-MIX_transcript_62598;PB-MIX_transc…
PB-MIX_transcript_47889	PB-MIX_transcript_16171;PB-MIX_transcript_16427;PB-MIX_transcript_37266;PB-MIX_transcript_42;PB-MIX_transcript_48103;PB-MIX_transcript_50759;PB-MIX_transcript_51305;PB-MIX_transcript_521;PB-MIX_transcript_54834;PB-MIX_transcript_54928;PB-MIX_transcript_57902;PB-MIX_transcript_58529;PB-MIX_transcript_59411;PB-MIX_transcript_67501;PB-MIX_transcript_91858;PB-MIX_transcript_97471
PB-MIX_transcript_62106	PB-MIX_transcript_100324;PB-MIX_transcript_16183;PB-MIX_transcript_26507;PB-MIX_transcript_27665;PB-MIX_transcript_2913;PB-MIX_transcript_33307;PB-MIX_transcript_34213;PB-MIX_transcript_47161;PB-MIX_transcript_49188;PB-MIX_transcript_56378;PB-MIX_transcript_56428;PB-MIX_transcript_62051;PB-MIX_transcript_63507;PB-MIX_transcript_65596;PB-MIX_transcript_6850;PB-MIX_transcript_77704;PB-MIX_transcrip…
PB-MIX_transcript_35333	PB-MIX_transcript_42095;PB-MIX_transcript_77087;PB-MIX_transcript_95876
PB-MIX_transcript_101851	PB-MIX_transcript_102711;PB-MIX_transcript_106517;PB-MIX_transcript_1457;PB-MIX_transcript_33945;PB-MIX_transcript_43537;PB-MIX_transcript_47245;PB-MIX_transcript_63669;PB-MIX_transcript_64229;PB-MIX_transcript_65080;PB-MIX_transcript_8529;PB-MIX_transcript_89860
PB-MIX_transcript_1016	PB-MIX_transcript_38302;PB-MIX_transcript_88091
PB-MIX_transcript_30137	PB-MIX_transcript_12383;PB-MIX_transcript_39869;PB-MIX_transcript_54092;PB-MIX_transcript_58893;PB-MIX_transcript_60743;PB-MIX_transcript_75976;PB-MIX_transcript_80342;PB-MIX_transcript_82198;PB-MIX_transcript_83147;PB-MIX_transcript_85090;PB-MIX_transcript_8524;PB-MIX_transcript_86800;PB-MIX_transcript_9009;PB-MIX_transcript_9231
PB-MIX_transcript_107079	PB-MIX_transcript_103501;PB-MIX_transcript_69280
PB-MIX_transcript_77922	PB-MIX_transcript_103302;PB-MIX_transcript_1909;PB-MIX_transcript_36575;PB-MIX_transcript_37401;PB-MIX_transcript_81644;PB-MIX_transcript_900
PB-MIX_transcript_51084	PB-MIX_transcript_103550;PB-MIX_transcript_106158;PB-MIX_transcript_45477;PB-MIX_transcript_46596;PB-MIX_transcript_47657;PB-MIX_transcript_49366;PB-MIX_transcript_56991;PB-MIX_transcript_9371;PB-MIX_transcript_94831;PB-MIX_transcript_96973
PB-MIX_transcript_78267	PB-MIX_transcript_101277;PB-MIX_transcript_1998;PB-MIX_transcript_2210;PB-MIX_transcript_3299;PB-MIX_transcript_35416;PB-MIX_transcript_37983;PB-MIX_transcript_43411;PB-MIX_transcript_44694;PB-MIX_transcript_50048;PB-MIX_transcript_50233;PB-MIX_transcript_50474;PB-MIX_transcript_56754;PB-MIX_transcript_57359;PB-MIX_transcript_62586;PB-MIX_transcript_639;PB-MIX_transcript_66063;PB-MIX_transcript_6…
PB-MIX_transcript_76653	PB-MIX_transcript_103447;PB-MIX_transcript_104913;PB-MIX_transcript_22005;PB-MIX_transcript_45340;PB-MIX_transcript_47100;PB-MIX_transcript_49689;PB-MIX_transcript_50083;PB-MIX_transcript_52059;PB-MIX_transcript_53310;PB-MIX_transcript_5417;PB-MIX_transcript_56802;PB-MIX_transcript_56933;PB-MIX_transcript_58817;PB-MIX_transcript_64612;PB-MIX_transcript_67722;PB-MIX_transcript_69718;PB-MIX_transcr…
PB-MIX_transcript_45002	PB-MIX_transcript_102948;PB-MIX_transcript_105406;PB-MIX_transcript_2942;PB-MIX_transcript_32298;PB-MIX_transcript_33981;PB-MIX_transcript_39870;PB-MIX_transcript_39888;PB-MIX_transcript_40366;PB-MIX_transcript_40839;PB-MIX_transcript_42011;PB-MIX_transcript_48698;PB-MIX_transcript_57064;PB-MIX_transcript_59680;PB-MIX_transcript_61901;PB-MIX_transcript_63150;PB-MIX_transcript_63218;PB-MIX_transcr…
PB-MIX_transcript_41136	PB-MIX_transcript_105517;PB-MIX_transcript_106971;PB-MIX_transcript_19196;PB-MIX_transcript_35023;PB-MIX_transcript_37208;PB-MIX_transcript_39356;PB-MIX_transcript_41687;PB-MIX_transcript_43862;PB-MIX_transcript_44088;PB-MIX_transcript_47236;PB-MIX_transcript_55640;PB-MIX_transcript_60781;PB-MIX_transcript_66315;PB-MIX_transcript_67808;PB-MIX_transcript_69896;PB-MIX_transcript_70164;PB-MIX_transc…
PB-MIX_transcript_30271	PB-MIX_transcript_101254;PB-MIX_transcript_101824;PB-MIX_transcript_104030;PB-MIX_transcript_11915;PB-MIX_transcript_40897;PB-MIX_transcript_47;PB-MIX_transcript_4700;PB-MIX_transcript_49675;PB-MIX_transcript_49912;PB-MIX_transcript_54;PB-MIX_transcript_55133;PB-MIX_transcript_56201;PB-MIX_transcript_56855;PB-MIX_transcript_57958;PB-MIX_transcript_58024;PB-MIX_transcript_59852;PB-MIX_transcript_6…
PB-MIX_transcript_83741	PB-MIX_transcript_100538;PB-MIX_transcript_1687;PB-MIX_transcript_33358;PB-MIX_transcript_34366;PB-MIX_transcript_34558;PB-MIX_transcript_37246;PB-MIX_transcript_59530;PB-MIX_transcript_62126;PB-MIX_transcript_63657;PB-MIX_transcript_67008;PB-MIX_transcript_76303;PB-MIX_transcript_83543;PB-MIX_transcript_99668
PB-MIX_transcript_72722	PB-MIX_transcript_100530;PB-MIX_transcript_102250;PB-MIX_transcript_103784;PB-MIX_transcript_103793;PB-MIX_transcript_104578;PB-MIX_transcript_1054;PB-MIX_transcript_106765;PB-MIX_transcript_31390;PB-MIX_transcript_3333;PB-MIX_transcript_38516;PB-MIX_transcript_39360;PB-MIX_transcript_46295;PB-MIX_transcript_467;PB-MIX_transcript_47181;PB-MIX_transcript_48079;PB-MIX_transcript_51586;PB-MIX_transc…
PB-MIX_transcript_59171	PB-MIX_transcript_100951;PB-MIX_transcript_102062;PB-MIX_transcript_106352;PB-MIX_transcript_1883;PB-MIX_transcript_1894;PB-MIX_transcript_45422;PB-MIX_transcript_46427;PB-MIX_transcript_46872;PB-MIX_transcript_53352;PB-MIX_transcript_54385;PB-MIX_transcript_56462;PB-MIX_transcript_62877;PB-MIX_transcript_63402;PB-MIX_transcript_70125;PB-MIX_transcript_70348;PB-MIX_transcript_71721;PB-MIX_transcr…
PB-MIX_transcript_52093	PB-MIX_transcript_105014;PB-MIX_transcript_18652;PB-MIX_transcript_20290;PB-MIX_transcript_32996;PB-MIX_transcript_35283;PB-MIX_transcript_35398;PB-MIX_transcript_35813;PB-MIX_transcript_36262;PB-MIX_transcript_38014;PB-MIX_transcript_42283;PB-MIX_transcript_42732;PB-MIX_transcript_45314;PB-MIX_transcript_45471;PB-MIX_transcript_47599;PB-MIX_transcript_49500;PB-MIX_transcript_54093;PB-MIX_transcr…
PB-MIX_transcript_69858	PB-MIX_transcript_100221;PB-MIX_transcript_100777;PB-MIX_transcript_105136;PB-MIX_transcript_10596;PB-MIX_transcript_106197;PB-MIX_transcript_31470;PB-MIX_transcript_31579;PB-MIX_transcript_34991;PB-MIX_transcript_38158;PB-MIX_transcript_38223;PB-MIX_transcript_39479;PB-MIX_transcript_47;PB-MIX_transcript_47566;PB-MIX_transcript_54;PB-MIX_transcript_58220;PB-MIX_transcript_65200;PB-MIX_transcript…
PB-MIX_transcript_73217	PB-MIX_transcript_1701;PB-MIX_transcript_1885;PB-MIX_transcript_55380;PB-MIX_transcript_78372;PB-MIX_transcript_79116;PB-MIX_transcript_80372;PB-MIX_transcript_826;PB-MIX_transcript_98931
PB-MIX_transcript_37878	PB-MIX_transcript_43186;PB-MIX_transcript_44535;PB-MIX_transcript_84548;PB-MIX_transcript_90593;PB-MIX_transcript_94562
PB-MIX_transcript_97159	PB-MIX_transcript_101147;PB-MIX_transcript_102981;PB-MIX_transcript_32617;PB-MIX_transcript_35258;PB-MIX_transcript_42660;PB-MIX_transcript_43823;PB-MIX_transcript_46487;PB-MIX_transcript_46531;PB-MIX_transcript_52108;PB-MIX_transcript_56705;PB-MIX_transcript_60102;PB-MIX_transcript_60840;PB-MIX_transcript_63044;PB-MIX_transcript_70497;PB-MIX_transcript_71510;PB-MIX_transcript_73996;PB-MIX_transc…
PB-MIX_transcript_55077	PB-MIX_transcript_103218;PB-MIX_transcript_41951;PB-MIX_transcript_63791;PB-MIX_transcript_68470;PB-MIX_transcript_88289;PB-MIX_transcript_90131;PB-MIX_transcript_98233
PB-MIX_transcript_63876	PB-MIX_transcript_100070;PB-MIX_transcript_102116;PB-MIX_transcript_12944;PB-MIX_transcript_14480;PB-MIX_transcript_34301;PB-MIX_transcript_35454;PB-MIX_transcript_42847;PB-MIX_transcript_46886;PB-MIX_transcript_47442;PB-MIX_transcript_50672;PB-MIX_transcript_52631;PB-MIX_transcript_55437;PB-MIX_transcript_57584;PB-MIX_transcript_59625;PB-MIX_transcript_60643;PB-MIX_transcript_66522;PB-MIX_transc…
PB-MIX_transcript_29511	PB-MIX_transcript_101771;PB-MIX_transcript_21485;PB-MIX_transcript_39074;PB-MIX_transcript_47019;PB-MIX_transcript_49205;PB-MIX_transcript_51290;PB-MIX_transcript_54345;PB-MIX_transcript_56001;PB-MIX_transcript_56907;PB-MIX_transcript_63688;PB-MIX_transcript_69866;PB-MIX_transcript_72236;PB-MIX_transcript_79728;PB-MIX_transcript_84111;PB-MIX_transcript_85635;PB-MIX_transcript_86354;PB-MIX_transcr…
PB-MIX_transcript_13761	PB-MIX_transcript_100749;PB-MIX_transcript_101973;PB-MIX_transcript_102105;PB-MIX_transcript_13526;PB-MIX_transcript_20975;PB-MIX_transcript_23104;PB-MIX_transcript_2455;PB-MIX_transcript_31940;PB-MIX_transcript_33344;PB-MIX_transcript_35493;PB-MIX_transcript_45025;PB-MIX_transcript_49553;PB-MIX_transcript_52086;PB-MIX_transcript_5733;PB-MIX_transcript_59517;PB-MIX_transcript_61998;PB-MIX_transcr…
PB-MIX_transcript_101496	PB-MIX_transcript_10240;PB-MIX_transcript_103427;PB-MIX_transcript_104793;PB-MIX_transcript_225;PB-MIX_transcript_38293;PB-MIX_transcript_4051;PB-MIX_transcript_45405;PB-MIX_transcript_51000;PB-MIX_transcript_52351;PB-MIX_transcript_55943;PB-MIX_transcript_77813
PB-MIX_transcript_35078	PB-MIX_transcript_16667;PB-MIX_transcript_3658;PB-MIX_transcript_39536;PB-MIX_transcript_60532;PB-MIX_transcript_64878;PB-MIX_transcript_692;PB-MIX_transcript_73671;PB-MIX_transcript_76569;PB-MIX_transcript_76639;PB-MIX_transcript_87080;PB-MIX_transcript_96573
PB-MIX_transcript_38154	PB-MIX_transcript_26626;PB-MIX_transcript_45324;PB-MIX_transcript_49396;PB-MIX_transcript_62340;PB-MIX_transcript_70649;PB-MIX_transcript_70787;PB-MIX_transcript_72563;PB-MIX_transcript_98316
PB-MIX_transcript_84999	PB-MIX_transcript_104;PB-MIX_transcript_107035;PB-MIX_transcript_13430;PB-MIX_transcript_33787;PB-MIX_transcript_36084;PB-MIX_transcript_38804;PB-MIX_transcript_42839;PB-MIX_transcript_53144;PB-MIX_transcript_53612;PB-MIX_transcript_71423;PB-MIX_transcript_78596;PB-MIX_transcript_91124;PB-MIX_transcript_9584;PB-MIX_transcript_97325;PB-MIX_transcript_99553
PB-MIX_transcript_82780	PB-MIX_transcript_101531;PB-MIX_transcript_15532;PB-MIX_transcript_34128;PB-MIX_transcript_34798;PB-MIX_transcript_35595;PB-MIX_transcript_35968;PB-MIX_transcript_37840;PB-MIX_transcript_39088;PB-MIX_transcript_39728;PB-MIX_transcript_48383;PB-MIX_transcript_48895;PB-MIX_transcript_49216;PB-MIX_transcript_53758;PB-MIX_transcript_61159;PB-MIX_transcript_6257;PB-MIX_transcript_6485;PB-MIX_transcrip…
PB-MIX_transcript_91353	PB-MIX_transcript_100835;PB-MIX_transcript_19057;PB-MIX_transcript_43852;PB-MIX_transcript_77086;PB-MIX_transcript_80067;PB-MIX_transcript_98014
PB-MIX_transcript_73070	PB-MIX_transcript_34549;PB-MIX_transcript_408;PB-MIX_transcript_51004;PB-MIX_transcript_85423;PB-MIX_transcript_88420
PB-MIX_transcript_83588	PB-MIX_transcript_104167;PB-MIX_transcript_42967;PB-MIX_transcript_57624;PB-MIX_transcript_79426;PB-MIX_transcript_97568;PB-MIX_transcript_98637
PB-MIX_transcript_78551	PB-MIX_transcript_101542;PB-MIX_transcript_103751;PB-MIX_transcript_106768;PB-MIX_transcript_1485;PB-MIX_transcript_1709;PB-MIX_transcript_20478;PB-MIX_transcript_32612;PB-MIX_transcript_47819;PB-MIX_transcript_49034;PB-MIX_transcript_49686;PB-MIX_transcript_51890;PB-MIX_transcript_55491;PB-MIX_transcript_58671;PB-MIX_transcript_61889;PB-MIX_transcript_62590;PB-MIX_transcript_64783;PB-MIX_transcr…
PB-MIX_transcript_76544	PB-MIX_transcript_123;PB-MIX_transcript_192;PB-MIX_transcript_20157;PB-MIX_transcript_360;PB-MIX_transcript_443;PB-MIX_transcript_60003;PB-MIX_transcript_69205;PB-MIX_transcript_80809;PB-MIX_transcript_88337
PB-MIX_transcript_29209	PB-MIX_transcript_60448
PB-MIX_transcript_70942	PB-MIX_transcript_22795;PB-MIX_transcript_32703;PB-MIX_transcript_34294;PB-MIX_transcript_3799;PB-MIX_transcript_41440;PB-MIX_transcript_52223;PB-MIX_transcript_60971;PB-MIX_transcript_70589;PB-MIX_transcript_85062;PB-MIX_transcript_85753;PB-MIX_transcript_889;PB-MIX_transcript_94906
PB-MIX_transcript_81970	PB-MIX_transcript_102040;PB-MIX_transcript_103202;PB-MIX_transcript_104830;PB-MIX_transcript_105225;PB-MIX_transcript_107007;PB-MIX_transcript_1652;PB-MIX_transcript_1753;PB-MIX_transcript_18869;PB-MIX_transcript_33168;PB-MIX_transcript_33839;PB-MIX_transcript_40248;PB-MIX_transcript_47012;PB-MIX_transcript_58344;PB-MIX_transcript_6535;PB-MIX_transcript_72496;PB-MIX_transcript_7991;PB-MIX_transcr…
PB-MIX_transcript_104424	PB-MIX_transcript_104438;PB-MIX_transcript_2375;PB-MIX_transcript_37124;PB-MIX_transcript_37451;PB-MIX_transcript_48104;PB-MIX_transcript_54981;PB-MIX_transcript_58313;PB-MIX_transcript_60929;PB-MIX_transcript_61487;PB-MIX_transcript_67838;PB-MIX_transcript_67962;PB-MIX_transcript_73141;PB-MIX_transcript_808;PB-MIX_transcript_89910;PB-MIX_transcript_97232
PB-MIX_transcript_43880	PB-MIX_transcript_173;PB-MIX_transcript_17707;PB-MIX_transcript_2685;PB-MIX_transcript_36367;PB-MIX_transcript_36615;PB-MIX_transcript_39354;PB-MIX_transcript_40743;PB-MIX_transcript_46313;PB-MIX_transcript_65586;PB-MIX_transcript_72266;PB-MIX_transcript_75959;PB-MIX_transcript_81142;PB-MIX_transcript_87067;PB-MIX_transcript_94104;PB-MIX_transcript_97006;PB-MIX_transcript_97128
PB-MIX_transcript_33713	PB-MIX_transcript_100618;PB-MIX_transcript_102180;PB-MIX_transcript_11036;PB-MIX_transcript_11894;PB-MIX_transcript_22060;PB-MIX_transcript_34150;PB-MIX_transcript_34435;PB-MIX_transcript_36349;PB-MIX_transcript_39002;PB-MIX_transcript_41338;PB-MIX_transcript_42994;PB-MIX_transcript_43106;PB-MIX_transcript_44040;PB-MIX_transcript_56334;PB-MIX_transcript_58307;PB-MIX_transcript_60780;PB-MIX_transc…
PB-MIX_transcript_47939	PB-MIX_transcript_104185;PB-MIX_transcript_14670;PB-MIX_transcript_31836;PB-MIX_transcript_40592;PB-MIX_transcript_45867;PB-MIX_transcript_47008;PB-MIX_transcript_48958;PB-MIX_transcript_58168;PB-MIX_transcript_5978;PB-MIX_transcript_62221;PB-MIX_transcript_82225;PB-MIX_transcript_91890;PB-MIX_transcript_92690
PB-MIX_transcript_72469	PB-MIX_transcript_102349;PB-MIX_transcript_25470;PB-MIX_transcript_31795;PB-MIX_transcript_36148;PB-MIX_transcript_36232;PB-MIX_transcript_38651;PB-MIX_transcript_4597;PB-MIX_transcript_46578;PB-MIX_transcript_4681;PB-MIX_transcript_605;PB-MIX_transcript_61299;PB-MIX_transcript_63632;PB-MIX_transcript_67378;PB-MIX_transcript_68795;PB-MIX_transcript_72859;PB-MIX_transcript_80310;PB-MIX_transcript_…
PB-MIX_transcript_103157	PB-MIX_transcript_101271;PB-MIX_transcript_106712;PB-MIX_transcript_34079;PB-MIX_transcript_51504;PB-MIX_transcript_59087;PB-MIX_transcript_5930;PB-MIX_transcript_692;PB-MIX_transcript_81145;PB-MIX_transcript_82325;PB-MIX_transcript_99638
PB-MIX_transcript_84928	PB-MIX_transcript_10032;PB-MIX_transcript_101571;PB-MIX_transcript_10188;PB-MIX_transcript_268;PB-MIX_transcript_32855;PB-MIX_transcript_36293;PB-MIX_transcript_40729;PB-MIX_transcript_43091;PB-MIX_transcript_4577;PB-MIX_transcript_48763;PB-MIX_transcript_54504;PB-MIX_transcript_56630;PB-MIX_transcript_57894;PB-MIX_transcript_60463;PB-MIX_transcript_61108;PB-MIX_transcript_62695;PB-MIX_transcript…
PB-MIX_transcript_32898	PB-MIX_transcript_23371;PB-MIX_transcript_55637;PB-MIX_transcript_63698;PB-MIX_transcript_76635;PB-MIX_transcript_86937;PB-MIX_transcript_86955
PB-MIX_transcript_85671	PB-MIX_transcript_102040;PB-MIX_transcript_104578;PB-MIX_transcript_104761;PB-MIX_transcript_22376;PB-MIX_transcript_24473;PB-MIX_transcript_34057;PB-MIX_transcript_38044;PB-MIX_transcript_38862;PB-MIX_transcript_42640;PB-MIX_transcript_44866;PB-MIX_transcript_49243;PB-MIX_transcript_5007;PB-MIX_transcript_50710;PB-MIX_transcript_51097;PB-MIX_transcript_52739;PB-MIX_transcript_57184;PB-MIX_transc…
PB-MIX_transcript_57434	PB-MIX_transcript_13634;PB-MIX_transcript_22968;PB-MIX_transcript_47436;PB-MIX_transcript_52775;PB-MIX_transcript_54266;PB-MIX_transcript_55994;PB-MIX_transcript_62163;PB-MIX_transcript_68772;PB-MIX_transcript_71155;PB-MIX_transcript_81212;PB-MIX_transcript_83343;PB-MIX_transcript_85849;PB-MIX_transcript_93635;PB-MIX_transcript_93851;PB-MIX_transcript_95215
PB-MIX_transcript_86129	PB-MIX_transcript_103101;PB-MIX_transcript_104678;PB-MIX_transcript_13212;PB-MIX_transcript_13723;PB-MIX_transcript_15009;PB-MIX_transcript_15520;PB-MIX_transcript_16744;PB-MIX_transcript_27227;PB-MIX_transcript_34634;PB-MIX_transcript_39584;PB-MIX_transcript_41601;PB-MIX_transcript_42826;PB-MIX_transcript_45129;PB-MIX_transcript_47771;PB-MIX_transcript_50415;PB-MIX_transcript_50727;PB-MIX_transc…
PB-MIX_transcript_68135	PB-MIX_transcript_14845;PB-MIX_transcript_20299;PB-MIX_transcript_24714;PB-MIX_transcript_31548;PB-MIX_transcript_34013;PB-MIX_transcript_42692;PB-MIX_transcript_48058;PB-MIX_transcript_57918;PB-MIX_transcript_70629;PB-MIX_transcript_74492;PB-MIX_transcript_75708;PB-MIX_transcript_76985;PB-MIX_transcript_78000;PB-MIX_transcript_78454;PB-MIX_transcript_80377;PB-MIX_transcript_88000;PB-MIX_transcri…
PB-MIX_transcript_60461	PB-MIX_transcript_106537;PB-MIX_transcript_13620;PB-MIX_transcript_23244;PB-MIX_transcript_31736;PB-MIX_transcript_47838;PB-MIX_transcript_58774;PB-MIX_transcript_71784;PB-MIX_transcript_78047;PB-MIX_transcript_82451;PB-MIX_transcript_85120;PB-MIX_transcript_93475;PB-MIX_transcript_94163;PB-MIX_transcript_95758
PB-MIX_transcript_29521	PB-MIX_transcript_101110;PB-MIX_transcript_102024;PB-MIX_transcript_39524;PB-MIX_transcript_59786;PB-MIX_transcript_70792;PB-MIX_transcript_91872
PB-MIX_transcript_68493	PB-MIX_transcript_103316;PB-MIX_transcript_103751;PB-MIX_transcript_33269;PB-MIX_transcript_36786;PB-MIX_transcript_38188;PB-MIX_transcript_46590;PB-MIX_transcript_47033;PB-MIX_transcript_52213;PB-MIX_transcript_57356;PB-MIX_transcript_64921;PB-MIX_transcript_66666;PB-MIX_transcript_67707;PB-MIX_transcript_68288;PB-MIX_transcript_72179;PB-MIX_transcript_77410;PB-MIX_transcript_78789;PB-MIX_transc…
PB-MIX_transcript_52293	PB-MIX_transcript_2075;PB-MIX_transcript_32233;PB-MIX_transcript_46931;PB-MIX_transcript_51845;PB-MIX_transcript_57390;PB-MIX_transcript_58809;PB-MIX_transcript_62264;PB-MIX_transcript_66487;PB-MIX_transcript_67143;PB-MIX_transcript_73709;PB-MIX_transcript_83097;PB-MIX_transcript_98257
PB-MIX_transcript_60557	PB-MIX_transcript_1298;PB-MIX_transcript_548;PB-MIX_transcript_55084;PB-MIX_transcript_57236;PB-MIX_transcript_84142
PB-MIX_transcript_91136	PB-MIX_transcript_36859;PB-MIX_transcript_50948;PB-MIX_transcript_63949;PB-MIX_transcript_7037;PB-MIX_transcript_95598
PB-MIX_transcript_3400	PB-MIX_transcript_11758;PB-MIX_transcript_38622;PB-MIX_transcript_43311;PB-MIX_transcript_58419;PB-MIX_transcript_62983;PB-MIX_transcript_64503
PB-MIX_transcript_88488	PB-MIX_transcript_104668;PB-MIX_transcript_106013;PB-MIX_transcript_13362;PB-MIX_transcript_13999;PB-MIX_transcript_2347;PB-MIX_transcript_25940;PB-MIX_transcript_26625;PB-MIX_transcript_34409;PB-MIX_transcript_46990;PB-MIX_transcript_5465;PB-MIX_transcript_62716;PB-MIX_transcript_62797;PB-MIX_transcript_66225;PB-MIX_transcript_66551;PB-MIX_transcript_71349;PB-MIX_transcript_7490;PB-MIX_transcrip…
PB-MIX_transcript_91696	PB-MIX_transcript_100435;PB-MIX_transcript_103279;PB-MIX_transcript_105836;PB-MIX_transcript_106091;PB-MIX_transcript_1092;PB-MIX_transcript_12159;PB-MIX_transcript_18346;PB-MIX_transcript_32948;PB-MIX_transcript_33202;PB-MIX_transcript_38058;PB-MIX_transcript_40497;PB-MIX_transcript_42084;PB-MIX_transcript_42620;PB-MIX_transcript_44272;PB-MIX_transcript_55034;PB-MIX_transcript_62090;PB-MIX_trans…
PB-MIX_transcript_54568	PB-MIX_transcript_12090;PB-MIX_transcript_38071;PB-MIX_transcript_62118
PB-MIX_transcript_54946	PB-MIX_transcript_10166;PB-MIX_transcript_36564;PB-MIX_transcript_46278;PB-MIX_transcript_59357;PB-MIX_transcript_87080;PB-MIX_transcript_93536;PB-MIX_transcript_97167
PB-MIX_transcript_30587	PB-MIX_transcript_48672;PB-MIX_transcript_96716
PB-MIX_transcript_74486	PB-MIX_transcript_21712;PB-MIX_transcript_6563;PB-MIX_transcript_85089
PB-MIX_transcript_24089	PB-MIX_transcript_43414
PB-MIX_transcript_95903	PB-MIX_transcript_103957;PB-MIX_transcript_26275;PB-MIX_transcript_31810;PB-MIX_transcript_34381;PB-MIX_transcript_36399;PB-MIX_transcript_39759;PB-MIX_transcript_44383;PB-MIX_transcript_47030;PB-MIX_transcript_54088;PB-MIX_transcript_55765;PB-MIX_transcript_60235;PB-MIX_transcript_62047;PB-MIX_transcript_62636;PB-MIX_transcript_62687;PB-MIX_transcript_63145;PB-MIX_transcript_63589;PB-MIX_transcr…
PB-MIX_transcript_65541	PB-MIX_transcript_33795;PB-MIX_transcript_39499;PB-MIX_transcript_45896;PB-MIX_transcript_47944;PB-MIX_transcript_50572;PB-MIX_transcript_50706;PB-MIX_transcript_55809;PB-MIX_transcript_59753;PB-MIX_transcript_65307;PB-MIX_transcript_76580;PB-MIX_transcript_91129
PB-MIX_transcript_51623	PB-MIX_transcript_10738;PB-MIX_transcript_1485;PB-MIX_transcript_1709;PB-MIX_transcript_23298;PB-MIX_transcript_26721;PB-MIX_transcript_3205;PB-MIX_transcript_3295;PB-MIX_transcript_40812;PB-MIX_transcript_42719;PB-MIX_transcript_46627;PB-MIX_transcript_47081;PB-MIX_transcript_48586;PB-MIX_transcript_51537;PB-MIX_transcript_54847;PB-MIX_transcript_58671;PB-MIX_transcript_64007;PB-MIX_transcript_7…
PB-MIX_transcript_71385	PB-MIX_transcript_103377;PB-MIX_transcript_103928;PB-MIX_transcript_105627;PB-MIX_transcript_2022;PB-MIX_transcript_296;PB-MIX_transcript_3184;PB-MIX_transcript_33816;PB-MIX_transcript_34342;PB-MIX_transcript_35583;PB-MIX_transcript_38209;PB-MIX_transcript_38598;PB-MIX_transcript_43400;PB-MIX_transcript_45782;PB-MIX_transcript_50339;PB-MIX_transcript_5106;PB-MIX_transcript_52310;PB-MIX_transcript…
PB-MIX_transcript_44173	PB-MIX_transcript_10991;PB-MIX_transcript_29716;PB-MIX_transcript_42013;PB-MIX_transcript_62062;PB-MIX_transcript_68247;PB-MIX_transcript_8127;PB-MIX_transcript_98243
PB-MIX_transcript_89021	PB-MIX_transcript_101803;PB-MIX_transcript_102335;PB-MIX_transcript_104457;PB-MIX_transcript_106187;PB-MIX_transcript_25924;PB-MIX_transcript_37795;PB-MIX_transcript_38507;PB-MIX_transcript_45299;PB-MIX_transcript_48217;PB-MIX_transcript_51967;PB-MIX_transcript_54929;PB-MIX_transcript_60253;PB-MIX_transcript_62088;PB-MIX_transcript_6907;PB-MIX_transcript_70911;PB-MIX_transcript_78476;PB-MIX_trans…
PB-MIX_transcript_65500	PB-MIX_transcript_103557;PB-MIX_transcript_103680;PB-MIX_transcript_14760;PB-MIX_transcript_16278;PB-MIX_transcript_21881;PB-MIX_transcript_32298;PB-MIX_transcript_38277;PB-MIX_transcript_41100;PB-MIX_transcript_41399;PB-MIX_transcript_42194;PB-MIX_transcript_59680;PB-MIX_transcript_5997;PB-MIX_transcript_61304;PB-MIX_transcript_63678;PB-MIX_transcript_64489;PB-MIX_transcript_65406;PB-MIX_transcr…
PB-MIX_transcript_79230	PB-MIX_transcript_2956;PB-MIX_transcript_37494;PB-MIX_transcript_37974;PB-MIX_transcript_43799;PB-MIX_transcript_44465;PB-MIX_transcript_52607;PB-MIX_transcript_57960;PB-MIX_transcript_64403;PB-MIX_transcript_70105;PB-MIX_transcript_79570;PB-MIX_transcript_81090;PB-MIX_transcript_83268
PB-MIX_transcript_32112	PB-MIX_transcript_31417;PB-MIX_transcript_32642;PB-MIX_transcript_33846;PB-MIX_transcript_39656;PB-MIX_transcript_4327;PB-MIX_transcript_44136;PB-MIX_transcript_45418;PB-MIX_transcript_49216;PB-MIX_transcript_50148;PB-MIX_transcript_50901;PB-MIX_transcript_51801;PB-MIX_transcript_51868;PB-MIX_transcript_59563;PB-MIX_transcript_65961;PB-MIX_transcript_71077;PB-MIX_transcript_73408;PB-MIX_transcrip…
PB-MIX_transcript_85094	PB-MIX_transcript_101353;PB-MIX_transcript_10691;PB-MIX_transcript_33661;PB-MIX_transcript_36347;PB-MIX_transcript_3919;PB-MIX_transcript_45210;PB-MIX_transcript_4536;PB-MIX_transcript_48783;PB-MIX_transcript_51473;PB-MIX_transcript_52699;PB-MIX_transcript_53156;PB-MIX_transcript_53192;PB-MIX_transcript_71435;PB-MIX_transcript_74693;PB-MIX_transcript_85946;PB-MIX_transcript_86856;PB-MIX_transcrip…
PB-MIX_transcript_61026	PB-MIX_transcript_104449;PB-MIX_transcript_105130;PB-MIX_transcript_32417;PB-MIX_transcript_35106;PB-MIX_transcript_39155;PB-MIX_transcript_40040;PB-MIX_transcript_43836;PB-MIX_transcript_47612;PB-MIX_transcript_48571;PB-MIX_transcript_57632;PB-MIX_transcript_59412;PB-MIX_transcript_63066;PB-MIX_transcript_63224;PB-MIX_transcript_68912;PB-MIX_transcript_73620;PB-MIX_transcript_74068;PB-MIX_transc…
PB-MIX_transcript_71829	PB-MIX_transcript_102052;PB-MIX_transcript_102982;PB-MIX_transcript_15725;PB-MIX_transcript_32913;PB-MIX_transcript_35152;PB-MIX_transcript_37653;PB-MIX_transcript_39281;PB-MIX_transcript_49716;PB-MIX_transcript_54247;PB-MIX_transcript_57332;PB-MIX_transcript_58318;PB-MIX_transcript_60494;PB-MIX_transcript_61031;PB-MIX_transcript_63417;PB-MIX_transcript_65422;PB-MIX_transcript_6680;PB-MIX_transcr…
PB-MIX_transcript_29268	PB-MIX_transcript_101481;PB-MIX_transcript_105015;PB-MIX_transcript_14638;PB-MIX_transcript_2898;PB-MIX_transcript_3422;PB-MIX_transcript_36604;PB-MIX_transcript_37167;PB-MIX_transcript_48094;PB-MIX_transcript_5316;PB-MIX_transcript_5702;PB-MIX_transcript_58725;PB-MIX_transcript_61212;PB-MIX_transcript_62114;PB-MIX_transcript_85251;PB-MIX_transcript_87956;PB-MIX_transcript_88308
PB-MIX_transcript_49517	PB-MIX_transcript_32913;PB-MIX_transcript_42;PB-MIX_transcript_43495;PB-MIX_transcript_54195;PB-MIX_transcript_54573;PB-MIX_transcript_55797;PB-MIX_transcript_59174;PB-MIX_transcript_6659;PB-MIX_transcript_69188;PB-MIX_transcript_7074;PB-MIX_transcript_74053;PB-MIX_transcript_74070;PB-MIX_transcript_78752;PB-MIX_transcript_86920;PB-MIX_transcript_89144;PB-MIX_transcript_96894;PB-MIX_transcript_97…
PB-MIX_transcript_25212	PB-MIX_transcript_10069;PB-MIX_transcript_10271;PB-MIX_transcript_103951;PB-MIX_transcript_105760;PB-MIX_transcript_11022;PB-MIX_transcript_12033;PB-MIX_transcript_12273;PB-MIX_transcript_12825;PB-MIX_transcript_14639;PB-MIX_transcript_15233;PB-MIX_transcript_15509;PB-MIX_transcript_2355;PB-MIX_transcript_34622;PB-MIX_transcript_52407;PB-MIX_transcript_53551;PB-MIX_transcript_58049;PB-MIX_transcr…
PB-MIX_transcript_65984	PB-MIX_transcript_11568;PB-MIX_transcript_53427;PB-MIX_transcript_59769;PB-MIX_transcript_79233;PB-MIX_transcript_80598;PB-MIX_transcript_85771;PB-MIX_transcript_88525
PB-MIX_transcript_77335	PB-MIX_transcript_70381
PB-MIX_transcript_94316	PB-MIX_transcript_102691;PB-MIX_transcript_102817;PB-MIX_transcript_106294;PB-MIX_transcript_1281;PB-MIX_transcript_14221;PB-MIX_transcript_14608;PB-MIX_transcript_38155;PB-MIX_transcript_40236;PB-MIX_transcript_46969;PB-MIX_transcript_52108;PB-MIX_transcript_63629;PB-MIX_transcript_67446;PB-MIX_transcript_69729;PB-MIX_transcript_75928;PB-MIX_transcript_76745;PB-MIX_transcript_78604;PB-MIX_transc…
PB-MIX_transcript_72182	PB-MIX_transcript_100790;PB-MIX_transcript_101765;PB-MIX_transcript_105009;PB-MIX_transcript_105263;PB-MIX_transcript_20935;PB-MIX_transcript_40795;PB-MIX_transcript_55421;PB-MIX_transcript_56226;PB-MIX_transcript_59060;PB-MIX_transcript_61925;PB-MIX_transcript_63887;PB-MIX_transcript_64119;PB-MIX_transcript_65716;PB-MIX_transcript_66138;PB-MIX_transcript_70989;PB-MIX_transcript_77193;PB-MIX_tran…
PB-MIX_transcript_38445	PB-MIX_transcript_41582;PB-MIX_transcript_44518;PB-MIX_transcript_77087
PB-MIX_transcript_47080	PB-MIX_transcript_100321;PB-MIX_transcript_101794;PB-MIX_transcript_39344;PB-MIX_transcript_40120;PB-MIX_transcript_41337;PB-MIX_transcript_44398;PB-MIX_transcript_49607;PB-MIX_transcript_51859;PB-MIX_transcript_57285;PB-MIX_transcript_68148;PB-MIX_transcript_68522;PB-MIX_transcript_69714;PB-MIX_transcript_71930;PB-MIX_transcript_75571;PB-MIX_transcript_75624;PB-MIX_transcript_75638;PB-MIX_transc…
PB-MIX_transcript_36222	PB-MIX_transcript_100953;PB-MIX_transcript_106321;PB-MIX_transcript_106806;PB-MIX_transcript_106879;PB-MIX_transcript_32841;PB-MIX_transcript_33053;PB-MIX_transcript_33871;PB-MIX_transcript_35835;PB-MIX_transcript_36077;PB-MIX_transcript_47152;PB-MIX_transcript_50128;PB-MIX_transcript_53042;PB-MIX_transcript_56523;PB-MIX_transcript_57346;PB-MIX_transcript_58580;PB-MIX_transcript_58845;PB-MIX_tran…
PB-MIX_transcript_5680	PB-MIX_transcript_61633;PB-MIX_transcript_62702;PB-MIX_transcript_66455;PB-MIX_transcript_69538;PB-MIX_transcript_77173;PB-MIX_transcript_96576;PB-MIX_transcript_96678
PB-MIX_transcript_38049	PB-MIX_transcript_36760
PB-MIX_transcript_105599	PB-MIX_transcript_100828;PB-MIX_transcript_104961;PB-MIX_transcript_106618;PB-MIX_transcript_32669;PB-MIX_transcript_34430;PB-MIX_transcript_35234;PB-MIX_transcript_36528;PB-MIX_transcript_41228;PB-MIX_transcript_44085;PB-MIX_transcript_52201;PB-MIX_transcript_60774;PB-MIX_transcript_61507;PB-MIX_transcript_62233;PB-MIX_transcript_66835;PB-MIX_transcript_67248;PB-MIX_transcript_69413;PB-MIX_trans…
PB-MIX_transcript_100201	PB-MIX_transcript_100674;PB-MIX_transcript_104870;PB-MIX_transcript_11860;PB-MIX_transcript_17738;PB-MIX_transcript_2523;PB-MIX_transcript_3173;PB-MIX_transcript_37990;PB-MIX_transcript_44590;PB-MIX_transcript_46770;PB-MIX_transcript_48466;PB-MIX_transcript_48578;PB-MIX_transcript_50409;PB-MIX_transcript_50454;PB-MIX_transcript_54966;PB-MIX_transcript_58511;PB-MIX_transcript_70170;PB-MIX_transcri…
PB-MIX_transcript_5769	PB-MIX_transcript_106137;PB-MIX_transcript_43572;PB-MIX_transcript_45431;PB-MIX_transcript_47048;PB-MIX_transcript_60195;PB-MIX_transcript_70934;PB-MIX_transcript_97001;PB-MIX_transcript_97550
PB-MIX_transcript_45068	PB-MIX_transcript_100735;PB-MIX_transcript_101088;PB-MIX_transcript_103778;PB-MIX_transcript_104596;PB-MIX_transcript_105586;PB-MIX_transcript_43706;PB-MIX_transcript_45340;PB-MIX_transcript_46043;PB-MIX_transcript_4831;PB-MIX_transcript_48352;PB-MIX_transcript_50892;PB-MIX_transcript_50988;PB-MIX_transcript_52059;PB-MIX_transcript_55720;PB-MIX_transcript_56339;PB-MIX_transcript_56549;PB-MIX_tran…
PB-MIX_transcript_35509	PB-MIX_transcript_1024;PB-MIX_transcript_106039;PB-MIX_transcript_13726;PB-MIX_transcript_33246;PB-MIX_transcript_33301;PB-MIX_transcript_37925;PB-MIX_transcript_39276;PB-MIX_transcript_41221;PB-MIX_transcript_59777;PB-MIX_transcript_82578;PB-MIX_transcript_88712;PB-MIX_transcript_91240
PB-MIX_transcript_29739	PB-MIX_transcript_105968;PB-MIX_transcript_1443;PB-MIX_transcript_2442;PB-MIX_transcript_2550;PB-MIX_transcript_27973;PB-MIX_transcript_40990;PB-MIX_transcript_42541;PB-MIX_transcript_42986;PB-MIX_transcript_44720;PB-MIX_transcript_44751;PB-MIX_transcript_5968;PB-MIX_transcript_61691;PB-MIX_transcript_61818;PB-MIX_transcript_66391;PB-MIX_transcript_66960;PB-MIX_transcript_72635;PB-MIX_transcript_…
PB-MIX_transcript_44738	PB-MIX_transcript_104560;PB-MIX_transcript_15927;PB-MIX_transcript_24518;PB-MIX_transcript_31661;PB-MIX_transcript_35466;PB-MIX_transcript_40592;PB-MIX_transcript_4381;PB-MIX_transcript_47008;PB-MIX_transcript_47157;PB-MIX_transcript_53085;PB-MIX_transcript_53587;PB-MIX_transcript_64005;PB-MIX_transcript_66542;PB-MIX_transcript_69494;PB-MIX_transcript_71771;PB-MIX_transcript_74383;PB-MIX_transcri…
PB-MIX_transcript_66923	PB-MIX_transcript_100212;PB-MIX_transcript_101858;PB-MIX_transcript_102471;PB-MIX_transcript_102552;PB-MIX_transcript_102814;PB-MIX_transcript_102817;PB-MIX_transcript_103071;PB-MIX_transcript_103411;PB-MIX_transcript_105769;PB-MIX_transcript_105886;PB-MIX_transcript_25561;PB-MIX_transcript_26618;PB-MIX_transcript_34787;PB-MIX_transcript_45191;PB-MIX_transcript_50412;PB-MIX_transcript_69479;PB-MI…
PB-MIX_transcript_42292	PB-MIX_transcript_102448;PB-MIX_transcript_104947;PB-MIX_transcript_105132;PB-MIX_transcript_105608;PB-MIX_transcript_106545;PB-MIX_transcript_19138;PB-MIX_transcript_34284;PB-MIX_transcript_37744;PB-MIX_transcript_49870;PB-MIX_transcript_53860;PB-MIX_transcript_61385;PB-MIX_transcript_62369;PB-MIX_transcript_63647;PB-MIX_transcript_64083;PB-MIX_transcript_64133;PB-MIX_transcript_65597;PB-MIX_tra…
PB-MIX_transcript_81871	PB-MIX_transcript_145;PB-MIX_transcript_163;PB-MIX_transcript_46625;PB-MIX_transcript_48161;PB-MIX_transcript_51927;PB-MIX_transcript_52333;PB-MIX_transcript_54656;PB-MIX_transcript_71121;PB-MIX_transcript_71137;PB-MIX_transcript_78981;PB-MIX_transcript_89473
PB-MIX_transcript_76808	PB-MIX_transcript_100601;PB-MIX_transcript_101213;PB-MIX_transcript_103455;PB-MIX_transcript_105056;PB-MIX_transcript_1918;PB-MIX_transcript_31470;PB-MIX_transcript_33090;PB-MIX_transcript_33157;PB-MIX_transcript_36645;PB-MIX_transcript_36786;PB-MIX_transcript_40393;PB-MIX_transcript_41237;PB-MIX_transcript_44981;PB-MIX_transcript_46661;PB-MIX_transcript_64503;PB-MIX_transcript_65254;PB-MIX_trans…
PB-MIX_transcript_39006	PB-MIX_transcript_101039;PB-MIX_transcript_101556;PB-MIX_transcript_106326;PB-MIX_transcript_2239;PB-MIX_transcript_32144;PB-MIX_transcript_33381;PB-MIX_transcript_3832;PB-MIX_transcript_3858;PB-MIX_transcript_41678;PB-MIX_transcript_4233;PB-MIX_transcript_43688;PB-MIX_transcript_4373;PB-MIX_transcript_49064;PB-MIX_transcript_53117;PB-MIX_transcript_55366;PB-MIX_transcript_57515;PB-MIX_transcript…
PB-MIX_transcript_71913	PB-MIX_transcript_103573;PB-MIX_transcript_105802;PB-MIX_transcript_106812;PB-MIX_transcript_1075;PB-MIX_transcript_2508;PB-MIX_transcript_32642;PB-MIX_transcript_32750;PB-MIX_transcript_36834;PB-MIX_transcript_38498;PB-MIX_transcript_39223;PB-MIX_transcript_46585;PB-MIX_transcript_47374;PB-MIX_transcript_49216;PB-MIX_transcript_51325;PB-MIX_transcript_54224;PB-MIX_transcript_58380;PB-MIX_transcr…
PB-MIX_transcript_30998	PB-MIX_transcript_103407;PB-MIX_transcript_103613;PB-MIX_transcript_78323
PB-MIX_transcript_82691	PB-MIX_transcript_101728;PB-MIX_transcript_101810;PB-MIX_transcript_105432;PB-MIX_transcript_106162;PB-MIX_transcript_106214;PB-MIX_transcript_36875;PB-MIX_transcript_42170;PB-MIX_transcript_44162;PB-MIX_transcript_46972;PB-MIX_transcript_47188;PB-MIX_transcript_54932;PB-MIX_transcript_56145;PB-MIX_transcript_61263;PB-MIX_transcript_61826;PB-MIX_transcript_62160;PB-MIX_transcript_64053;PB-MIX_tra…
PB-MIX_transcript_83877	PB-MIX_transcript_101282;PB-MIX_transcript_102380;PB-MIX_transcript_103380;PB-MIX_transcript_22245;PB-MIX_transcript_32831;PB-MIX_transcript_33464;PB-MIX_transcript_35657;PB-MIX_transcript_37795;PB-MIX_transcript_39316;PB-MIX_transcript_43049;PB-MIX_transcript_47086;PB-MIX_transcript_51089;PB-MIX_transcript_55759;PB-MIX_transcript_60110;PB-MIX_transcript_61058;PB-MIX_transcript_61097;PB-MIX_trans…
PB-MIX_transcript_73630	PB-MIX_transcript_101262;PB-MIX_transcript_102333;PB-MIX_transcript_103550;PB-MIX_transcript_32913;PB-MIX_transcript_33024;PB-MIX_transcript_35468;PB-MIX_transcript_37251;PB-MIX_transcript_40634;PB-MIX_transcript_41582;PB-MIX_transcript_42;PB-MIX_transcript_46479;PB-MIX_transcript_67127;PB-MIX_transcript_69188;PB-MIX_transcript_74053;PB-MIX_transcript_79970;PB-MIX_transcript_86920;PB-MIX_transcri…
PB-MIX_transcript_85981	PB-MIX_transcript_106187;PB-MIX_transcript_106632;PB-MIX_transcript_35942;PB-MIX_transcript_45893;PB-MIX_transcript_49352;PB-MIX_transcript_50504;PB-MIX_transcript_50677;PB-MIX_transcript_51967;PB-MIX_transcript_52253;PB-MIX_transcript_54133;PB-MIX_transcript_56118;PB-MIX_transcript_60253;PB-MIX_transcript_62088;PB-MIX_transcript_62615;PB-MIX_transcript_64135;PB-MIX_transcript_66307;PB-MIX_transc…
PB-MIX_transcript_30273	PB-MIX_transcript_101648;PB-MIX_transcript_103501;PB-MIX_transcript_104221;PB-MIX_transcript_15427;PB-MIX_transcript_1790;PB-MIX_transcript_18413;PB-MIX_transcript_35912;PB-MIX_transcript_39499;PB-MIX_transcript_42935;PB-MIX_transcript_43861;PB-MIX_transcript_55341;PB-MIX_transcript_60571;PB-MIX_transcript_62204;PB-MIX_transcript_66249;PB-MIX_transcript_69280;PB-MIX_transcript_79478;PB-MIX_transc…
PB-MIX_transcript_27208	PB-MIX_transcript_11950;PB-MIX_transcript_15635;PB-MIX_transcript_16267;PB-MIX_transcript_45202;PB-MIX_transcript_46038
PB-MIX_transcript_3673	PB-MIX_transcript_2928;PB-MIX_transcript_38186;PB-MIX_transcript_4046;PB-MIX_transcript_48602;PB-MIX_transcript_57024;PB-MIX_transcript_89612;PB-MIX_transcript_98017
PB-MIX_transcript_33907	PB-MIX_transcript_55367;PB-MIX_transcript_70946;PB-MIX_transcript_8770
PB-MIX_transcript_76466	PB-MIX_transcript_100057;PB-MIX_transcript_103741;PB-MIX_transcript_11955;PB-MIX_transcript_15493;PB-MIX_transcript_26;PB-MIX_transcript_32018;PB-MIX_transcript_40508;PB-MIX_transcript_4627;PB-MIX_transcript_56610;PB-MIX_transcript_6306;PB-MIX_transcript_92347
PB-MIX_transcript_44053	PB-MIX_transcript_2424;PB-MIX_transcript_3084;PB-MIX_transcript_35580;PB-MIX_transcript_36543;PB-MIX_transcript_4063;PB-MIX_transcript_45086;PB-MIX_transcript_51612;PB-MIX_transcript_62354;PB-MIX_transcript_690;PB-MIX_transcript_75527;PB-MIX_transcript_83454;PB-MIX_transcript_85936;PB-MIX_transcript_85996;PB-MIX_transcript_88796;PB-MIX_transcript_90779;PB-MIX_transcript_94109
PB-MIX_transcript_84924	PB-MIX_transcript_38746;PB-MIX_transcript_53305;PB-MIX_transcript_62271;PB-MIX_transcript_63136;PB-MIX_transcript_79081;PB-MIX_transcript_82414;PB-MIX_transcript_82525;PB-MIX_transcript_84567;PB-MIX_transcript_846;PB-MIX_transcript_85363;PB-MIX_transcript_89037;PB-MIX_transcript_89066;PB-MIX_transcript_96909;PB-MIX_transcript_98125
PB-MIX_transcript_30034	PB-MIX_transcript_53371;PB-MIX_transcript_55919;PB-MIX_transcript_64771;PB-MIX_transcript_71572;PB-MIX_transcript_83417;PB-MIX_transcript_91799
PB-MIX_transcript_37946	PB-MIX_transcript_4587;PB-MIX_transcript_79394;PB-MIX_transcript_79771;PB-MIX_transcript_83322
PB-MIX_transcript_58827	PB-MIX_transcript_106945;PB-MIX_transcript_12340;PB-MIX_transcript_52714;PB-MIX_transcript_53231;PB-MIX_transcript_55514;PB-MIX_transcript_56401;PB-MIX_transcript_58203;PB-MIX_transcript_60022;PB-MIX_transcript_60523;PB-MIX_transcript_62883;PB-MIX_transcript_63042;PB-MIX_transcript_68014;PB-MIX_transcript_70153;PB-MIX_transcript_71914;PB-MIX_transcript_72331;PB-MIX_transcript_72623;PB-MIX_transcr…
PB-MIX_transcript_51339	PB-MIX_transcript_102501;PB-MIX_transcript_10424;PB-MIX_transcript_104541;PB-MIX_transcript_17418;PB-MIX_transcript_33840;PB-MIX_transcript_35539;PB-MIX_transcript_38556;PB-MIX_transcript_39174;PB-MIX_transcript_40294;PB-MIX_transcript_40911;PB-MIX_transcript_42497;PB-MIX_transcript_48721;PB-MIX_transcript_51892;PB-MIX_transcript_63112;PB-MIX_transcript_66095;PB-MIX_transcript_7436;PB-MIX_transcr…
PB-MIX_transcript_78554	PB-MIX_transcript_100599;PB-MIX_transcript_103438;PB-MIX_transcript_2901;PB-MIX_transcript_32619;PB-MIX_transcript_32806;PB-MIX_transcript_41446;PB-MIX_transcript_41543;PB-MIX_transcript_41858;PB-MIX_transcript_45882;PB-MIX_transcript_512;PB-MIX_transcript_52049;PB-MIX_transcript_52908;PB-MIX_transcript_55894;PB-MIX_transcript_56413;PB-MIX_transcript_57187;PB-MIX_transcript_57491;PB-MIX_transcrip…
PB-MIX_transcript_70646	PB-MIX_transcript_10424;PB-MIX_transcript_22260;PB-MIX_transcript_25079;PB-MIX_transcript_27449;PB-MIX_transcript_34787;PB-MIX_transcript_37012;PB-MIX_transcript_44200;PB-MIX_transcript_49420;PB-MIX_transcript_50878;PB-MIX_transcript_55759;PB-MIX_transcript_63692;PB-MIX_transcript_70814;PB-MIX_transcript_72868;PB-MIX_transcript_77281;PB-MIX_transcript_77892;PB-MIX_transcript_78352;PB-MIX_transcri…
PB-MIX_transcript_56285	PB-MIX_transcript_103472;PB-MIX_transcript_16598;PB-MIX_transcript_22776;PB-MIX_transcript_42866;PB-MIX_transcript_45654;PB-MIX_transcript_5758;PB-MIX_transcript_62586;PB-MIX_transcript_64720;PB-MIX_transcript_6791;PB-MIX_transcript_70978;PB-MIX_transcript_72549;PB-MIX_transcript_75777;PB-MIX_transcript_77424;PB-MIX_transcript_78713;PB-MIX_transcript_82423;PB-MIX_transcript_88085;PB-MIX_transcrip…
PB-MIX_transcript_74857	PB-MIX_transcript_100722;PB-MIX_transcript_15012;PB-MIX_transcript_17716;PB-MIX_transcript_32900;PB-MIX_transcript_48788;PB-MIX_transcript_54092;PB-MIX_transcript_54208;PB-MIX_transcript_57126;PB-MIX_transcript_5826;PB-MIX_transcript_61111;PB-MIX_transcript_63793;PB-MIX_transcript_7134;PB-MIX_transcript_75205;PB-MIX_transcript_76396;PB-MIX_transcript_77087;PB-MIX_transcript_78560;PB-MIX_transcrip…
PB-MIX_transcript_96665	PB-MIX_transcript_100626;PB-MIX_transcript_103550;PB-MIX_transcript_32913;PB-MIX_transcript_33024;PB-MIX_transcript_35468;PB-MIX_transcript_41503;PB-MIX_transcript_42;PB-MIX_transcript_43705;PB-MIX_transcript_46122;PB-MIX_transcript_47216;PB-MIX_transcript_50677;PB-MIX_transcript_51411;PB-MIX_transcript_59174;PB-MIX_transcript_69188;PB-MIX_transcript_72407;PB-MIX_transcript_74053;PB-MIX_transcrip…
PB-MIX_transcript_2417	PB-MIX_transcript_102192;PB-MIX_transcript_102497;PB-MIX_transcript_46931;PB-MIX_transcript_50328;PB-MIX_transcript_52555;PB-MIX_transcript_57986;PB-MIX_transcript_58873;PB-MIX_transcript_59545;PB-MIX_transcript_72823;PB-MIX_transcript_92699
PB-MIX_transcript_93744	PB-MIX_transcript_100903;PB-MIX_transcript_102294;PB-MIX_transcript_102695;PB-MIX_transcript_103972;PB-MIX_transcript_31755;PB-MIX_transcript_34377;PB-MIX_transcript_43746;PB-MIX_transcript_44493;PB-MIX_transcript_46021;PB-MIX_transcript_51043;PB-MIX_transcript_51193;PB-MIX_transcript_55590;PB-MIX_transcript_60980;PB-MIX_transcript_61936;PB-MIX_transcript_61966;PB-MIX_transcript_62795;PB-MIX_tran…
PB-MIX_transcript_27560	PB-MIX_transcript_100161;PB-MIX_transcript_3315;PB-MIX_transcript_35556;PB-MIX_transcript_47759;PB-MIX_transcript_47816;PB-MIX_transcript_52807;PB-MIX_transcript_56961;PB-MIX_transcript_57278;PB-MIX_transcript_58191;PB-MIX_transcript_60133;PB-MIX_transcript_70805;PB-MIX_transcript_76158;PB-MIX_transcript_88530;PB-MIX_transcript_91288;PB-MIX_transcript_98729
PB-MIX_transcript_68895	PB-MIX_transcript_17171;PB-MIX_transcript_60369;PB-MIX_transcript_72735;PB-MIX_transcript_77063;PB-MIX_transcript_83711;PB-MIX_transcript_89439;PB-MIX_transcript_90163
PB-MIX_transcript_97725	PB-MIX_transcript_2662;PB-MIX_transcript_43791;PB-MIX_transcript_67623
PB-MIX_transcript_82372	PB-MIX_transcript_98160;PB-MIX_transcript_98927
PB-MIX_transcript_47390	PB-MIX_transcript_10077;PB-MIX_transcript_1046;PB-MIX_transcript_12712;PB-MIX_transcript_66840;PB-MIX_transcript_78128;PB-MIX_transcript_86839;PB-MIX_transcript_99470
PB-MIX_transcript_92083	PB-MIX_transcript_100563;PB-MIX_transcript_101213;PB-MIX_transcript_105238;PB-MIX_transcript_105354;PB-MIX_transcript_22028;PB-MIX_transcript_38420;PB-MIX_transcript_41913;PB-MIX_transcript_43584;PB-MIX_transcript_43706;PB-MIX_transcript_45284;PB-MIX_transcript_48235;PB-MIX_transcript_48972;PB-MIX_transcript_50906;PB-MIX_transcript_54129;PB-MIX_transcript_60836;PB-MIX_transcript_6653;PB-MIX_trans…
PB-MIX_transcript_59005	PB-MIX_transcript_101831;PB-MIX_transcript_101974;PB-MIX_transcript_105701;PB-MIX_transcript_278;PB-MIX_transcript_37091;PB-MIX_transcript_517;PB-MIX_transcript_56911;PB-MIX_transcript_64472;PB-MIX_transcript_72260;PB-MIX_transcript_78995;PB-MIX_transcript_89007;PB-MIX_transcript_90034;PB-MIX_transcript_92832;PB-MIX_transcript_95687
PB-MIX_transcript_104021	PB-MIX_transcript_102366;PB-MIX_transcript_103293;PB-MIX_transcript_106005;PB-MIX_transcript_14463;PB-MIX_transcript_24956;PB-MIX_transcript_33230;PB-MIX_transcript_34945;PB-MIX_transcript_36543;PB-MIX_transcript_40915;PB-MIX_transcript_43093;PB-MIX_transcript_46810;PB-MIX_transcript_47143;PB-MIX_transcript_47949;PB-MIX_transcript_49242;PB-MIX_transcript_57917;PB-MIX_transcript_61860;PB-MIX_trans…
PB-MIX_transcript_76893	PB-MIX_transcript_105102;PB-MIX_transcript_12610;PB-MIX_transcript_12659;PB-MIX_transcript_18095;PB-MIX_transcript_24285;PB-MIX_transcript_41294;PB-MIX_transcript_41630;PB-MIX_transcript_43433;PB-MIX_transcript_43943;PB-MIX_transcript_45843;PB-MIX_transcript_46757;PB-MIX_transcript_48805;PB-MIX_transcript_51590;PB-MIX_transcript_52202;PB-MIX_transcript_52205;PB-MIX_transcript_54455;PB-MIX_transcr…
PB-MIX_transcript_30964	PB-MIX_transcript_102298;PB-MIX_transcript_104215;PB-MIX_transcript_33841;PB-MIX_transcript_36801;PB-MIX_transcript_38861;PB-MIX_transcript_46447;PB-MIX_transcript_4692;PB-MIX_transcript_47217;PB-MIX_transcript_52548;PB-MIX_transcript_5318;PB-MIX_transcript_53316;PB-MIX_transcript_54892;PB-MIX_transcript_62854;PB-MIX_transcript_63192;PB-MIX_transcript_65464;PB-MIX_transcript_66620;PB-MIX_transcri…
PB-MIX_transcript_104217	PB-MIX_transcript_102795;PB-MIX_transcript_103444;PB-MIX_transcript_13069;PB-MIX_transcript_1585;PB-MIX_transcript_1626;PB-MIX_transcript_1688;PB-MIX_transcript_40180;PB-MIX_transcript_46805;PB-MIX_transcript_47605;PB-MIX_transcript_52513;PB-MIX_transcript_59991;PB-MIX_transcript_74630;PB-MIX_transcript_78221;PB-MIX_transcript_93539
PB-MIX_transcript_99541	PB-MIX_transcript_11408;PB-MIX_transcript_12717;PB-MIX_transcript_15239;PB-MIX_transcript_23900;PB-MIX_transcript_51338;PB-MIX_transcript_51734;PB-MIX_transcript_53760;PB-MIX_transcript_54756;PB-MIX_transcript_58873;PB-MIX_transcript_60836;PB-MIX_transcript_66391;PB-MIX_transcript_66715;PB-MIX_transcript_70137;PB-MIX_transcript_73209;PB-MIX_transcript_83337;PB-MIX_transcript_84198;PB-MIX_transcri…
PB-MIX_transcript_64595	PB-MIX_transcript_100090;PB-MIX_transcript_104973;PB-MIX_transcript_17460;PB-MIX_transcript_33058;PB-MIX_transcript_37679;PB-MIX_transcript_37686;PB-MIX_transcript_46389;PB-MIX_transcript_48903;PB-MIX_transcript_50679;PB-MIX_transcript_67316;PB-MIX_transcript_73826;PB-MIX_transcript_74749;PB-MIX_transcript_74861;PB-MIX_transcript_80812;PB-MIX_transcript_84625;PB-MIX_transcript_87297;PB-MIX_transc…
PB-MIX_transcript_93918	PB-MIX_transcript_106402;PB-MIX_transcript_1604;PB-MIX_transcript_26461;PB-MIX_transcript_3261;PB-MIX_transcript_33295;PB-MIX_transcript_3943;PB-MIX_transcript_44714;PB-MIX_transcript_50133;PB-MIX_transcript_50883;PB-MIX_transcript_64731;PB-MIX_transcript_65005;PB-MIX_transcript_72836;PB-MIX_transcript_83147
PB-MIX_transcript_94431	PB-MIX_transcript_32901;PB-MIX_transcript_46676;PB-MIX_transcript_69083;PB-MIX_transcript_73877;PB-MIX_transcript_95876;PB-MIX_transcript_97722
PB-MIX_transcript_70089	PB-MIX_transcript_101612;PB-MIX_transcript_101693;PB-MIX_transcript_33307;PB-MIX_transcript_36398;PB-MIX_transcript_38554;PB-MIX_transcript_52853;PB-MIX_transcript_62051;PB-MIX_transcript_77;PB-MIX_transcript_78873;PB-MIX_transcript_91360;PB-MIX_transcript_99735;PB-MIX_transcript_99739
PB-MIX_transcript_87834	PB-MIX_transcript_101465
PB-MIX_transcript_104920	PB-MIX_transcript_0;PB-MIX_transcript_101290;PB-MIX_transcript_1191;PB-MIX_transcript_21017;PB-MIX_transcript_2739;PB-MIX_transcript_31936;PB-MIX_transcript_35362;PB-MIX_transcript_35903;PB-MIX_transcript_36247;PB-MIX_transcript_3694;PB-MIX_transcript_38878;PB-MIX_transcript_40893;PB-MIX_transcript_43482;PB-MIX_transcript_49356;PB-MIX_transcript_59906;PB-MIX_transcript_63070;PB-MIX_transcript_734…
PB-MIX_transcript_30800	PB-MIX_transcript_14519;PB-MIX_transcript_17315;PB-MIX_transcript_33149;PB-MIX_transcript_35523;PB-MIX_transcript_37206;PB-MIX_transcript_38078;PB-MIX_transcript_50083;PB-MIX_transcript_70373;PB-MIX_transcript_74889;PB-MIX_transcript_77892;PB-MIX_transcript_90790;PB-MIX_transcript_9563
PB-MIX_transcript_102093	PB-MIX_transcript_101749;PB-MIX_transcript_103550;PB-MIX_transcript_105559;PB-MIX_transcript_1111;PB-MIX_transcript_32913;PB-MIX_transcript_33024;PB-MIX_transcript_3922;PB-MIX_transcript_39414;PB-MIX_transcript_40632;PB-MIX_transcript_42;PB-MIX_transcript_44009;PB-MIX_transcript_53469;PB-MIX_transcript_55715;PB-MIX_transcript_59070;PB-MIX_transcript_60300;PB-MIX_transcript_62608;PB-MIX_transcript…
PB-MIX_transcript_54515	PB-MIX_transcript_103238;PB-MIX_transcript_105730;PB-MIX_transcript_32247;PB-MIX_transcript_40397;PB-MIX_transcript_85551;PB-MIX_transcript_91501;PB-MIX_transcript_96933
PB-MIX_transcript_43873	PB-MIX_transcript_21781;PB-MIX_transcript_222;PB-MIX_transcript_242;PB-MIX_transcript_37205;PB-MIX_transcript_44406;PB-MIX_transcript_4960;PB-MIX_transcript_52801;PB-MIX_transcript_57638;PB-MIX_transcript_59994;PB-MIX_transcript_63010;PB-MIX_transcript_75990;PB-MIX_transcript_76585;PB-MIX_transcript_81751
PB-MIX_transcript_43516	PB-MIX_transcript_100031;PB-MIX_transcript_101180;PB-MIX_transcript_104863;PB-MIX_transcript_105513;PB-MIX_transcript_105868;PB-MIX_transcript_106990;PB-MIX_transcript_1703;PB-MIX_transcript_2172;PB-MIX_transcript_33446;PB-MIX_transcript_40533;PB-MIX_transcript_4097;PB-MIX_transcript_42785;PB-MIX_transcript_43791;PB-MIX_transcript_46992;PB-MIX_transcript_51156;PB-MIX_transcript_53278;PB-MIX_trans…
PB-MIX_transcript_89484	PB-MIX_transcript_104734;PB-MIX_transcript_105385;PB-MIX_transcript_14050;PB-MIX_transcript_34995;PB-MIX_transcript_37246;PB-MIX_transcript_3825;PB-MIX_transcript_44577;PB-MIX_transcript_49120;PB-MIX_transcript_50776;PB-MIX_transcript_55636;PB-MIX_transcript_5713;PB-MIX_transcript_63370;PB-MIX_transcript_64896;PB-MIX_transcript_75853;PB-MIX_transcript_77082;PB-MIX_transcript_81142;PB-MIX_transcri…
PB-MIX_transcript_87011	PB-MIX_transcript_100147;PB-MIX_transcript_101021;PB-MIX_transcript_102027;PB-MIX_transcript_32855;PB-MIX_transcript_36752;PB-MIX_transcript_40133;PB-MIX_transcript_43694;PB-MIX_transcript_45971;PB-MIX_transcript_50412;PB-MIX_transcript_51052;PB-MIX_transcript_51230;PB-MIX_transcript_51832;PB-MIX_transcript_55733;PB-MIX_transcript_58817;PB-MIX_transcript_60171;PB-MIX_transcript_67904;PB-MIX_trans…
PB-MIX_transcript_87861	PB-MIX_transcript_1291;PB-MIX_transcript_1565;PB-MIX_transcript_23216;PB-MIX_transcript_32669;PB-MIX_transcript_46846;PB-MIX_transcript_50670;PB-MIX_transcript_61465;PB-MIX_transcript_62319;PB-MIX_transcript_71456;PB-MIX_transcript_77130;PB-MIX_transcript_79494;PB-MIX_transcript_96366
PB-MIX_transcript_56232	PB-MIX_transcript_18262;PB-MIX_transcript_34652;PB-MIX_transcript_36236;PB-MIX_transcript_42785;PB-MIX_transcript_44958;PB-MIX_transcript_56014;PB-MIX_transcript_5642;PB-MIX_transcript_59239;PB-MIX_transcript_63535;PB-MIX_transcript_76580;PB-MIX_transcript_85167;PB-MIX_transcript_96571
PB-MIX_transcript_85052	PB-MIX_transcript_100194;PB-MIX_transcript_100544;PB-MIX_transcript_1958;PB-MIX_transcript_50309;PB-MIX_transcript_58013;PB-MIX_transcript_72093;PB-MIX_transcript_91730;PB-MIX_transcript_95880
PB-MIX_transcript_38492	PB-MIX_transcript_103550;PB-MIX_transcript_33024;PB-MIX_transcript_35468;PB-MIX_transcript_41582;PB-MIX_transcript_42;PB-MIX_transcript_42803;PB-MIX_transcript_44126;PB-MIX_transcript_46126;PB-MIX_transcript_46479;PB-MIX_transcript_51177;PB-MIX_transcript_59174;PB-MIX_transcript_69188;PB-MIX_transcript_79970;PB-MIX_transcript_88849;PB-MIX_transcript_93562;PB-MIX_transcript_94831;PB-MIX_transcript…
PB-MIX_transcript_67581	PB-MIX_transcript_103220;PB-MIX_transcript_106522;PB-MIX_transcript_1086;PB-MIX_transcript_33790;PB-MIX_transcript_38863;PB-MIX_transcript_4626;PB-MIX_transcript_46309;PB-MIX_transcript_5020;PB-MIX_transcript_54318;PB-MIX_transcript_5652;PB-MIX_transcript_5752;PB-MIX_transcript_65523;PB-MIX_transcript_70757;PB-MIX_transcript_74281;PB-MIX_transcript_78187;PB-MIX_transcript_81109;PB-MIX_transcript_…
PB-MIX_transcript_5344	PB-MIX_transcript_100113;PB-MIX_transcript_16793;PB-MIX_transcript_17926;PB-MIX_transcript_36790;PB-MIX_transcript_37078;PB-MIX_transcript_3769;PB-MIX_transcript_66952;PB-MIX_transcript_74931;PB-MIX_transcript_94456
PB-MIX_transcript_103025	PB-MIX_transcript_101707;PB-MIX_transcript_101815;PB-MIX_transcript_102954;PB-MIX_transcript_103200;PB-MIX_transcript_106974;PB-MIX_transcript_32392;PB-MIX_transcript_36758;PB-MIX_transcript_44149;PB-MIX_transcript_56395;PB-MIX_transcript_58411;PB-MIX_transcript_61514;PB-MIX_transcript_78815;PB-MIX_transcript_79112;PB-MIX_transcript_82375;PB-MIX_transcript_85695;PB-MIX_transcript_87078;PB-MIX_tra…
PB-MIX_transcript_88437	PB-MIX_transcript_10996;PB-MIX_transcript_33243;PB-MIX_transcript_34556;PB-MIX_transcript_55778;PB-MIX_transcript_57255;PB-MIX_transcript_59716;PB-MIX_transcript_75260;PB-MIX_transcript_842;PB-MIX_transcript_88683;PB-MIX_transcript_95090
PB-MIX_transcript_31008	PB-MIX_transcript_21604;PB-MIX_transcript_43528
PB-MIX_transcript_38091	PB-MIX_transcript_108;PB-MIX_transcript_120;PB-MIX_transcript_38163;PB-MIX_transcript_51088;PB-MIX_transcript_57286;PB-MIX_transcript_62875;PB-MIX_transcript_64612;PB-MIX_transcript_74455;PB-MIX_transcript_77226;PB-MIX_transcript_82695
PB-MIX_transcript_32484	PB-MIX_transcript_1075;PB-MIX_transcript_13384;PB-MIX_transcript_2199;PB-MIX_transcript_38146;PB-MIX_transcript_38498;PB-MIX_transcript_44739;PB-MIX_transcript_54430;PB-MIX_transcript_58380;PB-MIX_transcript_59605;PB-MIX_transcript_63619;PB-MIX_transcript_65630;PB-MIX_transcript_75417;PB-MIX_transcript_76768;PB-MIX_transcript_81826;PB-MIX_transcript_853;PB-MIX_transcript_98229
PB-MIX_transcript_18935	PB-MIX_transcript_10182;PB-MIX_transcript_106818;PB-MIX_transcript_23628;PB-MIX_transcript_34128;PB-MIX_transcript_36871;PB-MIX_transcript_41534;PB-MIX_transcript_4833;PB-MIX_transcript_55323;PB-MIX_transcript_62832;PB-MIX_transcript_64929;PB-MIX_transcript_66032;PB-MIX_transcript_66308;PB-MIX_transcript_75152;PB-MIX_transcript_76494;PB-MIX_transcript_80953
PB-MIX_transcript_104484	PB-MIX_transcript_100959;PB-MIX_transcript_102467;PB-MIX_transcript_31628;PB-MIX_transcript_32653;PB-MIX_transcript_36488;PB-MIX_transcript_39988;PB-MIX_transcript_41399;PB-MIX_transcript_43500;PB-MIX_transcript_52516;PB-MIX_transcript_55608;PB-MIX_transcript_62007;PB-MIX_transcript_67486;PB-MIX_transcript_69090;PB-MIX_transcript_69539;PB-MIX_transcript_89758;PB-MIX_transcript_9720
PB-MIX_transcript_30391	PB-MIX_transcript_105861;PB-MIX_transcript_71093
PB-MIX_transcript_51049	PB-MIX_transcript_102556;PB-MIX_transcript_52938;PB-MIX_transcript_58924;PB-MIX_transcript_84165;PB-MIX_transcript_85093
PB-MIX_transcript_38738	PB-MIX_transcript_101942;PB-MIX_transcript_102168;PB-MIX_transcript_103704;PB-MIX_transcript_103774;PB-MIX_transcript_104238;PB-MIX_transcript_105051;PB-MIX_transcript_10929;PB-MIX_transcript_22342;PB-MIX_transcript_37106;PB-MIX_transcript_43250;PB-MIX_transcript_48629;PB-MIX_transcript_51079;PB-MIX_transcript_62354;PB-MIX_transcript_64926;PB-MIX_transcript_70916;PB-MIX_transcript_76935;PB-MIX_tr…
PB-MIX_transcript_58921	PB-MIX_transcript_34435;PB-MIX_transcript_35950;PB-MIX_transcript_36784;PB-MIX_transcript_37904;PB-MIX_transcript_38861;PB-MIX_transcript_41338;PB-MIX_transcript_42994;PB-MIX_transcript_46091;PB-MIX_transcript_55027;PB-MIX_transcript_66941;PB-MIX_transcript_67739;PB-MIX_transcript_68441;PB-MIX_transcript_70581;PB-MIX_transcript_81959;PB-MIX_transcript_91503;PB-MIX_transcript_9583
PB-MIX_transcript_39232	PB-MIX_transcript_103550;PB-MIX_transcript_24154;PB-MIX_transcript_25580;PB-MIX_transcript_33024;PB-MIX_transcript_35193;PB-MIX_transcript_35519;PB-MIX_transcript_41582;PB-MIX_transcript_42;PB-MIX_transcript_42803;PB-MIX_transcript_46479;PB-MIX_transcript_48823;PB-MIX_transcript_59174;PB-MIX_transcript_69188;PB-MIX_transcript_79970;PB-MIX_transcript_88849;PB-MIX_transcript_93514;PB-MIX_transcript…
PB-MIX_transcript_38973	PB-MIX_transcript_101211;PB-MIX_transcript_102026;PB-MIX_transcript_104940;PB-MIX_transcript_105398;PB-MIX_transcript_3044;PB-MIX_transcript_31640;PB-MIX_transcript_36431;PB-MIX_transcript_38641;PB-MIX_transcript_49168;PB-MIX_transcript_50221;PB-MIX_transcript_51968;PB-MIX_transcript_55283;PB-MIX_transcript_55824;PB-MIX_transcript_59332;PB-MIX_transcript_61867;PB-MIX_transcript_63635;PB-MIX_trans…
PB-MIX_transcript_48947	PB-MIX_transcript_101428;PB-MIX_transcript_257;PB-MIX_transcript_33188;PB-MIX_transcript_33826;PB-MIX_transcript_37759;PB-MIX_transcript_38949;PB-MIX_transcript_42631;PB-MIX_transcript_4436;PB-MIX_transcript_45515;PB-MIX_transcript_50075;PB-MIX_transcript_5052;PB-MIX_transcript_53359;PB-MIX_transcript_5388;PB-MIX_transcript_63031;PB-MIX_transcript_64655;PB-MIX_transcript_6870;PB-MIX_transcript_82…
PB-MIX_transcript_83133	PB-MIX_transcript_103339;PB-MIX_transcript_104551;PB-MIX_transcript_106907;PB-MIX_transcript_13179;PB-MIX_transcript_37238;PB-MIX_transcript_37905;PB-MIX_transcript_46189;PB-MIX_transcript_55692;PB-MIX_transcript_72248;PB-MIX_transcript_96651
PB-MIX_transcript_29963	PB-MIX_transcript_106628;PB-MIX_transcript_12248;PB-MIX_transcript_21119;PB-MIX_transcript_2804;PB-MIX_transcript_31718;PB-MIX_transcript_343;PB-MIX_transcript_36313;PB-MIX_transcript_39957;PB-MIX_transcript_42478;PB-MIX_transcript_48408;PB-MIX_transcript_56722;PB-MIX_transcript_57311;PB-MIX_transcript_57851;PB-MIX_transcript_63763;PB-MIX_transcript_72405;PB-MIX_transcript_72410;PB-MIX_transcript…
PB-MIX_transcript_46631	PB-MIX_transcript_52532;PB-MIX_transcript_76199;PB-MIX_transcript_76907
PB-MIX_transcript_95256	PB-MIX_transcript_101306;PB-MIX_transcript_14410;PB-MIX_transcript_31272;PB-MIX_transcript_45209;PB-MIX_transcript_48282;PB-MIX_transcript_52919;PB-MIX_transcript_55122;PB-MIX_transcript_58185;PB-MIX_transcript_60262;PB-MIX_transcript_64571;PB-MIX_transcript_69430;PB-MIX_transcript_8164;PB-MIX_transcript_85540;PB-MIX_transcript_88024;PB-MIX_transcript_99754
PB-MIX_transcript_89581	PB-MIX_transcript_102047;PB-MIX_transcript_102445;PB-MIX_transcript_103169;PB-MIX_transcript_106144;PB-MIX_transcript_106959;PB-MIX_transcript_36897;PB-MIX_transcript_37553;PB-MIX_transcript_47922;PB-MIX_transcript_50948;PB-MIX_transcript_56258;PB-MIX_transcript_57092;PB-MIX_transcript_57458;PB-MIX_transcript_57861;PB-MIX_transcript_57916;PB-MIX_transcript_61101;PB-MIX_transcript_69670;PB-MIX_tra…
PB-MIX_transcript_47524	PB-MIX_transcript_10009;PB-MIX_transcript_11022;PB-MIX_transcript_12033;PB-MIX_transcript_13809;PB-MIX_transcript_31225;PB-MIX_transcript_32470;PB-MIX_transcript_33267;PB-MIX_transcript_44106;PB-MIX_transcript_46227;PB-MIX_transcript_52555;PB-MIX_transcript_52780;PB-MIX_transcript_59774;PB-MIX_transcript_59982;PB-MIX_transcript_6026;PB-MIX_transcript_6238;PB-MIX_transcript_65658;PB-MIX_transcript…
PB-MIX_transcript_34838	PB-MIX_transcript_102948;PB-MIX_transcript_2208;PB-MIX_transcript_256;PB-MIX_transcript_27747;PB-MIX_transcript_39904;PB-MIX_transcript_41921;PB-MIX_transcript_65461;PB-MIX_transcript_65615;PB-MIX_transcript_66487;PB-MIX_transcript_66919;PB-MIX_transcript_704;PB-MIX_transcript_73258;PB-MIX_transcript_79214;PB-MIX_transcript_88367;PB-MIX_transcript_95179
PB-MIX_transcript_94454	PB-MIX_transcript_102501;PB-MIX_transcript_106342;PB-MIX_transcript_106717;PB-MIX_transcript_107022;PB-MIX_transcript_31808;PB-MIX_transcript_36255;PB-MIX_transcript_39998;PB-MIX_transcript_40095;PB-MIX_transcript_4417;PB-MIX_transcript_44369;PB-MIX_transcript_45948;PB-MIX_transcript_51692;PB-MIX_transcript_51892;PB-MIX_transcript_53144;PB-MIX_transcript_57624;PB-MIX_transcript_64491;PB-MIX_trans…
PB-MIX_transcript_54645	PB-MIX_transcript_16672;PB-MIX_transcript_32309;PB-MIX_transcript_32913;PB-MIX_transcript_33024;PB-MIX_transcript_35468;PB-MIX_transcript_37283;PB-MIX_transcript_40922;PB-MIX_transcript_42;PB-MIX_transcript_45239;PB-MIX_transcript_46479;PB-MIX_transcript_59174;PB-MIX_transcript_69188;PB-MIX_transcript_74053;PB-MIX_transcript_79970;PB-MIX_transcript_86920;PB-MIX_transcript_88849;PB-MIX_transcript_…
PB-MIX_transcript_23151	PB-MIX_transcript_102754;PB-MIX_transcript_105324;PB-MIX_transcript_34205;PB-MIX_transcript_39088;PB-MIX_transcript_57003;PB-MIX_transcript_59157;PB-MIX_transcript_91350;PB-MIX_transcript_94183
PB-MIX_transcript_90705	PB-MIX_transcript_101749;PB-MIX_transcript_12619;PB-MIX_transcript_37267;PB-MIX_transcript_39965;PB-MIX_transcript_48059;PB-MIX_transcript_51933;PB-MIX_transcript_53469;PB-MIX_transcript_55715;PB-MIX_transcript_57376;PB-MIX_transcript_60300;PB-MIX_transcript_66173;PB-MIX_transcript_66688;PB-MIX_transcript_67319;PB-MIX_transcript_69079;PB-MIX_transcript_7303;PB-MIX_transcript_76437;PB-MIX_transcri…
PB-MIX_transcript_43237	PB-MIX_transcript_104674;PB-MIX_transcript_22397;PB-MIX_transcript_45062;PB-MIX_transcript_4895;PB-MIX_transcript_56778;PB-MIX_transcript_68383;PB-MIX_transcript_69683;PB-MIX_transcript_75804
PB-MIX_transcript_30882	PB-MIX_transcript_10427;PB-MIX_transcript_23160;PB-MIX_transcript_24068;PB-MIX_transcript_46170;PB-MIX_transcript_63760;PB-MIX_transcript_72479;PB-MIX_transcript_9066;PB-MIX_transcript_99280
PB-MIX_transcript_66148	PB-MIX_transcript_105789;PB-MIX_transcript_106597;PB-MIX_transcript_18608;PB-MIX_transcript_38841;PB-MIX_transcript_41900;PB-MIX_transcript_4395;PB-MIX_transcript_51333;PB-MIX_transcript_7026;PB-MIX_transcript_80144;PB-MIX_transcript_8378;PB-MIX_transcript_8918;PB-MIX_transcript_93901;PB-MIX_transcript_99539
PB-MIX_transcript_72509	PB-MIX_transcript_72464
PB-MIX_transcript_46822	PB-MIX_transcript_102015;PB-MIX_transcript_18869;PB-MIX_transcript_28737;PB-MIX_transcript_35163;PB-MIX_transcript_45159;PB-MIX_transcript_48416;PB-MIX_transcript_50239;PB-MIX_transcript_57724;PB-MIX_transcript_60150;PB-MIX_transcript_64612;PB-MIX_transcript_66534;PB-MIX_transcript_66988;PB-MIX_transcript_68384;PB-MIX_transcript_7222;PB-MIX_transcript_74040;PB-MIX_transcript_74566;PB-MIX_transcri…
PB-MIX_transcript_61856	PB-MIX_transcript_4722;PB-MIX_transcript_50133;PB-MIX_transcript_54507;PB-MIX_transcript_54763;PB-MIX_transcript_61988;PB-MIX_transcript_82663;PB-MIX_transcript_91382;PB-MIX_transcript_99867
PB-MIX_transcript_97457	PB-MIX_transcript_102467;PB-MIX_transcript_1710;PB-MIX_transcript_2530;PB-MIX_transcript_40686;PB-MIX_transcript_40984;PB-MIX_transcript_42938;PB-MIX_transcript_48619;PB-MIX_transcript_54888;PB-MIX_transcript_60421;PB-MIX_transcript_74598;PB-MIX_transcript_79540;PB-MIX_transcript_8641;PB-MIX_transcript_8992;PB-MIX_transcript_95169
PB-MIX_transcript_78036	PB-MIX_transcript_101775;PB-MIX_transcript_102894;PB-MIX_transcript_1378;PB-MIX_transcript_1612;PB-MIX_transcript_3253;PB-MIX_transcript_34946;PB-MIX_transcript_42974;PB-MIX_transcript_47104;PB-MIX_transcript_4828;PB-MIX_transcript_53310;PB-MIX_transcript_53759;PB-MIX_transcript_61654;PB-MIX_transcript_64486;PB-MIX_transcript_67292;PB-MIX_transcript_69408;PB-MIX_transcript_71960;PB-MIX_transcript…
PB-MIX_transcript_19428	PB-MIX_transcript_99896
PB-MIX_transcript_92362	PB-MIX_transcript_102072;PB-MIX_transcript_104185;PB-MIX_transcript_183;PB-MIX_transcript_39427;PB-MIX_transcript_50679;PB-MIX_transcript_5978;PB-MIX_transcript_60681;PB-MIX_transcript_65438;PB-MIX_transcript_8213;PB-MIX_transcript_89553;PB-MIX_transcript_90407;PB-MIX_transcript_99296
PB-MIX_transcript_100439	PB-MIX_transcript_13499;PB-MIX_transcript_31484;PB-MIX_transcript_36725;PB-MIX_transcript_38218;PB-MIX_transcript_68452;PB-MIX_transcript_68720;PB-MIX_transcript_88418
PB-MIX_transcript_30944	PB-MIX_transcript_103457;PB-MIX_transcript_24200;PB-MIX_transcript_40465;PB-MIX_transcript_45953;PB-MIX_transcript_47629;PB-MIX_transcript_47900;PB-MIX_transcript_52398;PB-MIX_transcript_539;PB-MIX_transcript_55370;PB-MIX_transcript_61895;PB-MIX_transcript_66889;PB-MIX_transcript_69717;PB-MIX_transcript_7485;PB-MIX_transcript_79894;PB-MIX_transcript_80346;PB-MIX_transcript_81782;PB-MIX_transcript…
PB-MIX_transcript_42155	PB-MIX_transcript_100620;PB-MIX_transcript_2406;PB-MIX_transcript_45055;PB-MIX_transcript_45647;PB-MIX_transcript_47034;PB-MIX_transcript_55465;PB-MIX_transcript_56494;PB-MIX_transcript_7075;PB-MIX_transcript_7256;PB-MIX_transcript_84388;PB-MIX_transcript_86476;PB-MIX_transcript_98289;PB-MIX_transcript_99716
PB-MIX_transcript_35484	PB-MIX_transcript_104777;PB-MIX_transcript_23141;PB-MIX_transcript_23242;PB-MIX_transcript_25309;PB-MIX_transcript_26524;PB-MIX_transcript_36058;PB-MIX_transcript_39301;PB-MIX_transcript_44279;PB-MIX_transcript_5507;PB-MIX_transcript_63314;PB-MIX_transcript_71635;PB-MIX_transcript_71812;PB-MIX_transcript_72746;PB-MIX_transcript_77632;PB-MIX_transcript_85440;PB-MIX_transcript_92371
PB-MIX_transcript_64941	PB-MIX_transcript_53061;PB-MIX_transcript_53549;PB-MIX_transcript_78190;PB-MIX_transcript_92322
PB-MIX_transcript_100884	PB-MIX_transcript_106806;PB-MIX_transcript_106879;PB-MIX_transcript_19560;PB-MIX_transcript_33871;PB-MIX_transcript_35835;PB-MIX_transcript_36077;PB-MIX_transcript_42192;PB-MIX_transcript_44324;PB-MIX_transcript_50128;PB-MIX_transcript_60677;PB-MIX_transcript_64020;PB-MIX_transcript_65511;PB-MIX_transcript_80560;PB-MIX_transcript_92051;PB-MIX_transcript_9209;PB-MIX_transcript_93562;PB-MIX_transcr…
PB-MIX_transcript_42351	PB-MIX_transcript_21968;PB-MIX_transcript_25210;PB-MIX_transcript_45200;PB-MIX_transcript_46357;PB-MIX_transcript_50484;PB-MIX_transcript_57199;PB-MIX_transcript_6120;PB-MIX_transcript_6865;PB-MIX_transcript_86651;PB-MIX_transcript_94805
PB-MIX_transcript_28315	PB-MIX_transcript_12442;PB-MIX_transcript_36483;PB-MIX_transcript_3686;PB-MIX_transcript_4069;PB-MIX_transcript_46172;PB-MIX_transcript_46819;PB-MIX_transcript_60747;PB-MIX_transcript_77188;PB-MIX_transcript_96762
PB-MIX_transcript_67350	PB-MIX_transcript_102817;PB-MIX_transcript_103884;PB-MIX_transcript_11985;PB-MIX_transcript_34421;PB-MIX_transcript_47492;PB-MIX_transcript_55491;PB-MIX_transcript_72312;PB-MIX_transcript_73127;PB-MIX_transcript_758;PB-MIX_transcript_80184;PB-MIX_transcript_81336;PB-MIX_transcript_83517;PB-MIX_transcript_93680
PB-MIX_transcript_80251	PB-MIX_transcript_39376;PB-MIX_transcript_76484
PB-MIX_transcript_106693	PB-MIX_transcript_18238;PB-MIX_transcript_25602;PB-MIX_transcript_37714;PB-MIX_transcript_48420;PB-MIX_transcript_52398;PB-MIX_transcript_80755
PB-MIX_transcript_64700	PB-MIX_transcript_100932;PB-MIX_transcript_103147;PB-MIX_transcript_104369;PB-MIX_transcript_35360;PB-MIX_transcript_37160;PB-MIX_transcript_39506;PB-MIX_transcript_47454;PB-MIX_transcript_48168;PB-MIX_transcript_48439;PB-MIX_transcript_48548;PB-MIX_transcript_4926;PB-MIX_transcript_51777;PB-MIX_transcript_5259;PB-MIX_transcript_55623;PB-MIX_transcript_66495;PB-MIX_transcript_67976;PB-MIX_transcr…
PB-MIX_transcript_61350	PB-MIX_transcript_101869;PB-MIX_transcript_3064;PB-MIX_transcript_35171;PB-MIX_transcript_4108;PB-MIX_transcript_46038;PB-MIX_transcript_62202;PB-MIX_transcript_65790;PB-MIX_transcript_66551;PB-MIX_transcript_80397;PB-MIX_transcript_85341;PB-MIX_transcript_95687
PB-MIX_transcript_35018	PB-MIX_transcript_90151
PB-MIX_transcript_29724	PB-MIX_transcript_105734;PB-MIX_transcript_11690;PB-MIX_transcript_36766;PB-MIX_transcript_36978;PB-MIX_transcript_3739;PB-MIX_transcript_41678;PB-MIX_transcript_45153;PB-MIX_transcript_47612;PB-MIX_transcript_49088;PB-MIX_transcript_51514;PB-MIX_transcript_53958;PB-MIX_transcript_55572;PB-MIX_transcript_56364;PB-MIX_transcript_57515;PB-MIX_transcript_59647;PB-MIX_transcript_60001;PB-MIX_transcri…
PB-MIX_transcript_45288	PB-MIX_transcript_100458;PB-MIX_transcript_100825;PB-MIX_transcript_15934;PB-MIX_transcript_18469;PB-MIX_transcript_3275;PB-MIX_transcript_35593;PB-MIX_transcript_38570;PB-MIX_transcript_49404;PB-MIX_transcript_53918;PB-MIX_transcript_61471;PB-MIX_transcript_69313;PB-MIX_transcript_75096;PB-MIX_transcript_891;PB-MIX_transcript_92201
PB-MIX_transcript_88982	PB-MIX_transcript_14289;PB-MIX_transcript_46498;PB-MIX_transcript_50300;PB-MIX_transcript_55208;PB-MIX_transcript_57399;PB-MIX_transcript_67023;PB-MIX_transcript_67838;PB-MIX_transcript_79708
PB-MIX_transcript_73534	PB-MIX_transcript_10595;PB-MIX_transcript_10915;PB-MIX_transcript_32187;PB-MIX_transcript_32808;PB-MIX_transcript_47610;PB-MIX_transcript_48016;PB-MIX_transcript_49044;PB-MIX_transcript_56726;PB-MIX_transcript_62784;PB-MIX_transcript_69083;PB-MIX_transcript_90483
PB-MIX_transcript_83732	PB-MIX_transcript_102552;PB-MIX_transcript_27114;PB-MIX_transcript_27505;PB-MIX_transcript_35659;PB-MIX_transcript_45694;PB-MIX_transcript_47223;PB-MIX_transcript_49050;PB-MIX_transcript_49341;PB-MIX_transcript_51401;PB-MIX_transcript_53025;PB-MIX_transcript_53830;PB-MIX_transcript_56103;PB-MIX_transcript_58344;PB-MIX_transcript_64585;PB-MIX_transcript_67757;PB-MIX_transcript_68917;PB-MIX_transcr…
PB-MIX_transcript_30884	PB-MIX_transcript_103170;PB-MIX_transcript_103761;PB-MIX_transcript_105583;PB-MIX_transcript_105932;PB-MIX_transcript_106539;PB-MIX_transcript_15773;PB-MIX_transcript_226;PB-MIX_transcript_43485;PB-MIX_transcript_45699;PB-MIX_transcript_4661;PB-MIX_transcript_54406;PB-MIX_transcript_60026;PB-MIX_transcript_61198;PB-MIX_transcript_63773;PB-MIX_transcript_64537;PB-MIX_transcript_64919;PB-MIX_transc…
PB-MIX_transcript_47000	PB-MIX_transcript_14376;PB-MIX_transcript_36763;PB-MIX_transcript_58194;PB-MIX_transcript_63588;PB-MIX_transcript_70441;PB-MIX_transcript_71509;PB-MIX_transcript_84438;PB-MIX_transcript_91658
PB-MIX_transcript_100462	PB-MIX_transcript_100324;PB-MIX_transcript_88499;PB-MIX_transcript_96144
PB-MIX_transcript_86176	PB-MIX_transcript_1206;PB-MIX_transcript_1456;PB-MIX_transcript_2119;PB-MIX_transcript_40240;PB-MIX_transcript_53882;PB-MIX_transcript_58965;PB-MIX_transcript_67843;PB-MIX_transcript_72767;PB-MIX_transcript_75912;PB-MIX_transcript_76156;PB-MIX_transcript_84588;PB-MIX_transcript_94784;PB-MIX_transcript_95225
PB-MIX_transcript_98958	PB-MIX_transcript_102491;PB-MIX_transcript_34678;PB-MIX_transcript_40344;PB-MIX_transcript_42803;PB-MIX_transcript_43827;PB-MIX_transcript_54253;PB-MIX_transcript_5582;PB-MIX_transcript_5748;PB-MIX_transcript_58672;PB-MIX_transcript_59478;PB-MIX_transcript_60381;PB-MIX_transcript_61388;PB-MIX_transcript_80911;PB-MIX_transcript_88463;PB-MIX_transcript_94421
PB-MIX_transcript_82006	PB-MIX_transcript_100050;PB-MIX_transcript_104662;PB-MIX_transcript_105693;PB-MIX_transcript_1646;PB-MIX_transcript_36197;PB-MIX_transcript_3727;PB-MIX_transcript_39570;PB-MIX_transcript_39867;PB-MIX_transcript_40164;PB-MIX_transcript_42694;PB-MIX_transcript_49931;PB-MIX_transcript_54289;PB-MIX_transcript_54673;PB-MIX_transcript_65123;PB-MIX_transcript_65388;PB-MIX_transcript_67630;PB-MIX_transcr…
PB-MIX_transcript_70401	PB-MIX_transcript_100389;PB-MIX_transcript_100526;PB-MIX_transcript_104252;PB-MIX_transcript_104830;PB-MIX_transcript_105312;PB-MIX_transcript_1518;PB-MIX_transcript_1856;PB-MIX_transcript_38713;PB-MIX_transcript_44560;PB-MIX_transcript_46996;PB-MIX_transcript_47197;PB-MIX_transcript_55191;PB-MIX_transcript_59332;PB-MIX_transcript_639;PB-MIX_transcript_64419;PB-MIX_transcript_75074;PB-MIX_transcr…
PB-MIX_transcript_78763	PB-MIX_transcript_1022;PB-MIX_transcript_105909;PB-MIX_transcript_106717;PB-MIX_transcript_2359;PB-MIX_transcript_32245;PB-MIX_transcript_33201;PB-MIX_transcript_35045;PB-MIX_transcript_38955;PB-MIX_transcript_42801;PB-MIX_transcript_58517;PB-MIX_transcript_59890;PB-MIX_transcript_61351;PB-MIX_transcript_61858;PB-MIX_transcript_65377;PB-MIX_transcript_72235;PB-MIX_transcript_75858;PB-MIX_transcri…
PB-MIX_transcript_71870	PB-MIX_transcript_102201;PB-MIX_transcript_144;PB-MIX_transcript_23066;PB-MIX_transcript_32609;PB-MIX_transcript_35438;PB-MIX_transcript_48355;PB-MIX_transcript_64200;PB-MIX_transcript_71013;PB-MIX_transcript_78752;PB-MIX_transcript_86108;PB-MIX_transcript_89912;PB-MIX_transcript_92990;PB-MIX_transcript_96034
PB-MIX_transcript_30089	PB-MIX_transcript_10128;PB-MIX_transcript_12887;PB-MIX_transcript_16888;PB-MIX_transcript_31272;PB-MIX_transcript_33602;PB-MIX_transcript_33977;PB-MIX_transcript_33997;PB-MIX_transcript_34146;PB-MIX_transcript_38420;PB-MIX_transcript_48571;PB-MIX_transcript_52413;PB-MIX_transcript_5284;PB-MIX_transcript_53381;PB-MIX_transcript_54696;PB-MIX_transcript_56631;PB-MIX_transcript_57718;PB-MIX_transcrip…
PB-MIX_transcript_47881	PB-MIX_transcript_103892;PB-MIX_transcript_12501;PB-MIX_transcript_132;PB-MIX_transcript_14467;PB-MIX_transcript_150;PB-MIX_transcript_184;PB-MIX_transcript_32412;PB-MIX_transcript_34990;PB-MIX_transcript_40181;PB-MIX_transcript_42543;PB-MIX_transcript_50145;PB-MIX_transcript_54387;PB-MIX_transcript_61307;PB-MIX_transcript_65222;PB-MIX_transcript_66086;PB-MIX_transcript_67598;PB-MIX_transcript_70…
PB-MIX_transcript_47893	PB-MIX_transcript_104070;PB-MIX_transcript_36515;PB-MIX_transcript_41735;PB-MIX_transcript_43642;PB-MIX_transcript_52249;PB-MIX_transcript_5355;PB-MIX_transcript_57751;PB-MIX_transcript_59090;PB-MIX_transcript_59699;PB-MIX_transcript_61820;PB-MIX_transcript_67501;PB-MIX_transcript_79750;PB-MIX_transcript_87645;PB-MIX_transcript_88639;PB-MIX_transcript_94511;PB-MIX_transcript_96997;PB-MIX_transcri…
PB-MIX_transcript_78571	PB-MIX_transcript_10823;PB-MIX_transcript_19923;PB-MIX_transcript_37352;PB-MIX_transcript_38839;PB-MIX_transcript_41;PB-MIX_transcript_53236;PB-MIX_transcript_59080;PB-MIX_transcript_96795;PB-MIX_transcript_97102;PB-MIX_transcript_97559
PB-MIX_transcript_104081	PB-MIX_transcript_102578;PB-MIX_transcript_10674;PB-MIX_transcript_43966;PB-MIX_transcript_45976;PB-MIX_transcript_50783;PB-MIX_transcript_61703;PB-MIX_transcript_64866;PB-MIX_transcript_69594;PB-MIX_transcript_84496;PB-MIX_transcript_88265;PB-MIX_transcript_96022
PB-MIX_transcript_36062	PB-MIX_transcript_101985;PB-MIX_transcript_50328;PB-MIX_transcript_53014;PB-MIX_transcript_55732;PB-MIX_transcript_65424;PB-MIX_transcript_72728;PB-MIX_transcript_75163;PB-MIX_transcript_90997
PB-MIX_transcript_52890	PB-MIX_transcript_10176;PB-MIX_transcript_101906;PB-MIX_transcript_102062;PB-MIX_transcript_103925;PB-MIX_transcript_104552;PB-MIX_transcript_105426;PB-MIX_transcript_107004;PB-MIX_transcript_33069;PB-MIX_transcript_41913;PB-MIX_transcript_47849;PB-MIX_transcript_47978;PB-MIX_transcript_50328;PB-MIX_transcript_54500;PB-MIX_transcript_54638;PB-MIX_transcript_56479;PB-MIX_transcript_57411;PB-MIX_tr…
PB-MIX_transcript_82605	PB-MIX_transcript_4744;PB-MIX_transcript_61449;PB-MIX_transcript_72801;PB-MIX_transcript_82134;PB-MIX_transcript_94917;PB-MIX_transcript_95953
PB-MIX_transcript_2592	PB-MIX_transcript_88824
PB-MIX_transcript_52419	PB-MIX_transcript_100089;PB-MIX_transcript_102513;PB-MIX_transcript_24160;PB-MIX_transcript_32267;PB-MIX_transcript_33157;PB-MIX_transcript_36356;PB-MIX_transcript_40724;PB-MIX_transcript_4462;PB-MIX_transcript_46508;PB-MIX_transcript_51778;PB-MIX_transcript_52978;PB-MIX_transcript_54051;PB-MIX_transcript_58747;PB-MIX_transcript_59107;PB-MIX_transcript_60218;PB-MIX_transcript_66666;PB-MIX_transcr…
PB-MIX_transcript_39780	PB-MIX_transcript_10808;PB-MIX_transcript_33260;PB-MIX_transcript_41913;PB-MIX_transcript_47731;PB-MIX_transcript_53642;PB-MIX_transcript_66547;PB-MIX_transcript_66786;PB-MIX_transcript_77787;PB-MIX_transcript_84097
PB-MIX_transcript_88306	PB-MIX_transcript_17530;PB-MIX_transcript_26181;PB-MIX_transcript_3478;PB-MIX_transcript_42539;PB-MIX_transcript_52495;PB-MIX_transcript_60059;PB-MIX_transcript_72303;PB-MIX_transcript_82457;PB-MIX_transcript_86206;PB-MIX_transcript_87973;PB-MIX_transcript_99343
PB-MIX_transcript_92981	PB-MIX_transcript_31637;PB-MIX_transcript_33386;PB-MIX_transcript_66580;PB-MIX_transcript_68777;PB-MIX_transcript_8646;PB-MIX_transcript_91239;PB-MIX_transcript_97392;PB-MIX_transcript_98979
PB-MIX_transcript_106655	PB-MIX_transcript_100892;PB-MIX_transcript_103550;PB-MIX_transcript_106974;PB-MIX_transcript_1578;PB-MIX_transcript_32913;PB-MIX_transcript_33024;PB-MIX_transcript_35468;PB-MIX_transcript_40236;PB-MIX_transcript_41582;PB-MIX_transcript_42;PB-MIX_transcript_44958;PB-MIX_transcript_46479;PB-MIX_transcript_48629;PB-MIX_transcript_49823;PB-MIX_transcript_59174;PB-MIX_transcript_59239;PB-MIX_transcrip…
PB-MIX_transcript_38467	PB-MIX_transcript_102700;PB-MIX_transcript_103470;PB-MIX_transcript_105634;PB-MIX_transcript_105721;PB-MIX_transcript_13072;PB-MIX_transcript_175;PB-MIX_transcript_43117;PB-MIX_transcript_46011;PB-MIX_transcript_46148;PB-MIX_transcript_49450;PB-MIX_transcript_54367;PB-MIX_transcript_55289;PB-MIX_transcript_58548;PB-MIX_transcript_58564;PB-MIX_transcript_59297;PB-MIX_transcript_61519;PB-MIX_transc…
PB-MIX_transcript_6297	PB-MIX_transcript_100442;PB-MIX_transcript_13076;PB-MIX_transcript_15305;PB-MIX_transcript_1907;PB-MIX_transcript_2022;PB-MIX_transcript_20744;PB-MIX_transcript_34549;PB-MIX_transcript_38598;PB-MIX_transcript_408;PB-MIX_transcript_41610;PB-MIX_transcript_44051;PB-MIX_transcript_44127;PB-MIX_transcript_45782;PB-MIX_transcript_47219;PB-MIX_transcript_49753;PB-MIX_transcript_51004;PB-MIX_transcript_…
PB-MIX_transcript_60652	PB-MIX_transcript_106272
PB-MIX_transcript_38655	PB-MIX_transcript_16792
PB-MIX_transcript_11672	PB-MIX_transcript_101607;PB-MIX_transcript_104030;PB-MIX_transcript_104790;PB-MIX_transcript_106207;PB-MIX_transcript_10995;PB-MIX_transcript_12699;PB-MIX_transcript_31535;PB-MIX_transcript_32303;PB-MIX_transcript_35893;PB-MIX_transcript_36396;PB-MIX_transcript_39174;PB-MIX_transcript_43681;PB-MIX_transcript_51928;PB-MIX_transcript_51998;PB-MIX_transcript_52958;PB-MIX_transcript_54822;PB-MIX_tran…
PB-MIX_transcript_39632	PB-MIX_transcript_105413;PB-MIX_transcript_38735;PB-MIX_transcript_71139
PB-MIX_transcript_77301	PB-MIX_transcript_17056;PB-MIX_transcript_20548;PB-MIX_transcript_36367;PB-MIX_transcript_40008;PB-MIX_transcript_44776;PB-MIX_transcript_78784
PB-MIX_transcript_87301	PB-MIX_transcript_100502;PB-MIX_transcript_22514;PB-MIX_transcript_3005;PB-MIX_transcript_33135;PB-MIX_transcript_34172;PB-MIX_transcript_43488;PB-MIX_transcript_59295;PB-MIX_transcript_65239;PB-MIX_transcript_67465;PB-MIX_transcript_97364
PB-MIX_transcript_29873	PB-MIX_transcript_101108;PB-MIX_transcript_101890;PB-MIX_transcript_102383;PB-MIX_transcript_103457;PB-MIX_transcript_103940;PB-MIX_transcript_104144;PB-MIX_transcript_104380;PB-MIX_transcript_106020;PB-MIX_transcript_10818;PB-MIX_transcript_12415;PB-MIX_transcript_2235;PB-MIX_transcript_28744;PB-MIX_transcript_29385;PB-MIX_transcript_50320;PB-MIX_transcript_52332;PB-MIX_transcript_54810;PB-MIX_t…
PB-MIX_transcript_13214	PB-MIX_transcript_100145;PB-MIX_transcript_104540;PB-MIX_transcript_105164;PB-MIX_transcript_1243;PB-MIX_transcript_16457;PB-MIX_transcript_19627;PB-MIX_transcript_26720;PB-MIX_transcript_2698;PB-MIX_transcript_3204;PB-MIX_transcript_33640;PB-MIX_transcript_38931;PB-MIX_transcript_39125;PB-MIX_transcript_39738;PB-MIX_transcript_41645;PB-MIX_transcript_42719;PB-MIX_transcript_49286;PB-MIX_transcri…
PB-MIX_transcript_30503	PB-MIX_transcript_104994;PB-MIX_transcript_40931;PB-MIX_transcript_42101;PB-MIX_transcript_57815;PB-MIX_transcript_67584;PB-MIX_transcript_74573;PB-MIX_transcript_8049;PB-MIX_transcript_84381;PB-MIX_transcript_84786;PB-MIX_transcript_98571
PB-MIX_transcript_104939	PB-MIX_transcript_37441
PB-MIX_transcript_57943	PB-MIX_transcript_100228;PB-MIX_transcript_103210;PB-MIX_transcript_139;PB-MIX_transcript_164;PB-MIX_transcript_2550;PB-MIX_transcript_259;PB-MIX_transcript_271;PB-MIX_transcript_36155;PB-MIX_transcript_40964;PB-MIX_transcript_40990;PB-MIX_transcript_41208;PB-MIX_transcript_45555;PB-MIX_transcript_53413;PB-MIX_transcript_54628;PB-MIX_transcript_57537;PB-MIX_transcript_61818;PB-MIX_transcript_6894…
PB-MIX_transcript_102902	PB-MIX_transcript_101285;PB-MIX_transcript_103550;PB-MIX_transcript_32913;PB-MIX_transcript_33024;PB-MIX_transcript_35468;PB-MIX_transcript_42;PB-MIX_transcript_42803;PB-MIX_transcript_46479;PB-MIX_transcript_59174;PB-MIX_transcript_69188;PB-MIX_transcript_71570;PB-MIX_transcript_74053;PB-MIX_transcript_79970;PB-MIX_transcript_86920;PB-MIX_transcript_88303;PB-MIX_transcript_88386;PB-MIX_transcrip…
PB-MIX_transcript_41893	PB-MIX_transcript_103550;PB-MIX_transcript_104213;PB-MIX_transcript_25322;PB-MIX_transcript_32913;PB-MIX_transcript_33024;PB-MIX_transcript_3543;PB-MIX_transcript_35468;PB-MIX_transcript_35792;PB-MIX_transcript_42;PB-MIX_transcript_46100;PB-MIX_transcript_50328;PB-MIX_transcript_51811;PB-MIX_transcript_52687;PB-MIX_transcript_59174;PB-MIX_transcript_62692;PB-MIX_transcript_69188;PB-MIX_transcript…
PB-MIX_transcript_30322	PB-MIX_transcript_104777;PB-MIX_transcript_23141;PB-MIX_transcript_39301;PB-MIX_transcript_72746;PB-MIX_transcript_80781;PB-MIX_transcript_92371;PB-MIX_transcript_95534;PB-MIX_transcript_97405
PB-MIX_transcript_49103	PB-MIX_transcript_100950;PB-MIX_transcript_103628;PB-MIX_transcript_106974;PB-MIX_transcript_13806;PB-MIX_transcript_3187;PB-MIX_transcript_44958;PB-MIX_transcript_46278;PB-MIX_transcript_53073;PB-MIX_transcript_53514;PB-MIX_transcript_55456;PB-MIX_transcript_56404;PB-MIX_transcript_63575;PB-MIX_transcript_67584;PB-MIX_transcript_68618;PB-MIX_transcript_68690;PB-MIX_transcript_74573;PB-MIX_transc…
PB-MIX_transcript_99383	PB-MIX_transcript_102492;PB-MIX_transcript_102566;PB-MIX_transcript_104556;PB-MIX_transcript_12421;PB-MIX_transcript_208;PB-MIX_transcript_33590;PB-MIX_transcript_41162;PB-MIX_transcript_41645;PB-MIX_transcript_42902;PB-MIX_transcript_47159;PB-MIX_transcript_49552;PB-MIX_transcript_50564;PB-MIX_transcript_51390;PB-MIX_transcript_53508;PB-MIX_transcript_56633;PB-MIX_transcript_58872;PB-MIX_transcr…
PB-MIX_transcript_101184	PB-MIX_transcript_103247;PB-MIX_transcript_12159;PB-MIX_transcript_19609;PB-MIX_transcript_35468;PB-MIX_transcript_42803;PB-MIX_transcript_44489;PB-MIX_transcript_59174;PB-MIX_transcript_68555;PB-MIX_transcript_8196
PB-MIX_transcript_35103	PB-MIX_transcript_100828;PB-MIX_transcript_104673;PB-MIX_transcript_106040;PB-MIX_transcript_107056;PB-MIX_transcript_1101;PB-MIX_transcript_1415;PB-MIX_transcript_394;PB-MIX_transcript_45095;PB-MIX_transcript_49352;PB-MIX_transcript_52904;PB-MIX_transcript_56519;PB-MIX_transcript_56663;PB-MIX_transcript_57723;PB-MIX_transcript_60253;PB-MIX_transcript_60688;PB-MIX_transcript_61935;PB-MIX_transcri…
PB-MIX_transcript_46589	PB-MIX_transcript_102325;PB-MIX_transcript_1106;PB-MIX_transcript_1344;PB-MIX_transcript_38142;PB-MIX_transcript_40669;PB-MIX_transcript_56367;PB-MIX_transcript_57686;PB-MIX_transcript_59358;PB-MIX_transcript_64929;PB-MIX_transcript_85492;PB-MIX_transcript_89522;PB-MIX_transcript_96904
PB-MIX_transcript_22086	PB-MIX_transcript_100382;PB-MIX_transcript_100657;PB-MIX_transcript_103761;PB-MIX_transcript_103790;PB-MIX_transcript_103884;PB-MIX_transcript_104012;PB-MIX_transcript_104275;PB-MIX_transcript_11848;PB-MIX_transcript_16019;PB-MIX_transcript_2375;PB-MIX_transcript_35207;PB-MIX_transcript_36987;PB-MIX_transcript_37124;PB-MIX_transcript_37451;PB-MIX_transcript_42930;PB-MIX_transcript_43054;PB-MIX_tr…
PB-MIX_transcript_58175	PB-MIX_transcript_100444;PB-MIX_transcript_10285;PB-MIX_transcript_10398;PB-MIX_transcript_105237;PB-MIX_transcript_105756;PB-MIX_transcript_18440;PB-MIX_transcript_33366;PB-MIX_transcript_43218;PB-MIX_transcript_51134;PB-MIX_transcript_55252;PB-MIX_transcript_60846;PB-MIX_transcript_64351;PB-MIX_transcript_64816;PB-MIX_transcript_66292;PB-MIX_transcript_69486;PB-MIX_transcript_70706;PB-MIX_trans…
PB-MIX_transcript_56441	PB-MIX_transcript_105552;PB-MIX_transcript_106896;PB-MIX_transcript_23442;PB-MIX_transcript_36445;PB-MIX_transcript_3727;PB-MIX_transcript_55643;PB-MIX_transcript_7726;PB-MIX_transcript_81421;PB-MIX_transcript_99444
PB-MIX_transcript_76420	PB-MIX_transcript_16549;PB-MIX_transcript_1658;PB-MIX_transcript_1867;PB-MIX_transcript_3684;PB-MIX_transcript_54431;PB-MIX_transcript_55387;PB-MIX_transcript_55665;PB-MIX_transcript_59407;PB-MIX_transcript_60772;PB-MIX_transcript_64327;PB-MIX_transcript_66510;PB-MIX_transcript_66611;PB-MIX_transcript_67941;PB-MIX_transcript_71371;PB-MIX_transcript_83469;PB-MIX_transcript_86376;PB-MIX_transcript_…
PB-MIX_transcript_93086	PB-MIX_transcript_101077;PB-MIX_transcript_33831;PB-MIX_transcript_55309;PB-MIX_transcript_724;PB-MIX_transcript_72767;PB-MIX_transcript_95357
PB-MIX_transcript_88504	PB-MIX_transcript_22743;PB-MIX_transcript_279;PB-MIX_transcript_37882;PB-MIX_transcript_37945;PB-MIX_transcript_38647;PB-MIX_transcript_39088;PB-MIX_transcript_41;PB-MIX_transcript_48258;PB-MIX_transcript_48383;PB-MIX_transcript_52303;PB-MIX_transcript_53758;PB-MIX_transcript_54379;PB-MIX_transcript_54980;PB-MIX_transcript_55743;PB-MIX_transcript_57307;PB-MIX_transcript_59740;PB-MIX_transcript_60…
PB-MIX_transcript_99832	PB-MIX_transcript_100872;PB-MIX_transcript_101164;PB-MIX_transcript_10425;PB-MIX_transcript_1046;PB-MIX_transcript_106392;PB-MIX_transcript_19622;PB-MIX_transcript_33152;PB-MIX_transcript_34252;PB-MIX_transcript_35501;PB-MIX_transcript_35880;PB-MIX_transcript_37612;PB-MIX_transcript_37727;PB-MIX_transcript_39085;PB-MIX_transcript_48835;PB-MIX_transcript_49144;PB-MIX_transcript_49278;PB-MIX_transc…
PB-MIX_transcript_71186	PB-MIX_transcript_105087;PB-MIX_transcript_10629;PB-MIX_transcript_10992;PB-MIX_transcript_25579;PB-MIX_transcript_31767;PB-MIX_transcript_34724;PB-MIX_transcript_40399;PB-MIX_transcript_41269;PB-MIX_transcript_62526;PB-MIX_transcript_81168;PB-MIX_transcript_84100;PB-MIX_transcript_85290;PB-MIX_transcript_86755;PB-MIX_transcript_92855;PB-MIX_transcript_94687;PB-MIX_transcript_94750;PB-MIX_transcr…
PB-MIX_transcript_52676	PB-MIX_transcript_103039;PB-MIX_transcript_31721;PB-MIX_transcript_36132;PB-MIX_transcript_37259;PB-MIX_transcript_37603;PB-MIX_transcript_38158;PB-MIX_transcript_40133;PB-MIX_transcript_51370;PB-MIX_transcript_57072;PB-MIX_transcript_62313;PB-MIX_transcript_66852;PB-MIX_transcript_73625;PB-MIX_transcript_74255;PB-MIX_transcript_75677;PB-MIX_transcript_91377;PB-MIX_transcript_94073;PB-MIX_transcr…
PB-MIX_transcript_95069	PB-MIX_transcript_80653
PB-MIX_transcript_85418	PB-MIX_transcript_31641;PB-MIX_transcript_35610;PB-MIX_transcript_37200;PB-MIX_transcript_40120;PB-MIX_transcript_43818;PB-MIX_transcript_44398;PB-MIX_transcript_44437;PB-MIX_transcript_52456;PB-MIX_transcript_57452;PB-MIX_transcript_57589;PB-MIX_transcript_61450
PB-MIX_transcript_30254	PB-MIX_transcript_104475;PB-MIX_transcript_19917;PB-MIX_transcript_21499;PB-MIX_transcript_27187;PB-MIX_transcript_3067;PB-MIX_transcript_3257;PB-MIX_transcript_3353;PB-MIX_transcript_34824;PB-MIX_transcript_3554;PB-MIX_transcript_3592;PB-MIX_transcript_37880;PB-MIX_transcript_45326;PB-MIX_transcript_72168;PB-MIX_transcript_75363;PB-MIX_transcript_84640;PB-MIX_transcript_95664
PB-MIX_transcript_30285	PB-MIX_transcript_101811;PB-MIX_transcript_105356;PB-MIX_transcript_16347;PB-MIX_transcript_18006;PB-MIX_transcript_2084;PB-MIX_transcript_3655;PB-MIX_transcript_50797;PB-MIX_transcript_67621;PB-MIX_transcript_68098;PB-MIX_transcript_70332;PB-MIX_transcript_71886;PB-MIX_transcript_72988;PB-MIX_transcript_74439;PB-MIX_transcript_80265;PB-MIX_transcript_80566;PB-MIX_transcript_87288;PB-MIX_transcri…
PB-MIX_transcript_47735	PB-MIX_transcript_101389;PB-MIX_transcript_102218;PB-MIX_transcript_102316;PB-MIX_transcript_102471;PB-MIX_transcript_102533;PB-MIX_transcript_104148;PB-MIX_transcript_104227;PB-MIX_transcript_104947;PB-MIX_transcript_106490;PB-MIX_transcript_1210;PB-MIX_transcript_33357;PB-MIX_transcript_3649;PB-MIX_transcript_49106;PB-MIX_transcript_49973;PB-MIX_transcript_62552;PB-MIX_transcript_74117;PB-MIX_t…
PB-MIX_transcript_94974	PB-MIX_transcript_11186;PB-MIX_transcript_17943;PB-MIX_transcript_2111;PB-MIX_transcript_23352;PB-MIX_transcript_34677;PB-MIX_transcript_37983;PB-MIX_transcript_43411;PB-MIX_transcript_44551;PB-MIX_transcript_46201;PB-MIX_transcript_48311;PB-MIX_transcript_50120;PB-MIX_transcript_58146;PB-MIX_transcript_58241;PB-MIX_transcript_59097;PB-MIX_transcript_6149;PB-MIX_transcript_68961;PB-MIX_transcript…
PB-MIX_transcript_105763	PB-MIX_transcript_100213;PB-MIX_transcript_103731;PB-MIX_transcript_104000;PB-MIX_transcript_13613;PB-MIX_transcript_1624;PB-MIX_transcript_34333;PB-MIX_transcript_35169;PB-MIX_transcript_36345;PB-MIX_transcript_38410;PB-MIX_transcript_45751;PB-MIX_transcript_46404;PB-MIX_transcript_61435;PB-MIX_transcript_65091;PB-MIX_transcript_68455;PB-MIX_transcript_70832;PB-MIX_transcript_70862;PB-MIX_transc…
PB-MIX_transcript_30569	PB-MIX_transcript_106134;PB-MIX_transcript_12789;PB-MIX_transcript_14334;PB-MIX_transcript_26170;PB-MIX_transcript_41913;PB-MIX_transcript_42593;PB-MIX_transcript_43310;PB-MIX_transcript_43547;PB-MIX_transcript_48482;PB-MIX_transcript_5849;PB-MIX_transcript_59227;PB-MIX_transcript_70171;PB-MIX_transcript_78814;PB-MIX_transcript_81058;PB-MIX_transcript_84697;PB-MIX_transcript_84898;PB-MIX_transcri…
PB-MIX_transcript_66746	PB-MIX_transcript_25067;PB-MIX_transcript_48713;PB-MIX_transcript_56869;PB-MIX_transcript_5697;PB-MIX_transcript_70296;PB-MIX_transcript_70386;PB-MIX_transcript_85471
PB-MIX_transcript_35834	PB-MIX_transcript_13142;PB-MIX_transcript_13384;PB-MIX_transcript_2895;PB-MIX_transcript_36782;PB-MIX_transcript_37160;PB-MIX_transcript_46125;PB-MIX_transcript_47454;PB-MIX_transcript_4768;PB-MIX_transcript_48548;PB-MIX_transcript_4926;PB-MIX_transcript_5259;PB-MIX_transcript_55132;PB-MIX_transcript_56428;PB-MIX_transcript_60002;PB-MIX_transcript_65526;PB-MIX_transcript_65643;PB-MIX_transcript_6…
PB-MIX_transcript_100052	PB-MIX_transcript_1014;PB-MIX_transcript_103825;PB-MIX_transcript_15142;PB-MIX_transcript_53227;PB-MIX_transcript_58880;PB-MIX_transcript_68830;PB-MIX_transcript_68968;PB-MIX_transcript_71117;PB-MIX_transcript_76979;PB-MIX_transcript_77280;PB-MIX_transcript_83284;PB-MIX_transcript_85556;PB-MIX_transcript_89504;PB-MIX_transcript_98073
PB-MIX_transcript_28138	PB-MIX_transcript_31953;PB-MIX_transcript_47931;PB-MIX_transcript_70895;PB-MIX_transcript_87988;PB-MIX_transcript_95884
PB-MIX_transcript_54853	PB-MIX_transcript_101299;PB-MIX_transcript_101826;PB-MIX_transcript_1216;PB-MIX_transcript_48734;PB-MIX_transcript_53025;PB-MIX_transcript_55033;PB-MIX_transcript_60801;PB-MIX_transcript_62703;PB-MIX_transcript_64036;PB-MIX_transcript_70215;PB-MIX_transcript_90546
PB-MIX_transcript_96058	PB-MIX_transcript_39915;PB-MIX_transcript_49996;PB-MIX_transcript_54061;PB-MIX_transcript_73268
PB-MIX_transcript_43234	PB-MIX_transcript_102326;PB-MIX_transcript_106210;PB-MIX_transcript_107063;PB-MIX_transcript_32913;PB-MIX_transcript_34670;PB-MIX_transcript_35468;PB-MIX_transcript_40024;PB-MIX_transcript_45591;PB-MIX_transcript_46202;PB-MIX_transcript_51967;PB-MIX_transcript_52103;PB-MIX_transcript_52369;PB-MIX_transcript_53634;PB-MIX_transcript_64417;PB-MIX_transcript_65803;PB-MIX_transcript_71740;PB-MIX_trans…
PB-MIX_transcript_41088	PB-MIX_transcript_100599;PB-MIX_transcript_101028;PB-MIX_transcript_102086;PB-MIX_transcript_14719;PB-MIX_transcript_15331;PB-MIX_transcript_32407;PB-MIX_transcript_38373;PB-MIX_transcript_41680;PB-MIX_transcript_45882;PB-MIX_transcript_61426;PB-MIX_transcript_62860;PB-MIX_transcript_65995;PB-MIX_transcript_76724;PB-MIX_transcript_76787;PB-MIX_transcript_80443;PB-MIX_transcript_85460;PB-MIX_trans…
PB-MIX_transcript_61539	PB-MIX_transcript_100962;PB-MIX_transcript_101283;PB-MIX_transcript_102316;PB-MIX_transcript_18597;PB-MIX_transcript_18634;PB-MIX_transcript_43196;PB-MIX_transcript_46715;PB-MIX_transcript_47116;PB-MIX_transcript_49213;PB-MIX_transcript_66299;PB-MIX_transcript_67828;PB-MIX_transcript_72999;PB-MIX_transcript_74566;PB-MIX_transcript_76357;PB-MIX_transcript_78099;PB-MIX_transcript_78543;PB-MIX_trans…
PB-MIX_transcript_74501	PB-MIX_transcript_103555;PB-MIX_transcript_105357;PB-MIX_transcript_105548;PB-MIX_transcript_28223;PB-MIX_transcript_35979;PB-MIX_transcript_40851;PB-MIX_transcript_42463;PB-MIX_transcript_51267;PB-MIX_transcript_53310;PB-MIX_transcript_56754;PB-MIX_transcript_61692;PB-MIX_transcript_61899;PB-MIX_transcript_62586;PB-MIX_transcript_63082;PB-MIX_transcript_65117;PB-MIX_transcript_65168;PB-MIX_trans…
PB-MIX_transcript_25432	PB-MIX_transcript_14050;PB-MIX_transcript_3825;PB-MIX_transcript_44852;PB-MIX_transcript_49120;PB-MIX_transcript_50776;PB-MIX_transcript_55636;PB-MIX_transcript_5713;PB-MIX_transcript_63370;PB-MIX_transcript_64896;PB-MIX_transcript_90347;PB-MIX_transcript_93701
PB-MIX_transcript_73348	PB-MIX_transcript_36398;PB-MIX_transcript_52853;PB-MIX_transcript_77;PB-MIX_transcript_78873;PB-MIX_transcript_89398;PB-MIX_transcript_97537;PB-MIX_transcript_99739
PB-MIX_transcript_38894	PB-MIX_transcript_101392;PB-MIX_transcript_1034;PB-MIX_transcript_103501;PB-MIX_transcript_103744;PB-MIX_transcript_1187;PB-MIX_transcript_36897;PB-MIX_transcript_42342;PB-MIX_transcript_44868;PB-MIX_transcript_46084;PB-MIX_transcript_49767;PB-MIX_transcript_52088;PB-MIX_transcript_533;PB-MIX_transcript_53983;PB-MIX_transcript_54839;PB-MIX_transcript_55564;PB-MIX_transcript_57684;PB-MIX_transcrip…
PB-MIX_transcript_37926	PB-MIX_transcript_101749;PB-MIX_transcript_102196;PB-MIX_transcript_104137;PB-MIX_transcript_104470;PB-MIX_transcript_105559;PB-MIX_transcript_1111;PB-MIX_transcript_12686;PB-MIX_transcript_41032;PB-MIX_transcript_44009;PB-MIX_transcript_47944;PB-MIX_transcript_5160;PB-MIX_transcript_5421;PB-MIX_transcript_55715;PB-MIX_transcript_58758;PB-MIX_transcript_60562;PB-MIX_transcript_62451;PB-MIX_transc…
PB-MIX_transcript_51654	PB-MIX_transcript_100457;PB-MIX_transcript_101523;PB-MIX_transcript_104947;PB-MIX_transcript_106117;PB-MIX_transcript_15038;PB-MIX_transcript_28737;PB-MIX_transcript_33138;PB-MIX_transcript_39804;PB-MIX_transcript_39888;PB-MIX_transcript_40564;PB-MIX_transcript_41262;PB-MIX_transcript_46664;PB-MIX_transcript_50239;PB-MIX_transcript_54827;PB-MIX_transcript_5746;PB-MIX_transcript_58529;PB-MIX_trans…
PB-MIX_transcript_73054	PB-MIX_transcript_101264;PB-MIX_transcript_13069;PB-MIX_transcript_13816;PB-MIX_transcript_1811;PB-MIX_transcript_35894;PB-MIX_transcript_46354;PB-MIX_transcript_5029;PB-MIX_transcript_50944;PB-MIX_transcript_54870;PB-MIX_transcript_59289;PB-MIX_transcript_61771;PB-MIX_transcript_64275;PB-MIX_transcript_67686;PB-MIX_transcript_75344;PB-MIX_transcript_76120;PB-MIX_transcript_8477;PB-MIX_transcript…
PB-MIX_transcript_84285	PB-MIX_transcript_18018;PB-MIX_transcript_31814;PB-MIX_transcript_322;PB-MIX_transcript_33896;PB-MIX_transcript_38401;PB-MIX_transcript_39095;PB-MIX_transcript_42451;PB-MIX_transcript_44089;PB-MIX_transcript_45739;PB-MIX_transcript_71589;PB-MIX_transcript_85458;PB-MIX_transcript_89507;PB-MIX_transcript_93526;PB-MIX_transcript_96637
PB-MIX_transcript_48110	PB-MIX_transcript_38671;PB-MIX_transcript_40231;PB-MIX_transcript_42494;PB-MIX_transcript_50278;PB-MIX_transcript_6708;PB-MIX_transcript_82951;PB-MIX_transcript_90834
PB-MIX_transcript_47470	PB-MIX_transcript_104973;PB-MIX_transcript_105164;PB-MIX_transcript_106762;PB-MIX_transcript_14601;PB-MIX_transcript_2234;PB-MIX_transcript_31292;PB-MIX_transcript_33427;PB-MIX_transcript_3441;PB-MIX_transcript_37647;PB-MIX_transcript_37683;PB-MIX_transcript_38055;PB-MIX_transcript_54441;PB-MIX_transcript_58552;PB-MIX_transcript_59337;PB-MIX_transcript_6276;PB-MIX_transcript_66658;PB-MIX_transcri…
PB-MIX_transcript_30187	PB-MIX_transcript_24242;PB-MIX_transcript_37064;PB-MIX_transcript_45054;PB-MIX_transcript_49051;PB-MIX_transcript_51462;PB-MIX_transcript_55803;PB-MIX_transcript_68369;PB-MIX_transcript_75655;PB-MIX_transcript_94498
PB-MIX_transcript_82718	PB-MIX_transcript_101360;PB-MIX_transcript_14151;PB-MIX_transcript_4065;PB-MIX_transcript_65759;PB-MIX_transcript_78534
PB-MIX_transcript_23101	PB-MIX_transcript_22364;PB-MIX_transcript_45891;PB-MIX_transcript_47948;PB-MIX_transcript_56367;PB-MIX_transcript_58809;PB-MIX_transcript_64411;PB-MIX_transcript_64494;PB-MIX_transcript_70643;PB-MIX_transcript_89522;PB-MIX_transcript_96904
PB-MIX_transcript_103443	PB-MIX_transcript_100750;PB-MIX_transcript_102326;PB-MIX_transcript_106180;PB-MIX_transcript_13049;PB-MIX_transcript_2444;PB-MIX_transcript_31575;PB-MIX_transcript_39338;PB-MIX_transcript_52103;PB-MIX_transcript_53634;PB-MIX_transcript_54227;PB-MIX_transcript_56907;PB-MIX_transcript_60047;PB-MIX_transcript_64892;PB-MIX_transcript_77868;PB-MIX_transcript_78427;PB-MIX_transcript_79187;PB-MIX_transc…
PB-MIX_transcript_55206	PB-MIX_transcript_75608;PB-MIX_transcript_85771
PB-MIX_transcript_64025	PB-MIX_transcript_101811;PB-MIX_transcript_103058;PB-MIX_transcript_103183;PB-MIX_transcript_105215;PB-MIX_transcript_105356;PB-MIX_transcript_12088;PB-MIX_transcript_14285;PB-MIX_transcript_173;PB-MIX_transcript_31526;PB-MIX_transcript_42888;PB-MIX_transcript_44452;PB-MIX_transcript_49653;PB-MIX_transcript_53860;PB-MIX_transcript_55301;PB-MIX_transcript_58588;PB-MIX_transcript_62717;PB-MIX_trans…
PB-MIX_transcript_51334	PB-MIX_transcript_10340;PB-MIX_transcript_103786;PB-MIX_transcript_105895;PB-MIX_transcript_106149;PB-MIX_transcript_10868;PB-MIX_transcript_11922;PB-MIX_transcript_13610;PB-MIX_transcript_1960;PB-MIX_transcript_2153;PB-MIX_transcript_25150;PB-MIX_transcript_42486;PB-MIX_transcript_44405;PB-MIX_transcript_46858;PB-MIX_transcript_55056;PB-MIX_transcript_55639;PB-MIX_transcript_56565;PB-MIX_transcr…
PB-MIX_transcript_87769	PB-MIX_transcript_106231;PB-MIX_transcript_2863;PB-MIX_transcript_31742;PB-MIX_transcript_31881;PB-MIX_transcript_37162;PB-MIX_transcript_37892;PB-MIX_transcript_41176;PB-MIX_transcript_42342;PB-MIX_transcript_43727;PB-MIX_transcript_47247;PB-MIX_transcript_48803;PB-MIX_transcript_49554;PB-MIX_transcript_54065;PB-MIX_transcript_58792;PB-MIX_transcript_60050;PB-MIX_transcript_60773;PB-MIX_transcri…
PB-MIX_transcript_54112	PB-MIX_transcript_205;PB-MIX_transcript_34609;PB-MIX_transcript_53808;PB-MIX_transcript_63485;PB-MIX_transcript_68149;PB-MIX_transcript_7476;PB-MIX_transcript_74853;PB-MIX_transcript_82755;PB-MIX_transcript_8317;PB-MIX_transcript_9705;PB-MIX_transcript_99065
PB-MIX_transcript_35034	PB-MIX_transcript_103180;PB-MIX_transcript_1668;PB-MIX_transcript_222;PB-MIX_transcript_242;PB-MIX_transcript_60326;PB-MIX_transcript_65718;PB-MIX_transcript_69890;PB-MIX_transcript_72425
PB-MIX_transcript_47519	PB-MIX_transcript_102192;PB-MIX_transcript_103906;PB-MIX_transcript_1309;PB-MIX_transcript_33447;PB-MIX_transcript_38455;PB-MIX_transcript_40251;PB-MIX_transcript_43567;PB-MIX_transcript_43833;PB-MIX_transcript_4402;PB-MIX_transcript_59080;PB-MIX_transcript_62884;PB-MIX_transcript_64905;PB-MIX_transcript_721;PB-MIX_transcript_76273;PB-MIX_transcript_81492;PB-MIX_transcript_81945;PB-MIX_transcript…
PB-MIX_transcript_95175	PB-MIX_transcript_59174
PB-MIX_transcript_68836	PB-MIX_transcript_12821;PB-MIX_transcript_13121;PB-MIX_transcript_2360;PB-MIX_transcript_3101;PB-MIX_transcript_39084;PB-MIX_transcript_40736;PB-MIX_transcript_42009;PB-MIX_transcript_42097;PB-MIX_transcript_43877;PB-MIX_transcript_49916;PB-MIX_transcript_52922;PB-MIX_transcript_53892;PB-MIX_transcript_56939;PB-MIX_transcript_57364;PB-MIX_transcript_57765;PB-MIX_transcript_59076;PB-MIX_transcript…
PB-MIX_transcript_55544	PB-MIX_transcript_10047;PB-MIX_transcript_1210;PB-MIX_transcript_33357;PB-MIX_transcript_36025;PB-MIX_transcript_37836;PB-MIX_transcript_41374;PB-MIX_transcript_45599;PB-MIX_transcript_45793;PB-MIX_transcript_46611;PB-MIX_transcript_52459;PB-MIX_transcript_54319;PB-MIX_transcript_57863;PB-MIX_transcript_59710;PB-MIX_transcript_60244;PB-MIX_transcript_62647;PB-MIX_transcript_63371;PB-MIX_transcrip…
PB-MIX_transcript_47925	PB-MIX_transcript_38302;PB-MIX_transcript_88091
PB-MIX_transcript_2053	PB-MIX_transcript_104789;PB-MIX_transcript_3683;PB-MIX_transcript_44479;PB-MIX_transcript_57703;PB-MIX_transcript_58902;PB-MIX_transcript_5969;PB-MIX_transcript_67997;PB-MIX_transcript_75051
PB-MIX_transcript_53957	PB-MIX_transcript_104940;PB-MIX_transcript_33043;PB-MIX_transcript_40008;PB-MIX_transcript_44632;PB-MIX_transcript_59861;PB-MIX_transcript_64581;PB-MIX_transcript_69032;PB-MIX_transcript_92604;PB-MIX_transcript_92989
PB-MIX_transcript_30915	PB-MIX_transcript_101333;PB-MIX_transcript_3500;PB-MIX_transcript_36589;PB-MIX_transcript_48541;PB-MIX_transcript_60400;PB-MIX_transcript_80522;PB-MIX_transcript_81669;PB-MIX_transcript_84988;PB-MIX_transcript_85457;PB-MIX_transcript_85519;PB-MIX_transcript_89448;PB-MIX_transcript_93320
PB-MIX_transcript_28634	PB-MIX_transcript_101065;PB-MIX_transcript_101139;PB-MIX_transcript_1054;PB-MIX_transcript_105857;PB-MIX_transcript_13352;PB-MIX_transcript_13964;PB-MIX_transcript_16345;PB-MIX_transcript_19333;PB-MIX_transcript_33224;PB-MIX_transcript_38879;PB-MIX_transcript_42791;PB-MIX_transcript_46648;PB-MIX_transcript_51232;PB-MIX_transcript_53219;PB-MIX_transcript_54021;PB-MIX_transcript_60830;PB-MIX_transc…
PB-MIX_transcript_104757	PB-MIX_transcript_34718;PB-MIX_transcript_41491;PB-MIX_transcript_54538;PB-MIX_transcript_75257;PB-MIX_transcript_80155;PB-MIX_transcript_87260
PB-MIX_transcript_39601	PB-MIX_transcript_102286;PB-MIX_transcript_106894;PB-MIX_transcript_14635;PB-MIX_transcript_52038;PB-MIX_transcript_57265;PB-MIX_transcript_6220;PB-MIX_transcript_71106;PB-MIX_transcript_72671;PB-MIX_transcript_74452;PB-MIX_transcript_88747;PB-MIX_transcript_91569;PB-MIX_transcript_94017
PB-MIX_transcript_83472	PB-MIX_transcript_104545;PB-MIX_transcript_13128;PB-MIX_transcript_13539;PB-MIX_transcript_22625;PB-MIX_transcript_32718;PB-MIX_transcript_39318;PB-MIX_transcript_39382;PB-MIX_transcript_50235;PB-MIX_transcript_55875;PB-MIX_transcript_72871;PB-MIX_transcript_85810
PB-MIX_transcript_91226	PB-MIX_transcript_54888;PB-MIX_transcript_71244
PB-MIX_transcript_38207	PB-MIX_transcript_34357;PB-MIX_transcript_36702;PB-MIX_transcript_43206;PB-MIX_transcript_43819;PB-MIX_transcript_48729;PB-MIX_transcript_50690;PB-MIX_transcript_53073;PB-MIX_transcript_53343;PB-MIX_transcript_53656;PB-MIX_transcript_55840;PB-MIX_transcript_61915;PB-MIX_transcript_74875;PB-MIX_transcript_80708;PB-MIX_transcript_81898;PB-MIX_transcript_86400;PB-MIX_transcript_93381;PB-MIX_transcri…
PB-MIX_transcript_56703	PB-MIX_transcript_112;PB-MIX_transcript_14577;PB-MIX_transcript_42549;PB-MIX_transcript_45065;PB-MIX_transcript_45343;PB-MIX_transcript_46597;PB-MIX_transcript_57762;PB-MIX_transcript_6978;PB-MIX_transcript_76882;PB-MIX_transcript_77314;PB-MIX_transcript_78176;PB-MIX_transcript_8764;PB-MIX_transcript_90234;PB-MIX_transcript_9067;PB-MIX_transcript_95973
PB-MIX_transcript_35515	PB-MIX_transcript_101906;PB-MIX_transcript_105995;PB-MIX_transcript_1188;PB-MIX_transcript_49359;PB-MIX_transcript_70546;PB-MIX_transcript_83429;PB-MIX_transcript_96761
PB-MIX_transcript_29950	PB-MIX_transcript_101147;PB-MIX_transcript_102817;PB-MIX_transcript_1639;PB-MIX_transcript_41214;PB-MIX_transcript_42640;PB-MIX_transcript_42754;PB-MIX_transcript_45591;PB-MIX_transcript_46451;PB-MIX_transcript_51920;PB-MIX_transcript_55907;PB-MIX_transcript_57753;PB-MIX_transcript_62083;PB-MIX_transcript_63761;PB-MIX_transcript_64265;PB-MIX_transcript_65135;PB-MIX_transcript_69492;PB-MIX_transcr…
PB-MIX_transcript_29092	PB-MIX_transcript_20592;PB-MIX_transcript_35791;PB-MIX_transcript_53197;PB-MIX_transcript_54828;PB-MIX_transcript_57979;PB-MIX_transcript_57998;PB-MIX_transcript_60704;PB-MIX_transcript_7160;PB-MIX_transcript_79966
PB-MIX_transcript_4612	PB-MIX_transcript_105744;PB-MIX_transcript_38949;PB-MIX_transcript_40368;PB-MIX_transcript_48423;PB-MIX_transcript_53815;PB-MIX_transcript_60336;PB-MIX_transcript_69363;PB-MIX_transcript_75479;PB-MIX_transcript_80567;PB-MIX_transcript_90200;PB-MIX_transcript_97109;PB-MIX_transcript_99946
PB-MIX_transcript_58689	PB-MIX_transcript_61205
PB-MIX_transcript_59630	PB-MIX_transcript_100601;PB-MIX_transcript_103852;PB-MIX_transcript_186;PB-MIX_transcript_24896;PB-MIX_transcript_33090;PB-MIX_transcript_41237;PB-MIX_transcript_52456;PB-MIX_transcript_57589;PB-MIX_transcript_80372;PB-MIX_transcript_87353;PB-MIX_transcript_93521
PB-MIX_transcript_91656	PB-MIX_transcript_102411;PB-MIX_transcript_3203;PB-MIX_transcript_33666;PB-MIX_transcript_40352;PB-MIX_transcript_40370;PB-MIX_transcript_45049;PB-MIX_transcript_48565;PB-MIX_transcript_51003;PB-MIX_transcript_51595;PB-MIX_transcript_51702;PB-MIX_transcript_55322;PB-MIX_transcript_57155;PB-MIX_transcript_57489;PB-MIX_transcript_58830;PB-MIX_transcript_62088;PB-MIX_transcript_64750;PB-MIX_transcri…
PB-MIX_transcript_55473	PB-MIX_transcript_105490;PB-MIX_transcript_13034;PB-MIX_transcript_247;PB-MIX_transcript_307;PB-MIX_transcript_37694;PB-MIX_transcript_38030;PB-MIX_transcript_39798;PB-MIX_transcript_61858;PB-MIX_transcript_65669;PB-MIX_transcript_8058;PB-MIX_transcript_8965;PB-MIX_transcript_93211;PB-MIX_transcript_95167
PB-MIX_transcript_62016	PB-MIX_transcript_101963;PB-MIX_transcript_105865;PB-MIX_transcript_49069;PB-MIX_transcript_65537;PB-MIX_transcript_7030;PB-MIX_transcript_74453;PB-MIX_transcript_85585;PB-MIX_transcript_98563
PB-MIX_transcript_46343	PB-MIX_transcript_100974;PB-MIX_transcript_34064;PB-MIX_transcript_39096;PB-MIX_transcript_39614;PB-MIX_transcript_4861;PB-MIX_transcript_49668;PB-MIX_transcript_49788;PB-MIX_transcript_5145;PB-MIX_transcript_63532;PB-MIX_transcript_6508;PB-MIX_transcript_68022;PB-MIX_transcript_81795;PB-MIX_transcript_83540;PB-MIX_transcript_87624;PB-MIX_transcript_90611;PB-MIX_transcript_99696;PB-MIX_transcript…
PB-MIX_transcript_69448	PB-MIX_transcript_105456;PB-MIX_transcript_105661;PB-MIX_transcript_34418;PB-MIX_transcript_93501
PB-MIX_transcript_50898	PB-MIX_transcript_100389;PB-MIX_transcript_101523;PB-MIX_transcript_102913;PB-MIX_transcript_105357;PB-MIX_transcript_106490;PB-MIX_transcript_11374;PB-MIX_transcript_32717;PB-MIX_transcript_37055;PB-MIX_transcript_43572;PB-MIX_transcript_46969;PB-MIX_transcript_51993;PB-MIX_transcript_52865;PB-MIX_transcript_59080;PB-MIX_transcript_61469;PB-MIX_transcript_64550;PB-MIX_transcript_68384;PB-MIX_tra…
PB-MIX_transcript_51076	PB-MIX_transcript_105662;PB-MIX_transcript_2508;PB-MIX_transcript_2902;PB-MIX_transcript_2925;PB-MIX_transcript_35813;PB-MIX_transcript_35912;PB-MIX_transcript_38912;PB-MIX_transcript_39009;PB-MIX_transcript_40190;PB-MIX_transcript_43418;PB-MIX_transcript_44151;PB-MIX_transcript_44493;PB-MIX_transcript_44978;PB-MIX_transcript_45971;PB-MIX_transcript_45976;PB-MIX_transcript_53061;PB-MIX_transcript…
PB-MIX_transcript_101981	PB-MIX_transcript_105566;PB-MIX_transcript_310;PB-MIX_transcript_34698;PB-MIX_transcript_36128;PB-MIX_transcript_55840;PB-MIX_transcript_57712;PB-MIX_transcript_59433;PB-MIX_transcript_59954;PB-MIX_transcript_60886;PB-MIX_transcript_61036;PB-MIX_transcript_61077;PB-MIX_transcript_63023;PB-MIX_transcript_63271;PB-MIX_transcript_65364;PB-MIX_transcript_66029;PB-MIX_transcript_67579;PB-MIX_transcrip…
PB-MIX_transcript_72390	PB-MIX_transcript_10590;PB-MIX_transcript_106244;PB-MIX_transcript_124;PB-MIX_transcript_21405;PB-MIX_transcript_215;PB-MIX_transcript_2637;PB-MIX_transcript_32449;PB-MIX_transcript_35774;PB-MIX_transcript_394;PB-MIX_transcript_41775;PB-MIX_transcript_54819;PB-MIX_transcript_59710;PB-MIX_transcript_59928;PB-MIX_transcript_62379;PB-MIX_transcript_64187;PB-MIX_transcript_67001;PB-MIX_transcript_676…
PB-MIX_transcript_81788	PB-MIX_transcript_101169;PB-MIX_transcript_74984;PB-MIX_transcript_96032;PB-MIX_transcript_97073
PB-MIX_transcript_90233	PB-MIX_transcript_103070;PB-MIX_transcript_20369;PB-MIX_transcript_32506;PB-MIX_transcript_33534;PB-MIX_transcript_36015;PB-MIX_transcript_36447;PB-MIX_transcript_3726;PB-MIX_transcript_37670;PB-MIX_transcript_48679;PB-MIX_transcript_61324;PB-MIX_transcript_64621;PB-MIX_transcript_78576;PB-MIX_transcript_81682;PB-MIX_transcript_87302;PB-MIX_transcript_91411;PB-MIX_transcript_96329;PB-MIX_transcri…
PB-MIX_transcript_31013	PB-MIX_transcript_100111;PB-MIX_transcript_104135;PB-MIX_transcript_15157;PB-MIX_transcript_35397;PB-MIX_transcript_39746;PB-MIX_transcript_39884;PB-MIX_transcript_4263;PB-MIX_transcript_49649;PB-MIX_transcript_5142;PB-MIX_transcript_51682;PB-MIX_transcript_52353;PB-MIX_transcript_54751;PB-MIX_transcript_58525;PB-MIX_transcript_58873;PB-MIX_transcript_70920;PB-MIX_transcript_72231;PB-MIX_transcri…
PB-MIX_transcript_81385	PB-MIX_transcript_67177
PB-MIX_transcript_77829	PB-MIX_transcript_101675;PB-MIX_transcript_102177;PB-MIX_transcript_12500;PB-MIX_transcript_3697;PB-MIX_transcript_39623;PB-MIX_transcript_43888;PB-MIX_transcript_50077;PB-MIX_transcript_52840;PB-MIX_transcript_58454;PB-MIX_transcript_5929;PB-MIX_transcript_59871;PB-MIX_transcript_60887;PB-MIX_transcript_6385;PB-MIX_transcript_68086;PB-MIX_transcript_71335;PB-MIX_transcript_7563;PB-MIX_transcript…
PB-MIX_transcript_87950	PB-MIX_transcript_1094;PB-MIX_transcript_35908;PB-MIX_transcript_36687;PB-MIX_transcript_42698;PB-MIX_transcript_76624;PB-MIX_transcript_89536;PB-MIX_transcript_98769;PB-MIX_transcript_98900
PB-MIX_transcript_41452	PB-MIX_transcript_102556;PB-MIX_transcript_10639;PB-MIX_transcript_10919;PB-MIX_transcript_17087;PB-MIX_transcript_21536;PB-MIX_transcript_24062;PB-MIX_transcript_32517;PB-MIX_transcript_32617;PB-MIX_transcript_34400;PB-MIX_transcript_36251;PB-MIX_transcript_39424;PB-MIX_transcript_40237;PB-MIX_transcript_52098;PB-MIX_transcript_56439;PB-MIX_transcript_58924;PB-MIX_transcript_58931;PB-MIX_transcr…
PB-MIX_transcript_97569	PB-MIX_transcript_44117;PB-MIX_transcript_54780;PB-MIX_transcript_77666;PB-MIX_transcript_79919;PB-MIX_transcript_83113;PB-MIX_transcript_92053
PB-MIX_transcript_83522	PB-MIX_transcript_100292;PB-MIX_transcript_101775;PB-MIX_transcript_104432;PB-MIX_transcript_296;PB-MIX_transcript_3058;PB-MIX_transcript_35792;PB-MIX_transcript_46552;PB-MIX_transcript_54786;PB-MIX_transcript_55960;PB-MIX_transcript_61662;PB-MIX_transcript_62051;PB-MIX_transcript_62799;PB-MIX_transcript_63901;PB-MIX_transcript_66289;PB-MIX_transcript_66412;PB-MIX_transcript_68597;PB-MIX_transcri…
PB-MIX_transcript_105785	PB-MIX_transcript_54596;PB-MIX_transcript_84690;PB-MIX_transcript_90695
PB-MIX_transcript_105764	PB-MIX_transcript_57111;PB-MIX_transcript_77446
PB-MIX_transcript_86195	PB-MIX_transcript_2895;PB-MIX_transcript_65526;PB-MIX_transcript_81743
PB-MIX_transcript_41755	PB-MIX_transcript_44562;PB-MIX_transcript_54993;PB-MIX_transcript_55551;PB-MIX_transcript_77805;PB-MIX_transcript_96637
PB-MIX_transcript_32042	PB-MIX_transcript_101456;PB-MIX_transcript_25520;PB-MIX_transcript_2929;PB-MIX_transcript_43245;PB-MIX_transcript_47163;PB-MIX_transcript_52361;PB-MIX_transcript_53964;PB-MIX_transcript_7431;PB-MIX_transcript_81009
PB-MIX_transcript_96299	PB-MIX_transcript_10578;PB-MIX_transcript_32978;PB-MIX_transcript_35182;PB-MIX_transcript_42;PB-MIX_transcript_43472;PB-MIX_transcript_55056;PB-MIX_transcript_63426;PB-MIX_transcript_69188;PB-MIX_transcript_79696;PB-MIX_transcript_84360;PB-MIX_transcript_93052;PB-MIX_transcript_94845;PB-MIX_transcript_97471;PB-MIX_transcript_97759;PB-MIX_transcript_98288
PB-MIX_transcript_39880	PB-MIX_transcript_52607;PB-MIX_transcript_64403;PB-MIX_transcript_78629
PB-MIX_transcript_98218	PB-MIX_transcript_100601;PB-MIX_transcript_34546;PB-MIX_transcript_34699;PB-MIX_transcript_36028;PB-MIX_transcript_3668;PB-MIX_transcript_39384;PB-MIX_transcript_41237;PB-MIX_transcript_45100;PB-MIX_transcript_56752;PB-MIX_transcript_60757;PB-MIX_transcript_86314;PB-MIX_transcript_92062
PB-MIX_transcript_102654	PB-MIX_transcript_102569;PB-MIX_transcript_36427;PB-MIX_transcript_89469;PB-MIX_transcript_92703
PB-MIX_transcript_83281	PB-MIX_transcript_106728;PB-MIX_transcript_20142;PB-MIX_transcript_32320;PB-MIX_transcript_33825;PB-MIX_transcript_34570;PB-MIX_transcript_35306;PB-MIX_transcript_38128;PB-MIX_transcript_40650;PB-MIX_transcript_41434;PB-MIX_transcript_428;PB-MIX_transcript_51847;PB-MIX_transcript_53639;PB-MIX_transcript_61309;PB-MIX_transcript_70681;PB-MIX_transcript_7310;PB-MIX_transcript_74584;PB-MIX_transcript…
PB-MIX_transcript_71793	PB-MIX_transcript_11585;PB-MIX_transcript_16406;PB-MIX_transcript_37939;PB-MIX_transcript_52436;PB-MIX_transcript_90763;PB-MIX_transcript_99885
PB-MIX_transcript_101382	PB-MIX_transcript_101045;PB-MIX_transcript_101808;PB-MIX_transcript_102145;PB-MIX_transcript_106173;PB-MIX_transcript_10618;PB-MIX_transcript_35091;PB-MIX_transcript_37495;PB-MIX_transcript_43416;PB-MIX_transcript_45982;PB-MIX_transcript_47027;PB-MIX_transcript_50717;PB-MIX_transcript_53397;PB-MIX_transcript_55790;PB-MIX_transcript_57020;PB-MIX_transcript_59118;PB-MIX_transcript_63987;PB-MIX_tran…
PB-MIX_transcript_93362	PB-MIX_transcript_50888;PB-MIX_transcript_64387;PB-MIX_transcript_71651;PB-MIX_transcript_90004
PB-MIX_transcript_49636	PB-MIX_transcript_57950;PB-MIX_transcript_60935;PB-MIX_transcript_72549;PB-MIX_transcript_73161;PB-MIX_transcript_73785;PB-MIX_transcript_74299;PB-MIX_transcript_79590
PB-MIX_transcript_101443	PB-MIX_transcript_100725;PB-MIX_transcript_3198
PB-MIX_transcript_35117	PB-MIX_transcript_100411;PB-MIX_transcript_102312;PB-MIX_transcript_102802;PB-MIX_transcript_103272;PB-MIX_transcript_105998;PB-MIX_transcript_107047;PB-MIX_transcript_17798;PB-MIX_transcript_2988;PB-MIX_transcript_50053;PB-MIX_transcript_50557;PB-MIX_transcript_55379;PB-MIX_transcript_58839;PB-MIX_transcript_59090;PB-MIX_transcript_59845;PB-MIX_transcript_60455;PB-MIX_transcript_66305;PB-MIX_tra…
PB-MIX_transcript_103650	PB-MIX_transcript_100266;PB-MIX_transcript_101054;PB-MIX_transcript_103102;PB-MIX_transcript_103925;PB-MIX_transcript_47655;PB-MIX_transcript_55856;PB-MIX_transcript_59087;PB-MIX_transcript_62716;PB-MIX_transcript_70403;PB-MIX_transcript_74782;PB-MIX_transcript_75768;PB-MIX_transcript_76613;PB-MIX_transcript_77271;PB-MIX_transcript_82232;PB-MIX_transcript_82948;PB-MIX_transcript_84428;PB-MIX_tran…
PB-MIX_transcript_80557	PB-MIX_transcript_104421;PB-MIX_transcript_104702;PB-MIX_transcript_105957;PB-MIX_transcript_1619;PB-MIX_transcript_22535;PB-MIX_transcript_33316;PB-MIX_transcript_34590;PB-MIX_transcript_36935;PB-MIX_transcript_38550;PB-MIX_transcript_39978;PB-MIX_transcript_40518;PB-MIX_transcript_40852;PB-MIX_transcript_4337;PB-MIX_transcript_55447;PB-MIX_transcript_5821;PB-MIX_transcript_6165;PB-MIX_transcrip…
PB-MIX_transcript_82557	PB-MIX_transcript_49642;PB-MIX_transcript_63575;PB-MIX_transcript_68618;PB-MIX_transcript_68690;PB-MIX_transcript_76721;PB-MIX_transcript_89005
PB-MIX_transcript_45403	PB-MIX_transcript_100954;PB-MIX_transcript_10436;PB-MIX_transcript_3341;PB-MIX_transcript_45511;PB-MIX_transcript_7108;PB-MIX_transcript_76271
PB-MIX_transcript_35748	PB-MIX_transcript_102017;PB-MIX_transcript_21712;PB-MIX_transcript_32480;PB-MIX_transcript_36208;PB-MIX_transcript_38469;PB-MIX_transcript_40549;PB-MIX_transcript_45751;PB-MIX_transcript_58763;PB-MIX_transcript_60414;PB-MIX_transcript_6563;PB-MIX_transcript_74600;PB-MIX_transcript_76304;PB-MIX_transcript_80234;PB-MIX_transcript_83478;PB-MIX_transcript_85089;PB-MIX_transcript_8804;PB-MIX_transcrip…
PB-MIX_transcript_81034	PB-MIX_transcript_100185;PB-MIX_transcript_105187;PB-MIX_transcript_1353;PB-MIX_transcript_34637;PB-MIX_transcript_34728;PB-MIX_transcript_36291;PB-MIX_transcript_47230;PB-MIX_transcript_47712;PB-MIX_transcript_60550;PB-MIX_transcript_61303;PB-MIX_transcript_63706;PB-MIX_transcript_74567;PB-MIX_transcript_78013;PB-MIX_transcript_8236;PB-MIX_transcript_85249;PB-MIX_transcript_90173;PB-MIX_transcri…
PB-MIX_transcript_24974	PB-MIX_transcript_40565;PB-MIX_transcript_5090;PB-MIX_transcript_50932;PB-MIX_transcript_58127;PB-MIX_transcript_68383;PB-MIX_transcript_73096;PB-MIX_transcript_75804;PB-MIX_transcript_99428
PB-MIX_transcript_70312	PB-MIX_transcript_100203;PB-MIX_transcript_105458;PB-MIX_transcript_1802;PB-MIX_transcript_1858;PB-MIX_transcript_35538;PB-MIX_transcript_55256;PB-MIX_transcript_65024;PB-MIX_transcript_73012;PB-MIX_transcript_84092;PB-MIX_transcript_86834;PB-MIX_transcript_87802;PB-MIX_transcript_88095;PB-MIX_transcript_90371;PB-MIX_transcript_98981
PB-MIX_transcript_84825	PB-MIX_transcript_102338;PB-MIX_transcript_1683;PB-MIX_transcript_34590;PB-MIX_transcript_3584;PB-MIX_transcript_58491;PB-MIX_transcript_62738;PB-MIX_transcript_71644;PB-MIX_transcript_75855;PB-MIX_transcript_90858
PB-MIX_transcript_58851	PB-MIX_transcript_100872;PB-MIX_transcript_10161;PB-MIX_transcript_106231;PB-MIX_transcript_265;PB-MIX_transcript_3575;PB-MIX_transcript_35949;PB-MIX_transcript_37094;PB-MIX_transcript_44515;PB-MIX_transcript_49341;PB-MIX_transcript_51015;PB-MIX_transcript_56445;PB-MIX_transcript_60553;PB-MIX_transcript_62524;PB-MIX_transcript_63497;PB-MIX_transcript_6555;PB-MIX_transcript_84469;PB-MIX_transcript…
PB-MIX_transcript_61675	PB-MIX_transcript_56266;PB-MIX_transcript_90479;PB-MIX_transcript_941
PB-MIX_transcript_35135	PB-MIX_transcript_100759;PB-MIX_transcript_103238;PB-MIX_transcript_103681;PB-MIX_transcript_13613;PB-MIX_transcript_2060;PB-MIX_transcript_3458;PB-MIX_transcript_39378;PB-MIX_transcript_40397;PB-MIX_transcript_45022;PB-MIX_transcript_467;PB-MIX_transcript_54217;PB-MIX_transcript_60918;PB-MIX_transcript_60963;PB-MIX_transcript_65019;PB-MIX_transcript_76596;PB-MIX_transcript_81618;PB-MIX_transcrip…
PB-MIX_transcript_31490	PB-MIX_transcript_100822;PB-MIX_transcript_15719;PB-MIX_transcript_2541;PB-MIX_transcript_5080;PB-MIX_transcript_68465;PB-MIX_transcript_72695;PB-MIX_transcript_79123;PB-MIX_transcript_79564;PB-MIX_transcript_79623;PB-MIX_transcript_80343
PB-MIX_transcript_45458	PB-MIX_transcript_316;PB-MIX_transcript_3189;PB-MIX_transcript_34161;PB-MIX_transcript_35638;PB-MIX_transcript_36508;PB-MIX_transcript_37447;PB-MIX_transcript_40632;PB-MIX_transcript_41604;PB-MIX_transcript_43467;PB-MIX_transcript_486;PB-MIX_transcript_52849;PB-MIX_transcript_57293;PB-MIX_transcript_57300;PB-MIX_transcript_59542;PB-MIX_transcript_61179;PB-MIX_transcript_64217;PB-MIX_transcript_67…
PB-MIX_transcript_53295	PB-MIX_transcript_100145;PB-MIX_transcript_102196;PB-MIX_transcript_105347;PB-MIX_transcript_105714;PB-MIX_transcript_11903;PB-MIX_transcript_34678;PB-MIX_transcript_39545;PB-MIX_transcript_40236;PB-MIX_transcript_40897;PB-MIX_transcript_43966;PB-MIX_transcript_512;PB-MIX_transcript_52866;PB-MIX_transcript_59408;PB-MIX_transcript_60381;PB-MIX_transcript_64731;PB-MIX_transcript_67177;PB-MIX_transc…
PB-MIX_transcript_80890	PB-MIX_transcript_106158;PB-MIX_transcript_34962;PB-MIX_transcript_47456;PB-MIX_transcript_52342;PB-MIX_transcript_526;PB-MIX_transcript_53637;PB-MIX_transcript_572;PB-MIX_transcript_60800;PB-MIX_transcript_72702;PB-MIX_transcript_73409;PB-MIX_transcript_76480;PB-MIX_transcript_79797;PB-MIX_transcript_85060
PB-MIX_transcript_67061	PB-MIX_transcript_101284;PB-MIX_transcript_12856;PB-MIX_transcript_22494;PB-MIX_transcript_22922;PB-MIX_transcript_28103;PB-MIX_transcript_29173;PB-MIX_transcript_36046;PB-MIX_transcript_55207;PB-MIX_transcript_56916;PB-MIX_transcript_63793;PB-MIX_transcript_7372;PB-MIX_transcript_76812;PB-MIX_transcript_78095;PB-MIX_transcript_81238;PB-MIX_transcript_81618;PB-MIX_transcript_85525;PB-MIX_transcri…
PB-MIX_transcript_104389	PB-MIX_transcript_103210;PB-MIX_transcript_11489;PB-MIX_transcript_164;PB-MIX_transcript_43917;PB-MIX_transcript_47635;PB-MIX_transcript_53820;PB-MIX_transcript_54900;PB-MIX_transcript_60094;PB-MIX_transcript_63642;PB-MIX_transcript_64435;PB-MIX_transcript_67979;PB-MIX_transcript_70315;PB-MIX_transcript_70906;PB-MIX_transcript_72978;PB-MIX_transcript_7651;PB-MIX_transcript_78502;PB-MIX_transcript…
PB-MIX_transcript_68893	PB-MIX_transcript_102448;PB-MIX_transcript_102817;PB-MIX_transcript_104405;PB-MIX_transcript_13716;PB-MIX_transcript_33568;PB-MIX_transcript_57226;PB-MIX_transcript_58197;PB-MIX_transcript_67299;PB-MIX_transcript_74959;PB-MIX_transcript_75013;PB-MIX_transcript_76292;PB-MIX_transcript_88053;PB-MIX_transcript_91241;PB-MIX_transcript_92280;PB-MIX_transcript_93836;PB-MIX_transcript_94554
PB-MIX_transcript_34513	PB-MIX_transcript_101888;PB-MIX_transcript_104432;PB-MIX_transcript_82356
PB-MIX_transcript_82401	PB-MIX_transcript_102508;PB-MIX_transcript_105907;PB-MIX_transcript_106040;PB-MIX_transcript_24055;PB-MIX_transcript_24597;PB-MIX_transcript_32425;PB-MIX_transcript_38074;PB-MIX_transcript_48815;PB-MIX_transcript_48903;PB-MIX_transcript_49370;PB-MIX_transcript_49428;PB-MIX_transcript_55091;PB-MIX_transcript_75579;PB-MIX_transcript_75625;PB-MIX_transcript_76104;PB-MIX_transcript_76130;PB-MIX_trans…
PB-MIX_transcript_37528	PB-MIX_transcript_58507;PB-MIX_transcript_59035;PB-MIX_transcript_60810;PB-MIX_transcript_65229;PB-MIX_transcript_78026;PB-MIX_transcript_99920
PB-MIX_transcript_77905	PB-MIX_transcript_103080;PB-MIX_transcript_33003;PB-MIX_transcript_35471;PB-MIX_transcript_49831;PB-MIX_transcript_69769;PB-MIX_transcript_7001;PB-MIX_transcript_72354;PB-MIX_transcript_78431
PB-MIX_transcript_30896	PB-MIX_transcript_104852;PB-MIX_transcript_107121;PB-MIX_transcript_79618;PB-MIX_transcript_89637
PB-MIX_transcript_13673	PB-MIX_transcript_100179;PB-MIX_transcript_101283;PB-MIX_transcript_102012;PB-MIX_transcript_33322;PB-MIX_transcript_37398;PB-MIX_transcript_64174;PB-MIX_transcript_671;PB-MIX_transcript_687;PB-MIX_transcript_744;PB-MIX_transcript_82643;PB-MIX_transcript_84286
PB-MIX_transcript_60364	PB-MIX_transcript_1012;PB-MIX_transcript_61936;PB-MIX_transcript_770
PB-MIX_transcript_4414	PB-MIX_transcript_103479;PB-MIX_transcript_103804;PB-MIX_transcript_17091;PB-MIX_transcript_4025;PB-MIX_transcript_43262;PB-MIX_transcript_45621;PB-MIX_transcript_66614;PB-MIX_transcript_75004;PB-MIX_transcript_81496;PB-MIX_transcript_89675;PB-MIX_transcript_92211;PB-MIX_transcript_9687;PB-MIX_transcript_99899;PB-MIX_transcript_99948
PB-MIX_transcript_30833	PB-MIX_transcript_101242;PB-MIX_transcript_105263;PB-MIX_transcript_36797;PB-MIX_transcript_46228;PB-MIX_transcript_54198;PB-MIX_transcript_63285;PB-MIX_transcript_66677;PB-MIX_transcript_74374;PB-MIX_transcript_76940;PB-MIX_transcript_771;PB-MIX_transcript_88353
PB-MIX_transcript_93346	PB-MIX_transcript_28984;PB-MIX_transcript_33071;PB-MIX_transcript_7513;PB-MIX_transcript_97880
PB-MIX_transcript_40114	PB-MIX_transcript_105225;PB-MIX_transcript_35460;PB-MIX_transcript_38942;PB-MIX_transcript_39843;PB-MIX_transcript_43673;PB-MIX_transcript_44965;PB-MIX_transcript_48671;PB-MIX_transcript_48679;PB-MIX_transcript_50473;PB-MIX_transcript_51540;PB-MIX_transcript_52737;PB-MIX_transcript_54957;PB-MIX_transcript_55248;PB-MIX_transcript_57481;PB-MIX_transcript_59371;PB-MIX_transcript_61206;PB-MIX_transcr…
PB-MIX_transcript_56256	PB-MIX_transcript_145;PB-MIX_transcript_15126;PB-MIX_transcript_163;PB-MIX_transcript_32796;PB-MIX_transcript_33041;PB-MIX_transcript_48629;PB-MIX_transcript_658;PB-MIX_transcript_72994;PB-MIX_transcript_78981;PB-MIX_transcript_86563;PB-MIX_transcript_98870
PB-MIX_transcript_77476	PB-MIX_transcript_100551;PB-MIX_transcript_104889;PB-MIX_transcript_4749;PB-MIX_transcript_47513;PB-MIX_transcript_5007;PB-MIX_transcript_67152;PB-MIX_transcript_68260;PB-MIX_transcript_98541
PB-MIX_transcript_99322	PB-MIX_transcript_12747;PB-MIX_transcript_3656;PB-MIX_transcript_41886;PB-MIX_transcript_42382;PB-MIX_transcript_44040;PB-MIX_transcript_60158;PB-MIX_transcript_60294;PB-MIX_transcript_70753;PB-MIX_transcript_75013;PB-MIX_transcript_77966;PB-MIX_transcript_84387;PB-MIX_transcript_91443;PB-MIX_transcript_94832
PB-MIX_transcript_73930	PB-MIX_transcript_106361;PB-MIX_transcript_1577;PB-MIX_transcript_25884;PB-MIX_transcript_36444;PB-MIX_transcript_41391;PB-MIX_transcript_41913;PB-MIX_transcript_67316;PB-MIX_transcript_74160;PB-MIX_transcript_98182
PB-MIX_transcript_45813	PB-MIX_transcript_106784;PB-MIX_transcript_13708;PB-MIX_transcript_19987;PB-MIX_transcript_38889;PB-MIX_transcript_49359;PB-MIX_transcript_7185;PB-MIX_transcript_81415;PB-MIX_transcript_99127;PB-MIX_transcript_99765
PB-MIX_transcript_70338	PB-MIX_transcript_104778;PB-MIX_transcript_121;PB-MIX_transcript_135;PB-MIX_transcript_23608;PB-MIX_transcript_31267;PB-MIX_transcript_45384;PB-MIX_transcript_49368;PB-MIX_transcript_50693;PB-MIX_transcript_57304;PB-MIX_transcript_58038;PB-MIX_transcript_61312;PB-MIX_transcript_65137;PB-MIX_transcript_65761;PB-MIX_transcript_6786;PB-MIX_transcript_83479;PB-MIX_transcript_92923
PB-MIX_transcript_28842	PB-MIX_transcript_22;PB-MIX_transcript_31269;PB-MIX_transcript_35635;PB-MIX_transcript_37840;PB-MIX_transcript_37905;PB-MIX_transcript_38664;PB-MIX_transcript_48895;PB-MIX_transcript_50412;PB-MIX_transcript_51487;PB-MIX_transcript_53795;PB-MIX_transcript_66665;PB-MIX_transcript_79937;PB-MIX_transcript_8761;PB-MIX_transcript_90167;PB-MIX_transcript_92634;PB-MIX_transcript_95480;PB-MIX_transcript_9…
PB-MIX_transcript_64337	PB-MIX_transcript_104185;PB-MIX_transcript_14670;PB-MIX_transcript_31836;PB-MIX_transcript_40592;PB-MIX_transcript_45867;PB-MIX_transcript_47008;PB-MIX_transcript_48958;PB-MIX_transcript_5978;PB-MIX_transcript_82225
PB-MIX_transcript_92763	PB-MIX_transcript_103550;PB-MIX_transcript_32913;PB-MIX_transcript_33024;PB-MIX_transcript_34701;PB-MIX_transcript_35468;PB-MIX_transcript_41582;PB-MIX_transcript_42986;PB-MIX_transcript_46479;PB-MIX_transcript_59174;PB-MIX_transcript_69188;PB-MIX_transcript_74053;PB-MIX_transcript_79970;PB-MIX_transcript_86920;PB-MIX_transcript_88849;PB-MIX_transcript_94831
PB-MIX_transcript_69211	PB-MIX_transcript_103726;PB-MIX_transcript_41131;PB-MIX_transcript_59952;PB-MIX_transcript_61652;PB-MIX_transcript_66552;PB-MIX_transcript_7725;PB-MIX_transcript_81531;PB-MIX_transcript_84562
PB-MIX_transcript_67360	PB-MIX_transcript_33841;PB-MIX_transcript_36474;PB-MIX_transcript_37353;PB-MIX_transcript_38861;PB-MIX_transcript_39940;PB-MIX_transcript_40984;PB-MIX_transcript_43823;PB-MIX_transcript_45437;PB-MIX_transcript_50537;PB-MIX_transcript_51834;PB-MIX_transcript_54129;PB-MIX_transcript_65586;PB-MIX_transcript_81142;PB-MIX_transcript_83694;PB-MIX_transcript_89117;PB-MIX_transcript_96125;PB-MIX_transcri…
PB-MIX_transcript_74306	PB-MIX_transcript_2550;PB-MIX_transcript_52459;PB-MIX_transcript_53888;PB-MIX_transcript_64149;PB-MIX_transcript_74361;PB-MIX_transcript_76326;PB-MIX_transcript_86794;PB-MIX_transcript_87465;PB-MIX_transcript_98210
PB-MIX_transcript_101838	PB-MIX_transcript_100544;PB-MIX_transcript_106496;PB-MIX_transcript_27186;PB-MIX_transcript_31412;PB-MIX_transcript_35618;PB-MIX_transcript_37633;PB-MIX_transcript_39865;PB-MIX_transcript_39867;PB-MIX_transcript_40902;PB-MIX_transcript_42505;PB-MIX_transcript_43761;PB-MIX_transcript_44402;PB-MIX_transcript_44776;PB-MIX_transcript_49765;PB-MIX_transcript_51925;PB-MIX_transcript_57019;PB-MIX_transc…
PB-MIX_transcript_36913	PB-MIX_transcript_100798;PB-MIX_transcript_102777;PB-MIX_transcript_33093;PB-MIX_transcript_34937;PB-MIX_transcript_39467;PB-MIX_transcript_40603;PB-MIX_transcript_42626;PB-MIX_transcript_43108;PB-MIX_transcript_44108;PB-MIX_transcript_46985;PB-MIX_transcript_47806;PB-MIX_transcript_50691;PB-MIX_transcript_51631;PB-MIX_transcript_57538;PB-MIX_transcript_59899;PB-MIX_transcript_60831;PB-MIX_transc…
PB-MIX_transcript_32921	PB-MIX_transcript_101991;PB-MIX_transcript_103041;PB-MIX_transcript_103711;PB-MIX_transcript_104576;PB-MIX_transcript_104673;PB-MIX_transcript_105360;PB-MIX_transcript_105586;PB-MIX_transcript_106294;PB-MIX_transcript_12427;PB-MIX_transcript_20947;PB-MIX_transcript_25575;PB-MIX_transcript_25805;PB-MIX_transcript_36810;PB-MIX_transcript_42036;PB-MIX_transcript_46074;PB-MIX_transcript_48206;PB-MIX_…
PB-MIX_transcript_76689	PB-MIX_transcript_101265;PB-MIX_transcript_102497;PB-MIX_transcript_103119;PB-MIX_transcript_31292;PB-MIX_transcript_340;PB-MIX_transcript_36900;PB-MIX_transcript_37647;PB-MIX_transcript_39215;PB-MIX_transcript_46938;PB-MIX_transcript_48859;PB-MIX_transcript_54441;PB-MIX_transcript_55091;PB-MIX_transcript_55377;PB-MIX_transcript_56092;PB-MIX_transcript_57950;PB-MIX_transcript_59545;PB-MIX_transcr…
PB-MIX_transcript_34339	PB-MIX_transcript_100686;PB-MIX_transcript_1087;PB-MIX_transcript_1161;PB-MIX_transcript_15168;PB-MIX_transcript_18203;PB-MIX_transcript_31682;PB-MIX_transcript_34693;PB-MIX_transcript_39662;PB-MIX_transcript_50305;PB-MIX_transcript_50817;PB-MIX_transcript_53310;PB-MIX_transcript_56333;PB-MIX_transcript_58991;PB-MIX_transcript_65166;PB-MIX_transcript_66983;PB-MIX_transcript_7811;PB-MIX_transcript…
PB-MIX_transcript_98091	PB-MIX_transcript_34623;PB-MIX_transcript_71450;PB-MIX_transcript_73205;PB-MIX_transcript_75638;PB-MIX_transcript_79965;PB-MIX_transcript_89856
PB-MIX_transcript_56269	PB-MIX_transcript_100708;PB-MIX_transcript_105399;PB-MIX_transcript_24058;PB-MIX_transcript_45855;PB-MIX_transcript_4792;PB-MIX_transcript_47973;PB-MIX_transcript_51901;PB-MIX_transcript_54095;PB-MIX_transcript_54720;PB-MIX_transcript_60982;PB-MIX_transcript_62712;PB-MIX_transcript_71369;PB-MIX_transcript_78859;PB-MIX_transcript_96793
PB-MIX_transcript_104659	PB-MIX_transcript_100242;PB-MIX_transcript_101077;PB-MIX_transcript_106908;PB-MIX_transcript_11848;PB-MIX_transcript_1516;PB-MIX_transcript_2375;PB-MIX_transcript_25551;PB-MIX_transcript_31548;PB-MIX_transcript_3543;PB-MIX_transcript_35617;PB-MIX_transcript_41667;PB-MIX_transcript_51374;PB-MIX_transcript_55309;PB-MIX_transcript_5761;PB-MIX_transcript_65056;PB-MIX_transcript_86901;PB-MIX_transcrip…
PB-MIX_transcript_39811	PB-MIX_transcript_36211;PB-MIX_transcript_51914;PB-MIX_transcript_52469;PB-MIX_transcript_58446;PB-MIX_transcript_69677;PB-MIX_transcript_88658;PB-MIX_transcript_93438
PB-MIX_transcript_50548	PB-MIX_transcript_104185;PB-MIX_transcript_14906;PB-MIX_transcript_16166;PB-MIX_transcript_1779;PB-MIX_transcript_33079;PB-MIX_transcript_450;PB-MIX_transcript_58948;PB-MIX_transcript_5978;PB-MIX_transcript_61836;PB-MIX_transcript_79257;PB-MIX_transcript_82726;PB-MIX_transcript_85310;PB-MIX_transcript_91143;PB-MIX_transcript_96982;PB-MIX_transcript_98946
PB-MIX_transcript_96138	PB-MIX_transcript_101775;PB-MIX_transcript_15964;PB-MIX_transcript_16565;PB-MIX_transcript_20026;PB-MIX_transcript_35091;PB-MIX_transcript_37766;PB-MIX_transcript_43815;PB-MIX_transcript_52417;PB-MIX_transcript_52740;PB-MIX_transcript_54;PB-MIX_transcript_65277;PB-MIX_transcript_65856;PB-MIX_transcript_66425;PB-MIX_transcript_66757;PB-MIX_transcript_71254;PB-MIX_transcript_74984;PB-MIX_transcript…
PB-MIX_transcript_70894	PB-MIX_transcript_102180;PB-MIX_transcript_37473;PB-MIX_transcript_46475;PB-MIX_transcript_48560;PB-MIX_transcript_74487
PB-MIX_transcript_53157	PB-MIX_transcript_100601;PB-MIX_transcript_34546;PB-MIX_transcript_39857;PB-MIX_transcript_41237;PB-MIX_transcript_44338;PB-MIX_transcript_48933;PB-MIX_transcript_61175;PB-MIX_transcript_61257;PB-MIX_transcript_61665;PB-MIX_transcript_62552;PB-MIX_transcript_70453;PB-MIX_transcript_92523
PB-MIX_transcript_63306	PB-MIX_transcript_35468;PB-MIX_transcript_42;PB-MIX_transcript_45316;PB-MIX_transcript_46479;PB-MIX_transcript_59174;PB-MIX_transcript_69188;PB-MIX_transcript_79970;PB-MIX_transcript_88849;PB-MIX_transcript_97471
PB-MIX_transcript_49520	PB-MIX_transcript_102244;PB-MIX_transcript_102565;PB-MIX_transcript_102971;PB-MIX_transcript_103143;PB-MIX_transcript_105091;PB-MIX_transcript_105503;PB-MIX_transcript_32325;PB-MIX_transcript_39540;PB-MIX_transcript_42371;PB-MIX_transcript_50227;PB-MIX_transcript_51251;PB-MIX_transcript_54529;PB-MIX_transcript_57310;PB-MIX_transcript_62109;PB-MIX_transcript_65948;PB-MIX_transcript_67487;PB-MIX_tr…
PB-MIX_transcript_30859	PB-MIX_transcript_14194;PB-MIX_transcript_38913;PB-MIX_transcript_42986;PB-MIX_transcript_49233;PB-MIX_transcript_80250;PB-MIX_transcript_91862;PB-MIX_transcript_97247
PB-MIX_transcript_90273	PB-MIX_transcript_1216;PB-MIX_transcript_31587;PB-MIX_transcript_43943;PB-MIX_transcript_5544;PB-MIX_transcript_67838;PB-MIX_transcript_70215;PB-MIX_transcript_70801;PB-MIX_transcript_71689;PB-MIX_transcript_72843;PB-MIX_transcript_76724;PB-MIX_transcript_83765;PB-MIX_transcript_88858;PB-MIX_transcript_91876;PB-MIX_transcript_9477
PB-MIX_transcript_60139	PB-MIX_transcript_2685;PB-MIX_transcript_34388;PB-MIX_transcript_45437;PB-MIX_transcript_59853;PB-MIX_transcript_75608;PB-MIX_transcript_86441;PB-MIX_transcript_88624
PB-MIX_transcript_38963	PB-MIX_transcript_21823;PB-MIX_transcript_24567;PB-MIX_transcript_34463;PB-MIX_transcript_37829;PB-MIX_transcript_42206;PB-MIX_transcript_50733;PB-MIX_transcript_59680;PB-MIX_transcript_64443;PB-MIX_transcript_68573;PB-MIX_transcript_69226;PB-MIX_transcript_75782;PB-MIX_transcript_80420;PB-MIX_transcript_84716;PB-MIX_transcript_92725;PB-MIX_transcript_97899
PB-MIX_transcript_75562	PB-MIX_transcript_73033
PB-MIX_transcript_106063	PB-MIX_transcript_31546;PB-MIX_transcript_85155;PB-MIX_transcript_89469
PB-MIX_transcript_46213	PB-MIX_transcript_104400;PB-MIX_transcript_17249;PB-MIX_transcript_17542;PB-MIX_transcript_19028;PB-MIX_transcript_19491;PB-MIX_transcript_24981;PB-MIX_transcript_51920;PB-MIX_transcript_55003;PB-MIX_transcript_61904;PB-MIX_transcript_65906;PB-MIX_transcript_7974;PB-MIX_transcript_93802;PB-MIX_transcript_97216
PB-MIX_transcript_53539	PB-MIX_transcript_100229;PB-MIX_transcript_101404;PB-MIX_transcript_1103;PB-MIX_transcript_19125;PB-MIX_transcript_48170;PB-MIX_transcript_50196;PB-MIX_transcript_72168;PB-MIX_transcript_76826;PB-MIX_transcript_92500;PB-MIX_transcript_96068;PB-MIX_transcript_97701
PB-MIX_transcript_54280	PB-MIX_transcript_11753;PB-MIX_transcript_31928;PB-MIX_transcript_49973
PB-MIX_transcript_33453	PB-MIX_transcript_1014;PB-MIX_transcript_1177;PB-MIX_transcript_27320;PB-MIX_transcript_34734;PB-MIX_transcript_47554;PB-MIX_transcript_5066;PB-MIX_transcript_51979;PB-MIX_transcript_51981;PB-MIX_transcript_53500;PB-MIX_transcript_56933;PB-MIX_transcript_68043;PB-MIX_transcript_68962;PB-MIX_transcript_69264;PB-MIX_transcript_69718;PB-MIX_transcript_72616;PB-MIX_transcript_76589;PB-MIX_transcript_…
PB-MIX_transcript_106548	PB-MIX_transcript_100393;PB-MIX_transcript_100514;PB-MIX_transcript_101418;PB-MIX_transcript_102574;PB-MIX_transcript_104030;PB-MIX_transcript_34834;PB-MIX_transcript_46665;PB-MIX_transcript_49000;PB-MIX_transcript_5420;PB-MIX_transcript_60942;PB-MIX_transcript_62694;PB-MIX_transcript_64853;PB-MIX_transcript_6702;PB-MIX_transcript_67349;PB-MIX_transcript_68684;PB-MIX_transcript_70927;PB-MIX_trans…
PB-MIX_transcript_30895	PB-MIX_transcript_103058;PB-MIX_transcript_42888;PB-MIX_transcript_44452;PB-MIX_transcript_47034;PB-MIX_transcript_49653;PB-MIX_transcript_56494;PB-MIX_transcript_69743;PB-MIX_transcript_71143;PB-MIX_transcript_72859;PB-MIX_transcript_84143;PB-MIX_transcript_84388;PB-MIX_transcript_86025;PB-MIX_transcript_86445
PB-MIX_transcript_81662	PB-MIX_transcript_32897;PB-MIX_transcript_47163;PB-MIX_transcript_48500;PB-MIX_transcript_59617;PB-MIX_transcript_68952;PB-MIX_transcript_82564;PB-MIX_transcript_84088;PB-MIX_transcript_97111;PB-MIX_transcript_99420
PB-MIX_transcript_73521	PB-MIX_transcript_105834;PB-MIX_transcript_17430;PB-MIX_transcript_36924;PB-MIX_transcript_39688;PB-MIX_transcript_52589;PB-MIX_transcript_68364;PB-MIX_transcript_72997;PB-MIX_transcript_7506;PB-MIX_transcript_78270;PB-MIX_transcript_89034;PB-MIX_transcript_91380
PB-MIX_transcript_73887	PB-MIX_transcript_102794;PB-MIX_transcript_104139;PB-MIX_transcript_12465;PB-MIX_transcript_16700;PB-MIX_transcript_2508;PB-MIX_transcript_34064;PB-MIX_transcript_39437;PB-MIX_transcript_50962;PB-MIX_transcript_50978;PB-MIX_transcript_54350;PB-MIX_transcript_5496;PB-MIX_transcript_55551;PB-MIX_transcript_59222;PB-MIX_transcript_60030;PB-MIX_transcript_61751;PB-MIX_transcript_62715;PB-MIX_transcri…
PB-MIX_transcript_24985	PB-MIX_transcript_102894;PB-MIX_transcript_13326;PB-MIX_transcript_31901;PB-MIX_transcript_34946;PB-MIX_transcript_4828;PB-MIX_transcript_64486;PB-MIX_transcript_65462;PB-MIX_transcript_93699
PB-MIX_transcript_52163	PB-MIX_transcript_22760;PB-MIX_transcript_40237;PB-MIX_transcript_46369;PB-MIX_transcript_48042;PB-MIX_transcript_5421;PB-MIX_transcript_60990;PB-MIX_transcript_780;PB-MIX_transcript_83969;PB-MIX_transcript_95468
PB-MIX_transcript_74199	PB-MIX_transcript_14221;PB-MIX_transcript_36293;PB-MIX_transcript_76024
PB-MIX_transcript_67338	PB-MIX_transcript_58470
PB-MIX_transcript_88016	PB-MIX_transcript_100712;PB-MIX_transcript_103047;PB-MIX_transcript_106245;PB-MIX_transcript_31941;PB-MIX_transcript_36485;PB-MIX_transcript_42908;PB-MIX_transcript_44146;PB-MIX_transcript_44947;PB-MIX_transcript_46549;PB-MIX_transcript_51581;PB-MIX_transcript_56367;PB-MIX_transcript_59916;PB-MIX_transcript_65948;PB-MIX_transcript_72221;PB-MIX_transcript_73950;PB-MIX_transcript_74524;PB-MIX_trans…
PB-MIX_transcript_40297	PB-MIX_transcript_32913;PB-MIX_transcript_33931;PB-MIX_transcript_55667;PB-MIX_transcript_56992;PB-MIX_transcript_63936;PB-MIX_transcript_82250;PB-MIX_transcript_83164;PB-MIX_transcript_84744;PB-MIX_transcript_85293;PB-MIX_transcript_86920;PB-MIX_transcript_93909
PB-MIX_transcript_68036	PB-MIX_transcript_101494;PB-MIX_transcript_105692;PB-MIX_transcript_18083;PB-MIX_transcript_40163;PB-MIX_transcript_50052;PB-MIX_transcript_53023;PB-MIX_transcript_55254;PB-MIX_transcript_55844;PB-MIX_transcript_7;PB-MIX_transcript_72233;PB-MIX_transcript_93371;PB-MIX_transcript_98905
PB-MIX_transcript_76919	PB-MIX_transcript_100104;PB-MIX_transcript_104617;PB-MIX_transcript_1371;PB-MIX_transcript_34993;PB-MIX_transcript_39315;PB-MIX_transcript_40946;PB-MIX_transcript_48482;PB-MIX_transcript_52446;PB-MIX_transcript_57878;PB-MIX_transcript_73860;PB-MIX_transcript_75151;PB-MIX_transcript_83803
PB-MIX_transcript_62855	PB-MIX_transcript_102501;PB-MIX_transcript_103011;PB-MIX_transcript_103293;PB-MIX_transcript_104470;PB-MIX_transcript_105811;PB-MIX_transcript_12284;PB-MIX_transcript_26262;PB-MIX_transcript_34235;PB-MIX_transcript_36738;PB-MIX_transcript_39016;PB-MIX_transcript_59640;PB-MIX_transcript_64514;PB-MIX_transcript_64541;PB-MIX_transcript_65322;PB-MIX_transcript_68832;PB-MIX_transcript_6918;PB-MIX_tran…
PB-MIX_transcript_53301	PB-MIX_transcript_100228;PB-MIX_transcript_259;PB-MIX_transcript_271;PB-MIX_transcript_32549;PB-MIX_transcript_36155;PB-MIX_transcript_38750;PB-MIX_transcript_40964;PB-MIX_transcript_41208;PB-MIX_transcript_41684;PB-MIX_transcript_45555;PB-MIX_transcript_48879;PB-MIX_transcript_56802;PB-MIX_transcript_57537;PB-MIX_transcript_59844;PB-MIX_transcript_63432;PB-MIX_transcript_71343;PB-MIX_transcript_…
PB-MIX_transcript_61543	PB-MIX_transcript_103530;PB-MIX_transcript_105215;PB-MIX_transcript_106633;PB-MIX_transcript_32141;PB-MIX_transcript_3475;PB-MIX_transcript_36644;PB-MIX_transcript_37603;PB-MIX_transcript_40027;PB-MIX_transcript_4020;PB-MIX_transcript_404;PB-MIX_transcript_48184;PB-MIX_transcript_49354;PB-MIX_transcript_55024;PB-MIX_transcript_5969;PB-MIX_transcript_63825;PB-MIX_transcript_63848;PB-MIX_transcript…
PB-MIX_transcript_67684	PB-MIX_transcript_100844;PB-MIX_transcript_102207;PB-MIX_transcript_37361;PB-MIX_transcript_39765;PB-MIX_transcript_4391;PB-MIX_transcript_44050;PB-MIX_transcript_45883;PB-MIX_transcript_5125;PB-MIX_transcript_55284;PB-MIX_transcript_57106;PB-MIX_transcript_74289;PB-MIX_transcript_88270;PB-MIX_transcript_95305;PB-MIX_transcript_96413
PB-MIX_transcript_99464	PB-MIX_transcript_100099;PB-MIX_transcript_105632;PB-MIX_transcript_20679;PB-MIX_transcript_26125;PB-MIX_transcript_32768;PB-MIX_transcript_47581;PB-MIX_transcript_58116;PB-MIX_transcript_58453;PB-MIX_transcript_59046;PB-MIX_transcript_59284;PB-MIX_transcript_60594;PB-MIX_transcript_72350;PB-MIX_transcript_72547;PB-MIX_transcript_72579;PB-MIX_transcript_74175;PB-MIX_transcript_79304;PB-MIX_transc…
PB-MIX_transcript_41930	PB-MIX_transcript_13156;PB-MIX_transcript_1345;PB-MIX_transcript_1534;PB-MIX_transcript_40672;PB-MIX_transcript_53965;PB-MIX_transcript_66100;PB-MIX_transcript_79949;PB-MIX_transcript_92193
PB-MIX_transcript_36814	PB-MIX_transcript_104523;PB-MIX_transcript_17257;PB-MIX_transcript_24609;PB-MIX_transcript_40400;PB-MIX_transcript_62462;PB-MIX_transcript_71750;PB-MIX_transcript_72089;PB-MIX_transcript_83500
PB-MIX_transcript_26001	PB-MIX_transcript_32913;PB-MIX_transcript_42;PB-MIX_transcript_54673;PB-MIX_transcript_57544;PB-MIX_transcript_69188;PB-MIX_transcript_86920;PB-MIX_transcript_88849;PB-MIX_transcript_97471
PB-MIX_transcript_34530	PB-MIX_transcript_101290;PB-MIX_transcript_103873;PB-MIX_transcript_106567;PB-MIX_transcript_106598;PB-MIX_transcript_38503;PB-MIX_transcript_4175;PB-MIX_transcript_4643;PB-MIX_transcript_5882;PB-MIX_transcript_61065;PB-MIX_transcript_62933;PB-MIX_transcript_63070;PB-MIX_transcript_64204;PB-MIX_transcript_64647;PB-MIX_transcript_6970;PB-MIX_transcript_70984;PB-MIX_transcript_74525;PB-MIX_transcri…
PB-MIX_transcript_90314	PB-MIX_transcript_103879;PB-MIX_transcript_104648;PB-MIX_transcript_105734;PB-MIX_transcript_18306;PB-MIX_transcript_40346;PB-MIX_transcript_49494;PB-MIX_transcript_52701;PB-MIX_transcript_62391;PB-MIX_transcript_63331;PB-MIX_transcript_64911;PB-MIX_transcript_92970;PB-MIX_transcript_95648;PB-MIX_transcript_9627
PB-MIX_transcript_74533	PB-MIX_transcript_55788;PB-MIX_transcript_73;PB-MIX_transcript_99033
PB-MIX_transcript_37986	PB-MIX_transcript_32694;PB-MIX_transcript_34635;PB-MIX_transcript_4872;PB-MIX_transcript_52214;PB-MIX_transcript_53575;PB-MIX_transcript_57361;PB-MIX_transcript_6298;PB-MIX_transcript_6460;PB-MIX_transcript_695;PB-MIX_transcript_74108;PB-MIX_transcript_74954;PB-MIX_transcript_87380
PB-MIX_transcript_30927	PB-MIX_transcript_49112;PB-MIX_transcript_54511;PB-MIX_transcript_57316;PB-MIX_transcript_59239;PB-MIX_transcript_61799;PB-MIX_transcript_63535;PB-MIX_transcript_67137;PB-MIX_transcript_67850;PB-MIX_transcript_76580;PB-MIX_transcript_77456;PB-MIX_transcript_85167;PB-MIX_transcript_96136
PB-MIX_transcript_1242	PB-MIX_transcript_104030;PB-MIX_transcript_104136;PB-MIX_transcript_2269;PB-MIX_transcript_32179;PB-MIX_transcript_39174;PB-MIX_transcript_41782;PB-MIX_transcript_4481;PB-MIX_transcript_5003;PB-MIX_transcript_50412;PB-MIX_transcript_52737;PB-MIX_transcript_55248;PB-MIX_transcript_56765;PB-MIX_transcript_58925;PB-MIX_transcript_61979;PB-MIX_transcript_63813;PB-MIX_transcript_7026;PB-MIX_transcript…
PB-MIX_transcript_30333	PB-MIX_transcript_104948;PB-MIX_transcript_106107;PB-MIX_transcript_13547;PB-MIX_transcript_33787;PB-MIX_transcript_45765;PB-MIX_transcript_52205;PB-MIX_transcript_53327;PB-MIX_transcript_55637;PB-MIX_transcript_55881;PB-MIX_transcript_57753;PB-MIX_transcript_64454;PB-MIX_transcript_72034;PB-MIX_transcript_74498;PB-MIX_transcript_76921;PB-MIX_transcript_85368;PB-MIX_transcript_86937;PB-MIX_transc…
PB-MIX_transcript_79377	PB-MIX_transcript_12312;PB-MIX_transcript_12712;PB-MIX_transcript_13277;PB-MIX_transcript_17664;PB-MIX_transcript_33823;PB-MIX_transcript_43075;PB-MIX_transcript_69125;PB-MIX_transcript_71627;PB-MIX_transcript_7601;PB-MIX_transcript_78816;PB-MIX_transcript_99038;PB-MIX_transcript_99470
PB-MIX_transcript_74436	PB-MIX_transcript_105110;PB-MIX_transcript_10946;PB-MIX_transcript_33201;PB-MIX_transcript_50050;PB-MIX_transcript_50070;PB-MIX_transcript_53234;PB-MIX_transcript_56683;PB-MIX_transcript_60688;PB-MIX_transcript_69039;PB-MIX_transcript_71543;PB-MIX_transcript_73241;PB-MIX_transcript_75252;PB-MIX_transcript_77102;PB-MIX_transcript_7805;PB-MIX_transcript_83320;PB-MIX_transcript_85087;PB-MIX_transcri…
PB-MIX_transcript_29701	PB-MIX_transcript_100808;PB-MIX_transcript_101910;PB-MIX_transcript_10266;PB-MIX_transcript_34781;PB-MIX_transcript_35278;PB-MIX_transcript_36488;PB-MIX_transcript_39247;PB-MIX_transcript_44222;PB-MIX_transcript_47769;PB-MIX_transcript_5431;PB-MIX_transcript_5532;PB-MIX_transcript_55580;PB-MIX_transcript_55687;PB-MIX_transcript_56312;PB-MIX_transcript_56583;PB-MIX_transcript_62097;PB-MIX_transcri…
PB-MIX_transcript_47403	PB-MIX_transcript_101824;PB-MIX_transcript_104381;PB-MIX_transcript_105933;PB-MIX_transcript_106003;PB-MIX_transcript_11629;PB-MIX_transcript_13041;PB-MIX_transcript_31441;PB-MIX_transcript_31945;PB-MIX_transcript_3364;PB-MIX_transcript_35168;PB-MIX_transcript_3565;PB-MIX_transcript_3650;PB-MIX_transcript_41727;PB-MIX_transcript_43081;PB-MIX_transcript_43718;PB-MIX_transcript_55215;PB-MIX_transcr…
PB-MIX_transcript_58953	PB-MIX_transcript_104494;PB-MIX_transcript_20865;PB-MIX_transcript_31269;PB-MIX_transcript_34128;PB-MIX_transcript_35661;PB-MIX_transcript_35792;PB-MIX_transcript_39155;PB-MIX_transcript_39300;PB-MIX_transcript_42164;PB-MIX_transcript_46574;PB-MIX_transcript_48309;PB-MIX_transcript_53071;PB-MIX_transcript_56553;PB-MIX_transcript_58885;PB-MIX_transcript_59852;PB-MIX_transcript_63224;PB-MIX_transcr…
PB-MIX_transcript_91524	PB-MIX_transcript_100633;PB-MIX_transcript_102097;PB-MIX_transcript_102800;PB-MIX_transcript_106173;PB-MIX_transcript_27164;PB-MIX_transcript_44572;PB-MIX_transcript_45550;PB-MIX_transcript_48311;PB-MIX_transcript_49565;PB-MIX_transcript_54861;PB-MIX_transcript_57996;PB-MIX_transcript_58241;PB-MIX_transcript_58550;PB-MIX_transcript_61314;PB-MIX_transcript_61426;PB-MIX_transcript_68191;PB-MIX_tran…
PB-MIX_transcript_38213	PB-MIX_transcript_101266;PB-MIX_transcript_102792;PB-MIX_transcript_32724;PB-MIX_transcript_46581;PB-MIX_transcript_62015;PB-MIX_transcript_66442;PB-MIX_transcript_67035;PB-MIX_transcript_70056;PB-MIX_transcript_81669;PB-MIX_transcript_81880;PB-MIX_transcript_91371
PB-MIX_transcript_85023	PB-MIX_transcript_100020;PB-MIX_transcript_101718;PB-MIX_transcript_1189;PB-MIX_transcript_40718;PB-MIX_transcript_42504;PB-MIX_transcript_45743;PB-MIX_transcript_49891;PB-MIX_transcript_55254;PB-MIX_transcript_68062;PB-MIX_transcript_70795;PB-MIX_transcript_75584;PB-MIX_transcript_76390;PB-MIX_transcript_78577;PB-MIX_transcript_79915;PB-MIX_transcript_8041;PB-MIX_transcript_83694;PB-MIX_transcri…
PB-MIX_transcript_81380	PB-MIX_transcript_1540;PB-MIX_transcript_37518;PB-MIX_transcript_54863;PB-MIX_transcript_56546;PB-MIX_transcript_61851;PB-MIX_transcript_70963;PB-MIX_transcript_84860;PB-MIX_transcript_85379;PB-MIX_transcript_92896;PB-MIX_transcript_94766
PB-MIX_transcript_45124	PB-MIX_transcript_101945;PB-MIX_transcript_102277;PB-MIX_transcript_12675;PB-MIX_transcript_361;PB-MIX_transcript_41566;PB-MIX_transcript_57359;PB-MIX_transcript_61903;PB-MIX_transcript_64261;PB-MIX_transcript_81478;PB-MIX_transcript_81743;PB-MIX_transcript_86294;PB-MIX_transcript_88293
PB-MIX_transcript_40409	PB-MIX_transcript_10595;PB-MIX_transcript_10915;PB-MIX_transcript_50818;PB-MIX_transcript_69083
PB-MIX_transcript_65264	PB-MIX_transcript_42109;PB-MIX_transcript_436;PB-MIX_transcript_67209
PB-MIX_transcript_38299	PB-MIX_transcript_101418;PB-MIX_transcript_103359;PB-MIX_transcript_103732;PB-MIX_transcript_103884;PB-MIX_transcript_105208;PB-MIX_transcript_106158;PB-MIX_transcript_106781;PB-MIX_transcript_106869;PB-MIX_transcript_2215;PB-MIX_transcript_2277;PB-MIX_transcript_2615;PB-MIX_transcript_2716;PB-MIX_transcript_38295;PB-MIX_transcript_42004;PB-MIX_transcript_43449;PB-MIX_transcript_46369;PB-MIX_tran…
PB-MIX_transcript_25240	PB-MIX_transcript_175;PB-MIX_transcript_98198
PB-MIX_transcript_87322	PB-MIX_transcript_104219;PB-MIX_transcript_2155;PB-MIX_transcript_61861;PB-MIX_transcript_67636;PB-MIX_transcript_80055;PB-MIX_transcript_84552;PB-MIX_transcript_87870;PB-MIX_transcript_91143
PB-MIX_transcript_95669	PB-MIX_transcript_33164
PB-MIX_transcript_39008	PB-MIX_transcript_33075;PB-MIX_transcript_42692;PB-MIX_transcript_49222;PB-MIX_transcript_64355
PB-MIX_transcript_49287	PB-MIX_transcript_1229;PB-MIX_transcript_25526;PB-MIX_transcript_43848;PB-MIX_transcript_67376;PB-MIX_transcript_67707;PB-MIX_transcript_72912;PB-MIX_transcript_91162;PB-MIX_transcript_96329;PB-MIX_transcript_98727
PB-MIX_transcript_30580	PB-MIX_transcript_106759;PB-MIX_transcript_167;PB-MIX_transcript_23099;PB-MIX_transcript_256;PB-MIX_transcript_36218;PB-MIX_transcript_41230;PB-MIX_transcript_4454;PB-MIX_transcript_46870;PB-MIX_transcript_51429;PB-MIX_transcript_51949;PB-MIX_transcript_55631;PB-MIX_transcript_55850;PB-MIX_transcript_58031;PB-MIX_transcript_58515;PB-MIX_transcript_63053;PB-MIX_transcript_66919;PB-MIX_transcript_7…
PB-MIX_transcript_72468	PB-MIX_transcript_100366;PB-MIX_transcript_100834;PB-MIX_transcript_103792;PB-MIX_transcript_1495;PB-MIX_transcript_2583;PB-MIX_transcript_36467;PB-MIX_transcript_4925;PB-MIX_transcript_49698;PB-MIX_transcript_53038;PB-MIX_transcript_60408;PB-MIX_transcript_64026;PB-MIX_transcript_64284;PB-MIX_transcript_66320;PB-MIX_transcript_66650;PB-MIX_transcript_67486;PB-MIX_transcript_74064;PB-MIX_transcri…
PB-MIX_transcript_96494	PB-MIX_transcript_12378;PB-MIX_transcript_86521
PB-MIX_transcript_92794	PB-MIX_transcript_103108;PB-MIX_transcript_104967;PB-MIX_transcript_3460;PB-MIX_transcript_37126;PB-MIX_transcript_46449;PB-MIX_transcript_55465;PB-MIX_transcript_58422;PB-MIX_transcript_64275
PB-MIX_transcript_34065	PB-MIX_transcript_104101;PB-MIX_transcript_104118;PB-MIX_transcript_105143;PB-MIX_transcript_13567;PB-MIX_transcript_32345;PB-MIX_transcript_34105;PB-MIX_transcript_38320;PB-MIX_transcript_40095;PB-MIX_transcript_45164;PB-MIX_transcript_6168;PB-MIX_transcript_62991;PB-MIX_transcript_64253;PB-MIX_transcript_65570;PB-MIX_transcript_69190;PB-MIX_transcript_72869;PB-MIX_transcript_73185;PB-MIX_transc…
PB-MIX_transcript_77240	PB-MIX_transcript_101531;PB-MIX_transcript_105085;PB-MIX_transcript_16473;PB-MIX_transcript_241;PB-MIX_transcript_31239;PB-MIX_transcript_36948;PB-MIX_transcript_39262;PB-MIX_transcript_44115;PB-MIX_transcript_47163;PB-MIX_transcript_50020;PB-MIX_transcript_52732;PB-MIX_transcript_52922;PB-MIX_transcript_55169;PB-MIX_transcript_57455;PB-MIX_transcript_61238;PB-MIX_transcript_62934;PB-MIX_transcri…
PB-MIX_transcript_29372	PB-MIX_transcript_53289;PB-MIX_transcript_85560;PB-MIX_transcript_88754
PB-MIX_transcript_40214	PB-MIX_transcript_25455;PB-MIX_transcript_45654;PB-MIX_transcript_48808;PB-MIX_transcript_50291;PB-MIX_transcript_61412;PB-MIX_transcript_68702;PB-MIX_transcript_84566
PB-MIX_transcript_80526	PB-MIX_transcript_10351;PB-MIX_transcript_32731;PB-MIX_transcript_37970;PB-MIX_transcript_38952;PB-MIX_transcript_40811;PB-MIX_transcript_4861;PB-MIX_transcript_49788;PB-MIX_transcript_5145;PB-MIX_transcript_54275;PB-MIX_transcript_6508;PB-MIX_transcript_73827;PB-MIX_transcript_90611;PB-MIX_transcript_9155;PB-MIX_transcript_96887;PB-MIX_transcript_9710;PB-MIX_transcript_97216
PB-MIX_transcript_29703	PB-MIX_transcript_10183;PB-MIX_transcript_15647;PB-MIX_transcript_1773;PB-MIX_transcript_18914;PB-MIX_transcript_20128;PB-MIX_transcript_2171;PB-MIX_transcript_26401;PB-MIX_transcript_39848;PB-MIX_transcript_40689;PB-MIX_transcript_43017;PB-MIX_transcript_50468;PB-MIX_transcript_53166;PB-MIX_transcript_53413;PB-MIX_transcript_54164;PB-MIX_transcript_56399;PB-MIX_transcript_5678;PB-MIX_transcript_…
PB-MIX_transcript_29321	PB-MIX_transcript_34213;PB-MIX_transcript_41384;PB-MIX_transcript_7338;PB-MIX_transcript_77176;PB-MIX_transcript_83430;PB-MIX_transcript_93544
PB-MIX_transcript_81792	PB-MIX_transcript_32283;PB-MIX_transcript_364;PB-MIX_transcript_52507;PB-MIX_transcript_54236;PB-MIX_transcript_58843;PB-MIX_transcript_61024;PB-MIX_transcript_81069
PB-MIX_transcript_32362	PB-MIX_transcript_102503;PB-MIX_transcript_105444;PB-MIX_transcript_107087;PB-MIX_transcript_16586;PB-MIX_transcript_2823;PB-MIX_transcript_2909;PB-MIX_transcript_35191;PB-MIX_transcript_40000;PB-MIX_transcript_45322;PB-MIX_transcript_50954;PB-MIX_transcript_55022;PB-MIX_transcript_81774;PB-MIX_transcript_95994
PB-MIX_transcript_46721	PB-MIX_transcript_3020;PB-MIX_transcript_54777;PB-MIX_transcript_66079;PB-MIX_transcript_78356
PB-MIX_transcript_85637	PB-MIX_transcript_100259;PB-MIX_transcript_100289;PB-MIX_transcript_101026;PB-MIX_transcript_34477;PB-MIX_transcript_36015;PB-MIX_transcript_378;PB-MIX_transcript_41171;PB-MIX_transcript_479;PB-MIX_transcript_49547;PB-MIX_transcript_51735;PB-MIX_transcript_53103;PB-MIX_transcript_537;PB-MIX_transcript_56716;PB-MIX_transcript_61512;PB-MIX_transcript_64511;PB-MIX_transcript_74245;PB-MIX_transcript_…
PB-MIX_transcript_85263	PB-MIX_transcript_101283;PB-MIX_transcript_15857;PB-MIX_transcript_32918;PB-MIX_transcript_38455;PB-MIX_transcript_42;PB-MIX_transcript_43833;PB-MIX_transcript_4638;PB-MIX_transcript_46415;PB-MIX_transcript_47116;PB-MIX_transcript_49213;PB-MIX_transcript_58212;PB-MIX_transcript_62884;PB-MIX_transcript_66030;PB-MIX_transcript_721;PB-MIX_transcript_76273;PB-MIX_transcript_81492;PB-MIX_transcript_81…
PB-MIX_transcript_49166	PB-MIX_transcript_33024;PB-MIX_transcript_82288;PB-MIX_transcript_94492
PB-MIX_transcript_31773	PB-MIX_transcript_100969;PB-MIX_transcript_105385;PB-MIX_transcript_14050;PB-MIX_transcript_22699;PB-MIX_transcript_34995;PB-MIX_transcript_3825;PB-MIX_transcript_44852;PB-MIX_transcript_49120;PB-MIX_transcript_50776;PB-MIX_transcript_55636;PB-MIX_transcript_5713;PB-MIX_transcript_61136;PB-MIX_transcript_63370;PB-MIX_transcript_64896;PB-MIX_transcript_74132;PB-MIX_transcript_74746;PB-MIX_transcri…
PB-MIX_transcript_55475	PB-MIX_transcript_16980;PB-MIX_transcript_40187;PB-MIX_transcript_60835;PB-MIX_transcript_62027;PB-MIX_transcript_66491;PB-MIX_transcript_73214;PB-MIX_transcript_99545
PB-MIX_transcript_63022	PB-MIX_transcript_38074;PB-MIX_transcript_45299;PB-MIX_transcript_51152;PB-MIX_transcript_51175;PB-MIX_transcript_53341;PB-MIX_transcript_53373;PB-MIX_transcript_53606;PB-MIX_transcript_54828;PB-MIX_transcript_56763;PB-MIX_transcript_56783;PB-MIX_transcript_57897;PB-MIX_transcript_59486;PB-MIX_transcript_59497;PB-MIX_transcript_59880;PB-MIX_transcript_60704;PB-MIX_transcript_65056;PB-MIX_transcri…
PB-MIX_transcript_57367	PB-MIX_transcript_102525;PB-MIX_transcript_1169;PB-MIX_transcript_38950;PB-MIX_transcript_4472;PB-MIX_transcript_46479;PB-MIX_transcript_49359;PB-MIX_transcript_49597;PB-MIX_transcript_54596;PB-MIX_transcript_62483;PB-MIX_transcript_66482;PB-MIX_transcript_66901;PB-MIX_transcript_72303;PB-MIX_transcript_74778;PB-MIX_transcript_81316;PB-MIX_transcript_84854;PB-MIX_transcript_89769;PB-MIX_transcrip…
PB-MIX_transcript_70826	PB-MIX_transcript_100502;PB-MIX_transcript_101284;PB-MIX_transcript_10697;PB-MIX_transcript_2533;PB-MIX_transcript_36576;PB-MIX_transcript_41039;PB-MIX_transcript_42304;PB-MIX_transcript_49827;PB-MIX_transcript_54395;PB-MIX_transcript_56967;PB-MIX_transcript_60850;PB-MIX_transcript_65239;PB-MIX_transcript_66116;PB-MIX_transcript_69116;PB-MIX_transcript_71722;PB-MIX_transcript_72712;PB-MIX_transcr…
PB-MIX_transcript_105665	PB-MIX_transcript_102236;PB-MIX_transcript_17418;PB-MIX_transcript_20495;PB-MIX_transcript_40911;PB-MIX_transcript_43334;PB-MIX_transcript_47172;PB-MIX_transcript_47498;PB-MIX_transcript_48121;PB-MIX_transcript_59019;PB-MIX_transcript_61351;PB-MIX_transcript_62669;PB-MIX_transcript_64196;PB-MIX_transcript_64825;PB-MIX_transcript_66521;PB-MIX_transcript_68898;PB-MIX_transcript_70012;PB-MIX_transcr…
PB-MIX_transcript_40273	PB-MIX_transcript_101410;PB-MIX_transcript_10155;PB-MIX_transcript_102079;PB-MIX_transcript_31667;PB-MIX_transcript_33445;PB-MIX_transcript_36136;PB-MIX_transcript_42729;PB-MIX_transcript_44485;PB-MIX_transcript_47253;PB-MIX_transcript_52892;PB-MIX_transcript_54121;PB-MIX_transcript_54687;PB-MIX_transcript_57876;PB-MIX_transcript_61173;PB-MIX_transcript_63278;PB-MIX_transcript_68477;PB-MIX_transc…
PB-MIX_transcript_105388	PB-MIX_transcript_32913;PB-MIX_transcript_33024;PB-MIX_transcript_42;PB-MIX_transcript_69188;PB-MIX_transcript_74053;PB-MIX_transcript_86920;PB-MIX_transcript_97471
PB-MIX_transcript_27262	PB-MIX_transcript_31814;PB-MIX_transcript_322;PB-MIX_transcript_32913;PB-MIX_transcript_43250;PB-MIX_transcript_51079;PB-MIX_transcript_79970;PB-MIX_transcript_86920;PB-MIX_transcript_88849;PB-MIX_transcript_89663;PB-MIX_transcript_97599;PB-MIX_transcript_98935
PB-MIX_transcript_1437	PB-MIX_transcript_101110;PB-MIX_transcript_102024;PB-MIX_transcript_218;PB-MIX_transcript_254;PB-MIX_transcript_268;PB-MIX_transcript_31774;PB-MIX_transcript_39398;PB-MIX_transcript_39524;PB-MIX_transcript_59786;PB-MIX_transcript_62695;PB-MIX_transcript_6352;PB-MIX_transcript_68412;PB-MIX_transcript_70792;PB-MIX_transcript_91872
PB-MIX_transcript_103132	PB-MIX_transcript_4570
PB-MIX_transcript_71575	PB-MIX_transcript_102286;PB-MIX_transcript_52038;PB-MIX_transcript_57265;PB-MIX_transcript_72671;PB-MIX_transcript_88747;PB-MIX_transcript_91569;PB-MIX_transcript_94017
PB-MIX_transcript_42173	PB-MIX_transcript_33424;PB-MIX_transcript_34328;PB-MIX_transcript_35441;PB-MIX_transcript_38074;PB-MIX_transcript_38675;PB-MIX_transcript_43423;PB-MIX_transcript_44743;PB-MIX_transcript_45545;PB-MIX_transcript_47345;PB-MIX_transcript_54240;PB-MIX_transcript_56566;PB-MIX_transcript_60342;PB-MIX_transcript_62546;PB-MIX_transcript_74246;PB-MIX_transcript_80674
PB-MIX_transcript_38054	PB-MIX_transcript_100471;PB-MIX_transcript_36696;PB-MIX_transcript_36766;PB-MIX_transcript_47716;PB-MIX_transcript_53427;PB-MIX_transcript_60320;PB-MIX_transcript_60882;PB-MIX_transcript_6243;PB-MIX_transcript_78207;PB-MIX_transcript_9893
PB-MIX_transcript_25749	PB-MIX_transcript_102839;PB-MIX_transcript_11559;PB-MIX_transcript_15014;PB-MIX_transcript_16049;PB-MIX_transcript_31560;PB-MIX_transcript_32488;PB-MIX_transcript_36256;PB-MIX_transcript_39129;PB-MIX_transcript_41216;PB-MIX_transcript_53950;PB-MIX_transcript_54878;PB-MIX_transcript_55502;PB-MIX_transcript_57245;PB-MIX_transcript_61646;PB-MIX_transcript_73477;PB-MIX_transcript_74488;PB-MIX_transcr…
PB-MIX_transcript_104120	PB-MIX_transcript_100701;PB-MIX_transcript_100932;PB-MIX_transcript_102203;PB-MIX_transcript_106497;PB-MIX_transcript_16598;PB-MIX_transcript_2680;PB-MIX_transcript_37829;PB-MIX_transcript_53268;PB-MIX_transcript_56564;PB-MIX_transcript_59846;PB-MIX_transcript_67848;PB-MIX_transcript_68354;PB-MIX_transcript_70254;PB-MIX_transcript_72608;PB-MIX_transcript_75598;PB-MIX_transcript_79444;PB-MIX_trans…
PB-MIX_transcript_86840	PB-MIX_transcript_101288;PB-MIX_transcript_103428;PB-MIX_transcript_106228;PB-MIX_transcript_44506;PB-MIX_transcript_65091;PB-MIX_transcript_6569;PB-MIX_transcript_66686;PB-MIX_transcript_6770;PB-MIX_transcript_9770
PB-MIX_transcript_76923	PB-MIX_transcript_12201;PB-MIX_transcript_35016;PB-MIX_transcript_36933;PB-MIX_transcript_37575;PB-MIX_transcript_56519;PB-MIX_transcript_63469;PB-MIX_transcript_67627;PB-MIX_transcript_69911;PB-MIX_transcript_73485;PB-MIX_transcript_75235;PB-MIX_transcript_76564;PB-MIX_transcript_78607;PB-MIX_transcript_83918;PB-MIX_transcript_95879
PB-MIX_transcript_73275	PB-MIX_transcript_102616;PB-MIX_transcript_105517;PB-MIX_transcript_13041;PB-MIX_transcript_13531;PB-MIX_transcript_13590;PB-MIX_transcript_31441;PB-MIX_transcript_32325;PB-MIX_transcript_39004;PB-MIX_transcript_39289;PB-MIX_transcript_42862;PB-MIX_transcript_53320;PB-MIX_transcript_53733;PB-MIX_transcript_54529;PB-MIX_transcript_62109;PB-MIX_transcript_65948;PB-MIX_transcript_67635;PB-MIX_transc…
PB-MIX_transcript_27472	PB-MIX_transcript_1458;PB-MIX_transcript_2685;PB-MIX_transcript_36387;PB-MIX_transcript_41064;PB-MIX_transcript_48542;PB-MIX_transcript_51343;PB-MIX_transcript_54330;PB-MIX_transcript_59205;PB-MIX_transcript_61452;PB-MIX_transcript_67528;PB-MIX_transcript_79115;PB-MIX_transcript_81001;PB-MIX_transcript_83675;PB-MIX_transcript_91406;PB-MIX_transcript_91858;PB-MIX_transcript_98565
PB-MIX_transcript_90970	PB-MIX_transcript_101265
PB-MIX_transcript_92107	PB-MIX_transcript_101011;PB-MIX_transcript_103071;PB-MIX_transcript_104948;PB-MIX_transcript_106133;PB-MIX_transcript_209;PB-MIX_transcript_32443;PB-MIX_transcript_37644;PB-MIX_transcript_43259;PB-MIX_transcript_45854;PB-MIX_transcript_52565;PB-MIX_transcript_55094;PB-MIX_transcript_56122;PB-MIX_transcript_60982;PB-MIX_transcript_61858;PB-MIX_transcript_63450;PB-MIX_transcript_64480;PB-MIX_transc…
PB-MIX_transcript_54706	PB-MIX_transcript_10431;PB-MIX_transcript_10453;PB-MIX_transcript_32593;PB-MIX_transcript_42489;PB-MIX_transcript_44562;PB-MIX_transcript_50950;PB-MIX_transcript_51918;PB-MIX_transcript_53420;PB-MIX_transcript_55551;PB-MIX_transcript_59129;PB-MIX_transcript_64107;PB-MIX_transcript_64151;PB-MIX_transcript_64613;PB-MIX_transcript_66955;PB-MIX_transcript_70433;PB-MIX_transcript_72145;PB-MIX_transcri…
PB-MIX_transcript_85860	PB-MIX_transcript_52341;PB-MIX_transcript_62648
PB-MIX_transcript_18686	PB-MIX_transcript_102418;PB-MIX_transcript_105789;PB-MIX_transcript_36809;PB-MIX_transcript_60797;PB-MIX_transcript_69886;PB-MIX_transcript_70083;PB-MIX_transcript_83123;PB-MIX_transcript_86199;PB-MIX_transcript_86584;PB-MIX_transcript_92190;PB-MIX_transcript_98110;PB-MIX_transcript_98905;PB-MIX_transcript_99433
PB-MIX_transcript_7749	PB-MIX_transcript_103008;PB-MIX_transcript_106625;PB-MIX_transcript_1907;PB-MIX_transcript_1957;PB-MIX_transcript_2022;PB-MIX_transcript_38598;PB-MIX_transcript_38628;PB-MIX_transcript_39888;PB-MIX_transcript_44127;PB-MIX_transcript_45782;PB-MIX_transcript_47219;PB-MIX_transcript_49753;PB-MIX_transcript_51526;PB-MIX_transcript_56911;PB-MIX_transcript_59159;PB-MIX_transcript_66364;PB-MIX_transcrip…
PB-MIX_transcript_26187	PB-MIX_transcript_105139;PB-MIX_transcript_140;PB-MIX_transcript_47340;PB-MIX_transcript_58387;PB-MIX_transcript_69343;PB-MIX_transcript_71460;PB-MIX_transcript_81961;PB-MIX_transcript_85040;PB-MIX_transcript_85645;PB-MIX_transcript_8894;PB-MIX_transcript_90531;PB-MIX_transcript_9078;PB-MIX_transcript_97851
PB-MIX_transcript_83295	PB-MIX_transcript_10375;PB-MIX_transcript_58780
PB-MIX_transcript_100325	PB-MIX_transcript_103519;PB-MIX_transcript_105893;PB-MIX_transcript_11239;PB-MIX_transcript_15287;PB-MIX_transcript_21500;PB-MIX_transcript_36895;PB-MIX_transcript_39826;PB-MIX_transcript_42519;PB-MIX_transcript_44246;PB-MIX_transcript_52804;PB-MIX_transcript_53837;PB-MIX_transcript_59059;PB-MIX_transcript_59921;PB-MIX_transcript_65248;PB-MIX_transcript_68201;PB-MIX_transcript_74406;PB-MIX_transc…
PB-MIX_transcript_62365	PB-MIX_transcript_23804;PB-MIX_transcript_49062;PB-MIX_transcript_56811;PB-MIX_transcript_92891
PB-MIX_transcript_101476	PB-MIX_transcript_101273;PB-MIX_transcript_31398;PB-MIX_transcript_35838;PB-MIX_transcript_44806;PB-MIX_transcript_47223;PB-MIX_transcript_66019;PB-MIX_transcript_93805
PB-MIX_transcript_85568	PB-MIX_transcript_102700;PB-MIX_transcript_31574;PB-MIX_transcript_33155;PB-MIX_transcript_37207;PB-MIX_transcript_46067;PB-MIX_transcript_46340;PB-MIX_transcript_54139;PB-MIX_transcript_57766;PB-MIX_transcript_67145;PB-MIX_transcript_72126;PB-MIX_transcript_79075;PB-MIX_transcript_79708;PB-MIX_transcript_85695;PB-MIX_transcript_8713;PB-MIX_transcript_94585;PB-MIX_transcript_99508
PB-MIX_transcript_37410	PB-MIX_transcript_102045;PB-MIX_transcript_103829;PB-MIX_transcript_1432;PB-MIX_transcript_17893;PB-MIX_transcript_37362;PB-MIX_transcript_43811;PB-MIX_transcript_45072;PB-MIX_transcript_47125;PB-MIX_transcript_49466;PB-MIX_transcript_52238;PB-MIX_transcript_6471;PB-MIX_transcript_67348;PB-MIX_transcript_79163;PB-MIX_transcript_79560;PB-MIX_transcript_7963;PB-MIX_transcript_79739;PB-MIX_transcrip…
PB-MIX_transcript_72298	PB-MIX_transcript_67296;PB-MIX_transcript_88144;PB-MIX_transcript_93514;PB-MIX_transcript_99976
PB-MIX_transcript_61530	PB-MIX_transcript_34182;PB-MIX_transcript_39935;PB-MIX_transcript_52123;PB-MIX_transcript_527;PB-MIX_transcript_53033;PB-MIX_transcript_54710;PB-MIX_transcript_56103;PB-MIX_transcript_68991;PB-MIX_transcript_6974;PB-MIX_transcript_70935;PB-MIX_transcript_76269;PB-MIX_transcript_77328;PB-MIX_transcript_98638;PB-MIX_transcript_98689
PB-MIX_transcript_71533	PB-MIX_transcript_103350;PB-MIX_transcript_31980;PB-MIX_transcript_32884;PB-MIX_transcript_38572;PB-MIX_transcript_39667;PB-MIX_transcript_46316;PB-MIX_transcript_51489;PB-MIX_transcript_5383;PB-MIX_transcript_55289;PB-MIX_transcript_56965;PB-MIX_transcript_58833;PB-MIX_transcript_58907;PB-MIX_transcript_60670;PB-MIX_transcript_63177;PB-MIX_transcript_68894;PB-MIX_transcript_74163;PB-MIX_transcri…
PB-MIX_transcript_78271	PB-MIX_transcript_103550;PB-MIX_transcript_33024;PB-MIX_transcript_35468;PB-MIX_transcript_42;PB-MIX_transcript_42803;PB-MIX_transcript_46479;PB-MIX_transcript_59174;PB-MIX_transcript_69188;PB-MIX_transcript_71118;PB-MIX_transcript_74053;PB-MIX_transcript_79970;PB-MIX_transcript_88849;PB-MIX_transcript_94831;PB-MIX_transcript_97471
PB-MIX_transcript_89189	PB-MIX_transcript_67612;PB-MIX_transcript_73021;PB-MIX_transcript_86213;PB-MIX_transcript_89307;PB-MIX_transcript_98784
PB-MIX_transcript_67007	PB-MIX_transcript_104059;PB-MIX_transcript_11414;PB-MIX_transcript_15151;PB-MIX_transcript_15372;PB-MIX_transcript_17481;PB-MIX_transcript_20220;PB-MIX_transcript_31792;PB-MIX_transcript_49674;PB-MIX_transcript_55581;PB-MIX_transcript_56210;PB-MIX_transcript_58797;PB-MIX_transcript_68861;PB-MIX_transcript_71916;PB-MIX_transcript_72205;PB-MIX_transcript_78807;PB-MIX_transcript_82819;PB-MIX_transcr…
PB-MIX_transcript_86667	PB-MIX_transcript_23817;PB-MIX_transcript_35752;PB-MIX_transcript_4296;PB-MIX_transcript_45166;PB-MIX_transcript_49340;PB-MIX_transcript_49837;PB-MIX_transcript_57084;PB-MIX_transcript_64120;PB-MIX_transcript_64550;PB-MIX_transcript_74629;PB-MIX_transcript_77366;PB-MIX_transcript_79061;PB-MIX_transcript_85559;PB-MIX_transcript_8814
PB-MIX_transcript_27842	PB-MIX_transcript_11;PB-MIX_transcript_25691;PB-MIX_transcript_34333;PB-MIX_transcript_58263;PB-MIX_transcript_61435;PB-MIX_transcript_71275;PB-MIX_transcript_79540;PB-MIX_transcript_82280;PB-MIX_transcript_8641;PB-MIX_transcript_87714;PB-MIX_transcript_87966;PB-MIX_transcript_95169;PB-MIX_transcript_96906
PB-MIX_transcript_105733	PB-MIX_transcript_104318;PB-MIX_transcript_104494;PB-MIX_transcript_36918;PB-MIX_transcript_38595;PB-MIX_transcript_40;PB-MIX_transcript_43167;PB-MIX_transcript_44965;PB-MIX_transcript_46597;PB-MIX_transcript_49506;PB-MIX_transcript_53;PB-MIX_transcript_55353;PB-MIX_transcript_56464;PB-MIX_transcript_59094;PB-MIX_transcript_59678;PB-MIX_transcript_59829;PB-MIX_transcript_62045;PB-MIX_transcript_6…
PB-MIX_transcript_78618	PB-MIX_transcript_103583;PB-MIX_transcript_1897;PB-MIX_transcript_23572;PB-MIX_transcript_42319;PB-MIX_transcript_51201;PB-MIX_transcript_52079;PB-MIX_transcript_59366;PB-MIX_transcript_64163;PB-MIX_transcript_74484;PB-MIX_transcript_77783;PB-MIX_transcript_78734;PB-MIX_transcript_79750;PB-MIX_transcript_80247;PB-MIX_transcript_85377;PB-MIX_transcript_88251;PB-MIX_transcript_90050;PB-MIX_transcri…
PB-MIX_transcript_98427	PB-MIX_transcript_103277;PB-MIX_transcript_10354;PB-MIX_transcript_31640;PB-MIX_transcript_33513;PB-MIX_transcript_35468;PB-MIX_transcript_44262;PB-MIX_transcript_47227;PB-MIX_transcript_52477;PB-MIX_transcript_55091;PB-MIX_transcript_57232;PB-MIX_transcript_61583;PB-MIX_transcript_6177;PB-MIX_transcript_62696;PB-MIX_transcript_65528;PB-MIX_transcript_69444;PB-MIX_transcript_74188;PB-MIX_transcri…
PB-MIX_transcript_35936	PB-MIX_transcript_12819;PB-MIX_transcript_37304;PB-MIX_transcript_64357;PB-MIX_transcript_65386;PB-MIX_transcript_68238;PB-MIX_transcript_79986;PB-MIX_transcript_81250;PB-MIX_transcript_95810
PB-MIX_transcript_98245	PB-MIX_transcript_18506;PB-MIX_transcript_69438;PB-MIX_transcript_90695
PB-MIX_transcript_90710	PB-MIX_transcript_100533;PB-MIX_transcript_11224;PB-MIX_transcript_22225;PB-MIX_transcript_40772;PB-MIX_transcript_72788
PB-MIX_transcript_73309	PB-MIX_transcript_1075;PB-MIX_transcript_3788;PB-MIX_transcript_39805;PB-MIX_transcript_46845;PB-MIX_transcript_48309;PB-MIX_transcript_58380;PB-MIX_transcript_59014;PB-MIX_transcript_59605;PB-MIX_transcript_65769;PB-MIX_transcript_75417;PB-MIX_transcript_81826;PB-MIX_transcript_96075;PB-MIX_transcript_98932
PB-MIX_transcript_96314	PB-MIX_transcript_101557;PB-MIX_transcript_10346;PB-MIX_transcript_103639;PB-MIX_transcript_11900;PB-MIX_transcript_22892;PB-MIX_transcript_33813;PB-MIX_transcript_35100;PB-MIX_transcript_45211;PB-MIX_transcript_4628;PB-MIX_transcript_4678;PB-MIX_transcript_5152;PB-MIX_transcript_63513;PB-MIX_transcript_64492;PB-MIX_transcript_66520;PB-MIX_transcript_69368;PB-MIX_transcript_74457;PB-MIX_transcrip…
PB-MIX_transcript_54119	PB-MIX_transcript_45497
PB-MIX_transcript_31056	PB-MIX_transcript_43114;PB-MIX_transcript_47615;PB-MIX_transcript_53747;PB-MIX_transcript_56451;PB-MIX_transcript_74228;PB-MIX_transcript_82582;PB-MIX_transcript_83068;PB-MIX_transcript_93078
PB-MIX_transcript_50816	PB-MIX_transcript_102488;PB-MIX_transcript_54724;PB-MIX_transcript_6;PB-MIX_transcript_61088;PB-MIX_transcript_66646;PB-MIX_transcript_72190;PB-MIX_transcript_99049;PB-MIX_transcript_99815
PB-MIX_transcript_67681	PB-MIX_transcript_13889;PB-MIX_transcript_15468;PB-MIX_transcript_21885;PB-MIX_transcript_37092;PB-MIX_transcript_535;PB-MIX_transcript_57141;PB-MIX_transcript_67964;PB-MIX_transcript_743;PB-MIX_transcript_81977;PB-MIX_transcript_91935;PB-MIX_transcript_94224;PB-MIX_transcript_95734
PB-MIX_transcript_99450	PB-MIX_transcript_101436;PB-MIX_transcript_20613;PB-MIX_transcript_37580;PB-MIX_transcript_41795;PB-MIX_transcript_50742;PB-MIX_transcript_57592;PB-MIX_transcript_64120;PB-MIX_transcript_69734;PB-MIX_transcript_8814
PB-MIX_transcript_102601	PB-MIX_transcript_14051;PB-MIX_transcript_39376;PB-MIX_transcript_39866;PB-MIX_transcript_76484
PB-MIX_transcript_41193	PB-MIX_transcript_140;PB-MIX_transcript_47340;PB-MIX_transcript_58387;PB-MIX_transcript_81961;PB-MIX_transcript_90531;PB-MIX_transcript_97851
PB-MIX_transcript_27727	PB-MIX_transcript_15075;PB-MIX_transcript_31308;PB-MIX_transcript_32071;PB-MIX_transcript_42416;PB-MIX_transcript_50412;PB-MIX_transcript_54924;PB-MIX_transcript_86540;PB-MIX_transcript_92634
PB-MIX_transcript_101252	PB-MIX_transcript_16786;PB-MIX_transcript_31450;PB-MIX_transcript_33572;PB-MIX_transcript_36096;PB-MIX_transcript_39358;PB-MIX_transcript_5352;PB-MIX_transcript_63854;PB-MIX_transcript_64771;PB-MIX_transcript_66931;PB-MIX_transcript_69870;PB-MIX_transcript_71229;PB-MIX_transcript_71891;PB-MIX_transcript_75790;PB-MIX_transcript_79334;PB-MIX_transcript_94042;PB-MIX_transcript_98247;PB-MIX_transcrip…
PB-MIX_transcript_97773	PB-MIX_transcript_101063;PB-MIX_transcript_1020;PB-MIX_transcript_6926;PB-MIX_transcript_86995
PB-MIX_transcript_95473	PB-MIX_transcript_100691;PB-MIX_transcript_101110;PB-MIX_transcript_102024;PB-MIX_transcript_104197;PB-MIX_transcript_106325;PB-MIX_transcript_107044;PB-MIX_transcript_28989;PB-MIX_transcript_38186;PB-MIX_transcript_38565;PB-MIX_transcript_39524;PB-MIX_transcript_43756;PB-MIX_transcript_4626;PB-MIX_transcript_46309;PB-MIX_transcript_5153;PB-MIX_transcript_55465;PB-MIX_transcript_5652;PB-MIX_trans…
PB-MIX_transcript_84733	PB-MIX_transcript_102418;PB-MIX_transcript_1236;PB-MIX_transcript_16498;PB-MIX_transcript_31566;PB-MIX_transcript_34989;PB-MIX_transcript_43599;PB-MIX_transcript_54084;PB-MIX_transcript_56391;PB-MIX_transcript_56452;PB-MIX_transcript_69538;PB-MIX_transcript_69959;PB-MIX_transcript_77173;PB-MIX_transcript_80166;PB-MIX_transcript_85022;PB-MIX_transcript_85563;PB-MIX_transcript_89742;PB-MIX_transcri…
PB-MIX_transcript_75432	PB-MIX_transcript_102504;PB-MIX_transcript_105920;PB-MIX_transcript_106134;PB-MIX_transcript_1079;PB-MIX_transcript_13127;PB-MIX_transcript_38819;PB-MIX_transcript_48133;PB-MIX_transcript_49721;PB-MIX_transcript_52729;PB-MIX_transcript_58047;PB-MIX_transcript_59299;PB-MIX_transcript_62586;PB-MIX_transcript_68741;PB-MIX_transcript_75016;PB-MIX_transcript_78178;PB-MIX_transcript_82530;PB-MIX_transc…
PB-MIX_transcript_88030	PB-MIX_transcript_101922;PB-MIX_transcript_34444;PB-MIX_transcript_35190;PB-MIX_transcript_36460;PB-MIX_transcript_41526;PB-MIX_transcript_48405;PB-MIX_transcript_56065;PB-MIX_transcript_56837;PB-MIX_transcript_68466;PB-MIX_transcript_8546;PB-MIX_transcript_86305;PB-MIX_transcript_88733;PB-MIX_transcript_95728;PB-MIX_transcript_96578
PB-MIX_transcript_96330	PB-MIX_transcript_2685;PB-MIX_transcript_33425;PB-MIX_transcript_35460;PB-MIX_transcript_40400;PB-MIX_transcript_59525;PB-MIX_transcript_73161;PB-MIX_transcript_74154;PB-MIX_transcript_74208;PB-MIX_transcript_90980;PB-MIX_transcript_91129;PB-MIX_transcript_94063
PB-MIX_transcript_58509	PB-MIX_transcript_102537;PB-MIX_transcript_102711;PB-MIX_transcript_105132;PB-MIX_transcript_14075;PB-MIX_transcript_14791;PB-MIX_transcript_1692;PB-MIX_transcript_31800;PB-MIX_transcript_32319;PB-MIX_transcript_32846;PB-MIX_transcript_34284;PB-MIX_transcript_37744;PB-MIX_transcript_47245;PB-MIX_transcript_50310;PB-MIX_transcript_75675;PB-MIX_transcript_76780;PB-MIX_transcript_99310
PB-MIX_transcript_96534	PB-MIX_transcript_12716;PB-MIX_transcript_37840;PB-MIX_transcript_42830;PB-MIX_transcript_43344;PB-MIX_transcript_72650;PB-MIX_transcript_79833;PB-MIX_transcript_84525;PB-MIX_transcript_89469
PB-MIX_transcript_63520	PB-MIX_transcript_104012;PB-MIX_transcript_106560;PB-MIX_transcript_11848;PB-MIX_transcript_2375;PB-MIX_transcript_37052;PB-MIX_transcript_37124;PB-MIX_transcript_37451;PB-MIX_transcript_37786;PB-MIX_transcript_4;PB-MIX_transcript_46369;PB-MIX_transcript_49205;PB-MIX_transcript_50701;PB-MIX_transcript_55249;PB-MIX_transcript_55378;PB-MIX_transcript_57665;PB-MIX_transcript_58721;PB-MIX_transcript_…
PB-MIX_transcript_77521	PB-MIX_transcript_100510;PB-MIX_transcript_103925;PB-MIX_transcript_104472;PB-MIX_transcript_38275;PB-MIX_transcript_39454;PB-MIX_transcript_40984;PB-MIX_transcript_46313;PB-MIX_transcript_53882;PB-MIX_transcript_59039;PB-MIX_transcript_59603;PB-MIX_transcript_60546;PB-MIX_transcript_61303;PB-MIX_transcript_62409;PB-MIX_transcript_70003;PB-MIX_transcript_72798;PB-MIX_transcript_73046;PB-MIX_trans…
PB-MIX_transcript_28888	PB-MIX_transcript_106784;PB-MIX_transcript_36137;PB-MIX_transcript_40091;PB-MIX_transcript_61303;PB-MIX_transcript_73368;PB-MIX_transcript_98771;PB-MIX_transcript_99079
PB-MIX_transcript_99889	PB-MIX_transcript_1759;PB-MIX_transcript_2170;PB-MIX_transcript_24730;PB-MIX_transcript_36200;PB-MIX_transcript_45299;PB-MIX_transcript_53920;PB-MIX_transcript_84163
PB-MIX_transcript_74428	PB-MIX_transcript_1610;PB-MIX_transcript_3310;PB-MIX_transcript_35991;PB-MIX_transcript_411;PB-MIX_transcript_52617;PB-MIX_transcript_58117;PB-MIX_transcript_58382;PB-MIX_transcript_58484;PB-MIX_transcript_59540;PB-MIX_transcript_61277;PB-MIX_transcript_66704;PB-MIX_transcript_82277;PB-MIX_transcript_84172;PB-MIX_transcript_86242;PB-MIX_transcript_92377;PB-MIX_transcript_94723;PB-MIX_transcript_9…
PB-MIX_transcript_102184	PB-MIX_transcript_101483;PB-MIX_transcript_102313;PB-MIX_transcript_22469;PB-MIX_transcript_31362;PB-MIX_transcript_33680;PB-MIX_transcript_34989;PB-MIX_transcript_44674;PB-MIX_transcript_59606;PB-MIX_transcript_64961;PB-MIX_transcript_67048;PB-MIX_transcript_67739;PB-MIX_transcript_70484;PB-MIX_transcript_71251;PB-MIX_transcript_76843;PB-MIX_transcript_78031;PB-MIX_transcript_81626;PB-MIX_transc…
PB-MIX_transcript_86382	PB-MIX_transcript_103550;PB-MIX_transcript_25612;PB-MIX_transcript_32913;PB-MIX_transcript_33024;PB-MIX_transcript_35468;PB-MIX_transcript_42;PB-MIX_transcript_52687;PB-MIX_transcript_59174;PB-MIX_transcript_62692;PB-MIX_transcript_69188;PB-MIX_transcript_74053;PB-MIX_transcript_79970;PB-MIX_transcript_86920;PB-MIX_transcript_88303;PB-MIX_transcript_88849;PB-MIX_transcript_90566;PB-MIX_transcript…
PB-MIX_transcript_63245	PB-MIX_transcript_102462;PB-MIX_transcript_14521;PB-MIX_transcript_1576;PB-MIX_transcript_16474;PB-MIX_transcript_29;PB-MIX_transcript_35591;PB-MIX_transcript_39389;PB-MIX_transcript_39993;PB-MIX_transcript_40832;PB-MIX_transcript_41523;PB-MIX_transcript_46369;PB-MIX_transcript_63185;PB-MIX_transcript_63321;PB-MIX_transcript_71595;PB-MIX_transcript_73184;PB-MIX_transcript_97419;PB-MIX_transcript_…
PB-MIX_transcript_92284	PB-MIX_transcript_105610
PB-MIX_transcript_92817	PB-MIX_transcript_17681;PB-MIX_transcript_32994;PB-MIX_transcript_38148;PB-MIX_transcript_49686;PB-MIX_transcript_53553;PB-MIX_transcript_64783;PB-MIX_transcript_67119;PB-MIX_transcript_75740;PB-MIX_transcript_83187;PB-MIX_transcript_88047;PB-MIX_transcript_90277;PB-MIX_transcript_93045
PB-MIX_transcript_89869	PB-MIX_transcript_104406;PB-MIX_transcript_106716;PB-MIX_transcript_60496;PB-MIX_transcript_66466;PB-MIX_transcript_802
PB-MIX_transcript_29604	PB-MIX_transcript_101283;PB-MIX_transcript_31280;PB-MIX_transcript_95508
PB-MIX_transcript_47959	PB-MIX_transcript_15166;PB-MIX_transcript_22561;PB-MIX_transcript_27131;PB-MIX_transcript_34299;PB-MIX_transcript_76137;PB-MIX_transcript_77176;PB-MIX_transcript_83521;PB-MIX_transcript_90485;PB-MIX_transcript_92231;PB-MIX_transcript_9606
PB-MIX_transcript_83438	PB-MIX_transcript_103937;PB-MIX_transcript_40095;PB-MIX_transcript_44809;PB-MIX_transcript_44923;PB-MIX_transcript_50466;PB-MIX_transcript_54871;PB-MIX_transcript_54989;PB-MIX_transcript_57057;PB-MIX_transcript_57684;PB-MIX_transcript_61930;PB-MIX_transcript_61953;PB-MIX_transcript_61965;PB-MIX_transcript_6346;PB-MIX_transcript_63748;PB-MIX_transcript_64088;PB-MIX_transcript_68450;PB-MIX_transcri…
PB-MIX_transcript_79122	PB-MIX_transcript_100241;PB-MIX_transcript_100363;PB-MIX_transcript_101865;PB-MIX_transcript_102411;PB-MIX_transcript_103507;PB-MIX_transcript_11950;PB-MIX_transcript_15635;PB-MIX_transcript_16267;PB-MIX_transcript_18969;PB-MIX_transcript_20127;PB-MIX_transcript_2495;PB-MIX_transcript_38902;PB-MIX_transcript_45202;PB-MIX_transcript_45589;PB-MIX_transcript_49065;PB-MIX_transcript_51876;PB-MIX_tran…
PB-MIX_transcript_83673	PB-MIX_transcript_103900;PB-MIX_transcript_198;PB-MIX_transcript_199;PB-MIX_transcript_226;PB-MIX_transcript_26467;PB-MIX_transcript_34940;PB-MIX_transcript_45699;PB-MIX_transcript_49911;PB-MIX_transcript_58873;PB-MIX_transcript_60026;PB-MIX_transcript_60614;PB-MIX_transcript_62325;PB-MIX_transcript_66744;PB-MIX_transcript_68604;PB-MIX_transcript_73754;PB-MIX_transcript_77087;PB-MIX_transcript_78…
PB-MIX_transcript_19584	PB-MIX_transcript_100645;PB-MIX_transcript_101616;PB-MIX_transcript_102052;PB-MIX_transcript_102891;PB-MIX_transcript_105518;PB-MIX_transcript_106503;PB-MIX_transcript_33025;PB-MIX_transcript_38687;PB-MIX_transcript_39197;PB-MIX_transcript_40655;PB-MIX_transcript_44984;PB-MIX_transcript_46512;PB-MIX_transcript_46637;PB-MIX_transcript_53341;PB-MIX_transcript_53725;PB-MIX_transcript_56812;PB-MIX_tr…
PB-MIX_transcript_52925	PB-MIX_transcript_10052;PB-MIX_transcript_100776;PB-MIX_transcript_13346;PB-MIX_transcript_14144;PB-MIX_transcript_14773;PB-MIX_transcript_15075;PB-MIX_transcript_15881;PB-MIX_transcript_19920;PB-MIX_transcript_36832;PB-MIX_transcript_42157;PB-MIX_transcript_42468;PB-MIX_transcript_43310;PB-MIX_transcript_46465;PB-MIX_transcript_48024;PB-MIX_transcript_48102;PB-MIX_transcript_49046;PB-MIX_transcr…
PB-MIX_transcript_106905	PB-MIX_transcript_103336;PB-MIX_transcript_106399;PB-MIX_transcript_11017;PB-MIX_transcript_11603;PB-MIX_transcript_17516;PB-MIX_transcript_1753;PB-MIX_transcript_18927;PB-MIX_transcript_21713;PB-MIX_transcript_2375;PB-MIX_transcript_31651;PB-MIX_transcript_3599;PB-MIX_transcript_37428;PB-MIX_transcript_38651;PB-MIX_transcript_4219;PB-MIX_transcript_42334;PB-MIX_transcript_47983;PB-MIX_transcript…
PB-MIX_transcript_27978	PB-MIX_transcript_101664;PB-MIX_transcript_104523;PB-MIX_transcript_104996;PB-MIX_transcript_10513;PB-MIX_transcript_12699;PB-MIX_transcript_24609;PB-MIX_transcript_26877;PB-MIX_transcript_35152;PB-MIX_transcript_35886;PB-MIX_transcript_39281;PB-MIX_transcript_40300;PB-MIX_transcript_44117;PB-MIX_transcript_47086;PB-MIX_transcript_48198;PB-MIX_transcript_49266;PB-MIX_transcript_50485;PB-MIX_trans…
PB-MIX_transcript_78555	PB-MIX_transcript_0;PB-MIX_transcript_100469;PB-MIX_transcript_101015;PB-MIX_transcript_11104;PB-MIX_transcript_36247;PB-MIX_transcript_39550;PB-MIX_transcript_40893;PB-MIX_transcript_72288;PB-MIX_transcript_73622;PB-MIX_transcript_87517;PB-MIX_transcript_92265;PB-MIX_transcript_94079;PB-MIX_transcript_96463;PB-MIX_transcript_989
PB-MIX_transcript_96975	PB-MIX_transcript_104167;PB-MIX_transcript_42967;PB-MIX_transcript_57624;PB-MIX_transcript_79426;PB-MIX_transcript_97568;PB-MIX_transcript_98637
PB-MIX_transcript_101744	PB-MIX_transcript_11741;PB-MIX_transcript_13;PB-MIX_transcript_13473;PB-MIX_transcript_3475;PB-MIX_transcript_4020;PB-MIX_transcript_4131;PB-MIX_transcript_41508;PB-MIX_transcript_4487;PB-MIX_transcript_45095;PB-MIX_transcript_46634;PB-MIX_transcript_50572;PB-MIX_transcript_50640;PB-MIX_transcript_52904;PB-MIX_transcript_59577;PB-MIX_transcript_60442;PB-MIX_transcript_61935;PB-MIX_transcript_6411…
PB-MIX_transcript_41073	PB-MIX_transcript_102393;PB-MIX_transcript_12970;PB-MIX_transcript_31461;PB-MIX_transcript_31506;PB-MIX_transcript_40915;PB-MIX_transcript_41759;PB-MIX_transcript_42824;PB-MIX_transcript_48999;PB-MIX_transcript_51338;PB-MIX_transcript_51702;PB-MIX_transcript_52700;PB-MIX_transcript_53310;PB-MIX_transcript_58404;PB-MIX_transcript_61133;PB-MIX_transcript_62144;PB-MIX_transcript_65907;PB-MIX_transcr…
PB-MIX_transcript_30613	PB-MIX_transcript_1012;PB-MIX_transcript_104199;PB-MIX_transcript_18328;PB-MIX_transcript_3428;PB-MIX_transcript_34377;PB-MIX_transcript_34671;PB-MIX_transcript_43746;PB-MIX_transcript_44859;PB-MIX_transcript_46021;PB-MIX_transcript_53587;PB-MIX_transcript_56340;PB-MIX_transcript_59229;PB-MIX_transcript_61936;PB-MIX_transcript_73531;PB-MIX_transcript_76406;PB-MIX_transcript_770;PB-MIX_transcript_…
PB-MIX_transcript_29755	PB-MIX_transcript_11060;PB-MIX_transcript_31829;PB-MIX_transcript_47255
PB-MIX_transcript_33979	PB-MIX_transcript_19739;PB-MIX_transcript_44199;PB-MIX_transcript_46779;PB-MIX_transcript_49224;PB-MIX_transcript_52641;PB-MIX_transcript_68987;PB-MIX_transcript_98027
PB-MIX_transcript_56363	PB-MIX_transcript_1319;PB-MIX_transcript_63057;PB-MIX_transcript_78758;PB-MIX_transcript_91379
PB-MIX_transcript_31050	PB-MIX_transcript_102572;PB-MIX_transcript_37352;PB-MIX_transcript_48297;PB-MIX_transcript_57109;PB-MIX_transcript_6232;PB-MIX_transcript_62669;PB-MIX_transcript_64881;PB-MIX_transcript_65808;PB-MIX_transcript_68561;PB-MIX_transcript_87696;PB-MIX_transcript_92009
PB-MIX_transcript_70038	PB-MIX_transcript_3178;PB-MIX_transcript_35407;PB-MIX_transcript_62863;PB-MIX_transcript_71606;PB-MIX_transcript_80690;PB-MIX_transcript_82733;PB-MIX_transcript_87020;PB-MIX_transcript_87766;PB-MIX_transcript_88047;PB-MIX_transcript_900;PB-MIX_transcript_90277;PB-MIX_transcript_94228;PB-MIX_transcript_95661;PB-MIX_transcript_99527
PB-MIX_transcript_65527	PB-MIX_transcript_101859;PB-MIX_transcript_103990;PB-MIX_transcript_1053;PB-MIX_transcript_106883;PB-MIX_transcript_11492;PB-MIX_transcript_19384;PB-MIX_transcript_19684;PB-MIX_transcript_41158;PB-MIX_transcript_44772;PB-MIX_transcript_45115;PB-MIX_transcript_46313;PB-MIX_transcript_50120;PB-MIX_transcript_50984;PB-MIX_transcript_52724;PB-MIX_transcript_53436;PB-MIX_transcript_57553;PB-MIX_transc…
PB-MIX_transcript_33116	PB-MIX_transcript_10027;PB-MIX_transcript_105395;PB-MIX_transcript_11338;PB-MIX_transcript_49423;PB-MIX_transcript_6243;PB-MIX_transcript_67665;PB-MIX_transcript_68410;PB-MIX_transcript_9893
PB-MIX_transcript_71130	PB-MIX_transcript_101213;PB-MIX_transcript_102393;PB-MIX_transcript_105056;PB-MIX_transcript_34688;PB-MIX_transcript_34879;PB-MIX_transcript_34976;PB-MIX_transcript_40608;PB-MIX_transcript_41759;PB-MIX_transcript_47631;PB-MIX_transcript_48236;PB-MIX_transcript_49988;PB-MIX_transcript_52312;PB-MIX_transcript_54027;PB-MIX_transcript_58498;PB-MIX_transcript_66185;PB-MIX_transcript_68918;PB-MIX_trans…
PB-MIX_transcript_31054	PB-MIX_transcript_39775;PB-MIX_transcript_43861;PB-MIX_transcript_69280;PB-MIX_transcript_89846
[truncated: 3,525 more rows]
