# Supplementary material for: Analysis of full length transcriptome and resistance characteristics of Atraphaxis bracteata under drought
Source: Sci Rep. 2025 Jan 4;15:807. doi: 10.1038/s41598-024-80831-2 (PMC11700114; doi:10.1038/s41598-024-80831-2)
Supplement: Supplementary file 1 — Supplementary Information 1. [file 41598_2024_80831_MOESM1_ESM.zip › supplementary files/Supplementary Table/Table S6.xls]

## Sheet: Sheet1
Table S6 Transcription factor prediction classification results.
Trans_ID	Family	Type
PB-MIX_transcript_1790	AGC_MAST	PK
PB-MIX_transcript_38102	AGC_MAST	PK
PB-MIX_transcript_40698	AGC_MAST	PK
PB-MIX_transcript_48640	AGC_MAST	PK
PB-MIX_transcript_61678	AGC_MAST	PK
PB-MIX_transcript_65897	AGC_MAST	PK
PB-MIX_transcript_72204	AGC_MAST	PK
PB-MIX_transcript_72241	AGC_MAST	PK
PB-MIX_transcript_72572	AGC_MAST	PK
PB-MIX_transcript_87601	AGC_MAST	PK
PB-MIX_transcript_102721	AGC_NDR	PK
PB-MIX_transcript_11293	AGC_NDR	PK
PB-MIX_transcript_43490	AGC_NDR	PK
PB-MIX_transcript_53704	AGC_NDR	PK
PB-MIX_transcript_5881	AGC_NDR	PK
PB-MIX_transcript_6160	AGC_NDR	PK
PB-MIX_transcript_63582	AGC_NDR	PK
PB-MIX_transcript_67457	AGC_NDR	PK
PB-MIX_transcript_70343	AGC_NDR	PK
PB-MIX_transcript_7204	AGC_NDR	PK
PB-MIX_transcript_75550	AGC_NDR	PK
PB-MIX_transcript_77988	AGC_NDR	PK
PB-MIX_transcript_81028	AGC_NDR	PK
PB-MIX_transcript_82669	AGC_NDR	PK
PB-MIX_transcript_84682	AGC_NDR	PK
PB-MIX_transcript_8986	AGC_NDR	PK
PB-MIX_transcript_90288	AGC_NDR	PK
PB-MIX_transcript_96077	AGC_NDR	PK
PB-MIX_transcript_41767	AGC_PDK1	PK
PB-MIX_transcript_49981	AGC_PDK1	PK
PB-MIX_transcript_53380	AGC_PDK1	PK
PB-MIX_transcript_61525	AGC_PDK1	PK
PB-MIX_transcript_70355	AGC_PDK1	PK
PB-MIX_transcript_71169	AGC_PDK1	PK
PB-MIX_transcript_71447	AGC_PDK1	PK
PB-MIX_transcript_97371	AGC_PDK1	PK
PB-MIX_transcript_45730	AGC_PKA-PKG	PK
PB-MIX_transcript_47250	AGC_PKA-PKG	PK
PB-MIX_transcript_81984	AGC_PKA-PKG	PK
PB-MIX_transcript_101024	AGC_RSK-2	PK
PB-MIX_transcript_101162	AGC_RSK-2	PK
PB-MIX_transcript_103759	AGC_RSK-2	PK
PB-MIX_transcript_104862	AGC_RSK-2	PK
PB-MIX_transcript_1789	AGC_RSK-2	PK
PB-MIX_transcript_1933	AGC_RSK-2	PK
PB-MIX_transcript_2014	AGC_RSK-2	PK
PB-MIX_transcript_33006	AGC_RSK-2	PK
PB-MIX_transcript_33583	AGC_RSK-2	PK
PB-MIX_transcript_35895	AGC_RSK-2	PK
PB-MIX_transcript_35973	AGC_RSK-2	PK
PB-MIX_transcript_37388	AGC_RSK-2	PK
PB-MIX_transcript_37481	AGC_RSK-2	PK
PB-MIX_transcript_40215	AGC_RSK-2	PK
PB-MIX_transcript_40719	AGC_RSK-2	PK
PB-MIX_transcript_40745	AGC_RSK-2	PK
PB-MIX_transcript_42764	AGC_RSK-2	PK
PB-MIX_transcript_47106	AGC_RSK-2	PK
PB-MIX_transcript_47270	AGC_RSK-2	PK
PB-MIX_transcript_50612	AGC_RSK-2	PK
PB-MIX_transcript_50962	AGC_RSK-2	PK
PB-MIX_transcript_52158	AGC_RSK-2	PK
PB-MIX_transcript_52607	AGC_RSK-2	PK
PB-MIX_transcript_53359	AGC_RSK-2	PK
PB-MIX_transcript_55439	AGC_RSK-2	PK
PB-MIX_transcript_57035	AGC_RSK-2	PK
PB-MIX_transcript_58748	AGC_RSK-2	PK
PB-MIX_transcript_6009	AGC_RSK-2	PK
PB-MIX_transcript_6392	AGC_RSK-2	PK
PB-MIX_transcript_6455	AGC_RSK-2	PK
PB-MIX_transcript_6870	AGC_RSK-2	PK
PB-MIX_transcript_71230	AGC_RSK-2	PK
PB-MIX_transcript_71289	AGC_RSK-2	PK
PB-MIX_transcript_7262	AGC_RSK-2	PK
PB-MIX_transcript_72999	AGC_RSK-2	PK
PB-MIX_transcript_83030	AGC_RSK-2	PK
PB-MIX_transcript_85159	AGC_RSK-2	PK
PB-MIX_transcript_86120	AGC_RSK-2	PK
PB-MIX_transcript_94069	AGC_RSK-2	PK
PB-MIX_transcript_96255	AGC_RSK-2	PK
PB-MIX_transcript_98640	AGC_RSK-2	PK
PB-MIX_transcript_12069	AGC-Pl	PK
PB-MIX_transcript_24085	AGC-Pl	PK
PB-MIX_transcript_35357	AGC-Pl	PK
PB-MIX_transcript_36585	AGC-Pl	PK
PB-MIX_transcript_44144	AGC-Pl	PK
PB-MIX_transcript_58634	AGC-Pl	PK
PB-MIX_transcript_8655	AGC-Pl	PK
PB-MIX_transcript_95819	AGC-Pl	PK
PB-MIX_transcript_104201	Alfin-like	TF
PB-MIX_transcript_104526	Alfin-like	TF
PB-MIX_transcript_104563	Alfin-like	TF
PB-MIX_transcript_19021	Alfin-like	TF
PB-MIX_transcript_19182	Alfin-like	TF
PB-MIX_transcript_31641	Alfin-like	TF
PB-MIX_transcript_34993	Alfin-like	TF
PB-MIX_transcript_36329	Alfin-like	TF
PB-MIX_transcript_44398	Alfin-like	TF
PB-MIX_transcript_44437	Alfin-like	TF
PB-MIX_transcript_57452	Alfin-like	TF
PB-MIX_transcript_61450	Alfin-like	TF
PB-MIX_transcript_81024	Alfin-like	TF
PB-MIX_transcript_83155	Alfin-like	TF
PB-MIX_transcript_96506	Alfin-like	TF
PB-MIX_transcript_11300	AP2/ERF-AP2	TF
PB-MIX_transcript_12999	AP2/ERF-AP2	TF
PB-MIX_transcript_20892	AP2/ERF-AP2	TF
PB-MIX_transcript_32202	AP2/ERF-AP2	TF
PB-MIX_transcript_36781	AP2/ERF-AP2	TF
PB-MIX_transcript_37670	AP2/ERF-AP2	TF
PB-MIX_transcript_43178	AP2/ERF-AP2	TF
PB-MIX_transcript_61324	AP2/ERF-AP2	TF
PB-MIX_transcript_73803	AP2/ERF-AP2	TF
PB-MIX_transcript_80546	AP2/ERF-AP2	TF
PB-MIX_transcript_10122	AP2/ERF-ERF	TF
PB-MIX_transcript_103411	AP2/ERF-ERF	TF
PB-MIX_transcript_104880	AP2/ERF-ERF	TF
PB-MIX_transcript_14380	AP2/ERF-ERF	TF
PB-MIX_transcript_15009	AP2/ERF-ERF	TF
PB-MIX_transcript_15696	AP2/ERF-ERF	TF
PB-MIX_transcript_17116	AP2/ERF-ERF	TF
PB-MIX_transcript_17180	AP2/ERF-ERF	TF
PB-MIX_transcript_17755	AP2/ERF-ERF	TF
PB-MIX_transcript_18707	AP2/ERF-ERF	TF
PB-MIX_transcript_18754	AP2/ERF-ERF	TF
PB-MIX_transcript_18986	AP2/ERF-ERF	TF
PB-MIX_transcript_19713	AP2/ERF-ERF	TF
PB-MIX_transcript_19900	AP2/ERF-ERF	TF
PB-MIX_transcript_20085	AP2/ERF-ERF	TF
PB-MIX_transcript_20099	AP2/ERF-ERF	TF
PB-MIX_transcript_20338	AP2/ERF-ERF	TF
PB-MIX_transcript_21095	AP2/ERF-ERF	TF
PB-MIX_transcript_21658	AP2/ERF-ERF	TF
PB-MIX_transcript_22376	AP2/ERF-ERF	TF
PB-MIX_transcript_22594	AP2/ERF-ERF	TF
PB-MIX_transcript_22771	AP2/ERF-ERF	TF
PB-MIX_transcript_23241	AP2/ERF-ERF	TF
PB-MIX_transcript_23545	AP2/ERF-ERF	TF
PB-MIX_transcript_24023	AP2/ERF-ERF	TF
PB-MIX_transcript_24087	AP2/ERF-ERF	TF
PB-MIX_transcript_24289	AP2/ERF-ERF	TF
PB-MIX_transcript_25561	AP2/ERF-ERF	TF
PB-MIX_transcript_26625	AP2/ERF-ERF	TF
PB-MIX_transcript_27559	AP2/ERF-ERF	TF
PB-MIX_transcript_27704	AP2/ERF-ERF	TF
PB-MIX_transcript_32257	AP2/ERF-ERF	TF
PB-MIX_transcript_33090	AP2/ERF-ERF	TF
PB-MIX_transcript_33103	AP2/ERF-ERF	TF
PB-MIX_transcript_33313	AP2/ERF-ERF	TF
PB-MIX_transcript_33767	AP2/ERF-ERF	TF
PB-MIX_transcript_34617	AP2/ERF-ERF	TF
PB-MIX_transcript_35463	AP2/ERF-ERF	TF
PB-MIX_transcript_36030	AP2/ERF-ERF	TF
PB-MIX_transcript_36742	AP2/ERF-ERF	TF
PB-MIX_transcript_38862	AP2/ERF-ERF	TF
PB-MIX_transcript_39216	AP2/ERF-ERF	TF
PB-MIX_transcript_39584	AP2/ERF-ERF	TF
PB-MIX_transcript_40985	AP2/ERF-ERF	TF
PB-MIX_transcript_41824	AP2/ERF-ERF	TF
PB-MIX_transcript_42168	AP2/ERF-ERF	TF
PB-MIX_transcript_42826	AP2/ERF-ERF	TF
PB-MIX_transcript_43992	AP2/ERF-ERF	TF
PB-MIX_transcript_45191	AP2/ERF-ERF	TF
PB-MIX_transcript_47475	AP2/ERF-ERF	TF
PB-MIX_transcript_48535	AP2/ERF-ERF	TF
PB-MIX_transcript_48608	AP2/ERF-ERF	TF
PB-MIX_transcript_49179	AP2/ERF-ERF	TF
PB-MIX_transcript_49498	AP2/ERF-ERF	TF
PB-MIX_transcript_49761	AP2/ERF-ERF	TF
PB-MIX_transcript_50363	AP2/ERF-ERF	TF
PB-MIX_transcript_50727	AP2/ERF-ERF	TF
PB-MIX_transcript_51707	AP2/ERF-ERF	TF
PB-MIX_transcript_51890	AP2/ERF-ERF	TF
PB-MIX_transcript_52849	AP2/ERF-ERF	TF
PB-MIX_transcript_53184	AP2/ERF-ERF	TF
PB-MIX_transcript_55491	AP2/ERF-ERF	TF
PB-MIX_transcript_55560	AP2/ERF-ERF	TF
PB-MIX_transcript_55909	AP2/ERF-ERF	TF
PB-MIX_transcript_5697	AP2/ERF-ERF	TF
PB-MIX_transcript_57225	AP2/ERF-ERF	TF
PB-MIX_transcript_57930	AP2/ERF-ERF	TF
PB-MIX_transcript_59465	AP2/ERF-ERF	TF
PB-MIX_transcript_60906	AP2/ERF-ERF	TF
PB-MIX_transcript_60971	AP2/ERF-ERF	TF
PB-MIX_transcript_61522	AP2/ERF-ERF	TF
PB-MIX_transcript_62283	AP2/ERF-ERF	TF
PB-MIX_transcript_63130	AP2/ERF-ERF	TF
PB-MIX_transcript_63274	AP2/ERF-ERF	TF
PB-MIX_transcript_64914	AP2/ERF-ERF	TF
PB-MIX_transcript_65327	AP2/ERF-ERF	TF
PB-MIX_transcript_65425	AP2/ERF-ERF	TF
PB-MIX_transcript_66773	AP2/ERF-ERF	TF
PB-MIX_transcript_66779	AP2/ERF-ERF	TF
PB-MIX_transcript_66823	AP2/ERF-ERF	TF
PB-MIX_transcript_67196	AP2/ERF-ERF	TF
PB-MIX_transcript_67557	AP2/ERF-ERF	TF
PB-MIX_transcript_67786	AP2/ERF-ERF	TF
PB-MIX_transcript_68099	AP2/ERF-ERF	TF
PB-MIX_transcript_69084	AP2/ERF-ERF	TF
PB-MIX_transcript_72591	AP2/ERF-ERF	TF
PB-MIX_transcript_73120	AP2/ERF-ERF	TF
PB-MIX_transcript_74757	AP2/ERF-ERF	TF
PB-MIX_transcript_74803	AP2/ERF-ERF	TF
PB-MIX_transcript_74922	AP2/ERF-ERF	TF
PB-MIX_transcript_75555	AP2/ERF-ERF	TF
PB-MIX_transcript_76526	AP2/ERF-ERF	TF
PB-MIX_transcript_77603	AP2/ERF-ERF	TF
PB-MIX_transcript_78805	AP2/ERF-ERF	TF
PB-MIX_transcript_79197	AP2/ERF-ERF	TF
PB-MIX_transcript_79270	AP2/ERF-ERF	TF
PB-MIX_transcript_80875	AP2/ERF-ERF	TF
PB-MIX_transcript_81495	AP2/ERF-ERF	TF
PB-MIX_transcript_82421	AP2/ERF-ERF	TF
PB-MIX_transcript_84077	AP2/ERF-ERF	TF
PB-MIX_transcript_84591	AP2/ERF-ERF	TF
PB-MIX_transcript_85438	AP2/ERF-ERF	TF
PB-MIX_transcript_87018	AP2/ERF-ERF	TF
PB-MIX_transcript_87380	AP2/ERF-ERF	TF
PB-MIX_transcript_87978	AP2/ERF-ERF	TF
PB-MIX_transcript_88031	AP2/ERF-ERF	TF
PB-MIX_transcript_88868	AP2/ERF-ERF	TF
PB-MIX_transcript_89511	AP2/ERF-ERF	TF
PB-MIX_transcript_91314	AP2/ERF-ERF	TF
PB-MIX_transcript_93207	AP2/ERF-ERF	TF
PB-MIX_transcript_93880	AP2/ERF-ERF	TF
PB-MIX_transcript_9423	AP2/ERF-ERF	TF
PB-MIX_transcript_96057	AP2/ERF-ERF	TF
PB-MIX_transcript_96059	AP2/ERF-ERF	TF
PB-MIX_transcript_9754	AP2/ERF-ERF	TF
PB-MIX_transcript_98052	AP2/ERF-ERF	TF
PB-MIX_transcript_102454	ARID	TR
PB-MIX_transcript_15583	ARID	TR
PB-MIX_transcript_34690	ARID	TR
PB-MIX_transcript_3484	ARID	TR
PB-MIX_transcript_38106	ARID	TR
PB-MIX_transcript_39245	ARID	TR
PB-MIX_transcript_39347	ARID	TR
PB-MIX_transcript_43552	ARID	TR
PB-MIX_transcript_46201	ARID	TR
PB-MIX_transcript_47907	ARID	TR
PB-MIX_transcript_48633	ARID	TR
PB-MIX_transcript_49852	ARID	TR
PB-MIX_transcript_5033	ARID	TR
PB-MIX_transcript_58079	ARID	TR
PB-MIX_transcript_60451	ARID	TR
PB-MIX_transcript_61734	ARID	TR
PB-MIX_transcript_67313	ARID	TR
PB-MIX_transcript_68636	ARID	TR
PB-MIX_transcript_76916	ARID	TR
PB-MIX_transcript_82270	ARID	TR
PB-MIX_transcript_83244	ARID	TR
PB-MIX_transcript_88379	ARID	TR
PB-MIX_transcript_91774	ARID	TR
PB-MIX_transcript_94573	ARID	TR
PB-MIX_transcript_98509	ARID	TR
PB-MIX_transcript_15141	Aur	PK
PB-MIX_transcript_52639	Aur	PK
PB-MIX_transcript_69857	Aur	PK
PB-MIX_transcript_89598	Aur	PK
PB-MIX_transcript_102781	AUX/IAA	TR
PB-MIX_transcript_12676	AUX/IAA	TR
PB-MIX_transcript_13512	AUX/IAA	TR
PB-MIX_transcript_14354	AUX/IAA	TR
PB-MIX_transcript_14794	AUX/IAA	TR
PB-MIX_transcript_1779	AUX/IAA	TR
PB-MIX_transcript_19009	AUX/IAA	TR
PB-MIX_transcript_19393	AUX/IAA	TR
PB-MIX_transcript_19592	AUX/IAA	TR
PB-MIX_transcript_19636	AUX/IAA	TR
PB-MIX_transcript_20000	AUX/IAA	TR
PB-MIX_transcript_20534	AUX/IAA	TR
PB-MIX_transcript_22012	AUX/IAA	TR
PB-MIX_transcript_23228	AUX/IAA	TR
PB-MIX_transcript_24402	AUX/IAA	TR
PB-MIX_transcript_25190	AUX/IAA	TR
PB-MIX_transcript_35012	AUX/IAA	TR
PB-MIX_transcript_35588	AUX/IAA	TR
PB-MIX_transcript_35673	AUX/IAA	TR
PB-MIX_transcript_36794	AUX/IAA	TR
PB-MIX_transcript_38187	AUX/IAA	TR
PB-MIX_transcript_38709	AUX/IAA	TR
PB-MIX_transcript_39414	AUX/IAA	TR
PB-MIX_transcript_41273	AUX/IAA	TR
PB-MIX_transcript_46388	AUX/IAA	TR
PB-MIX_transcript_47539	AUX/IAA	TR
PB-MIX_transcript_47676	AUX/IAA	TR
PB-MIX_transcript_48706	AUX/IAA	TR
PB-MIX_transcript_49729	AUX/IAA	TR
PB-MIX_transcript_50336	AUX/IAA	TR
PB-MIX_transcript_50521	AUX/IAA	TR
PB-MIX_transcript_53768	AUX/IAA	TR
PB-MIX_transcript_54785	AUX/IAA	TR
PB-MIX_transcript_55149	AUX/IAA	TR
PB-MIX_transcript_59352	AUX/IAA	TR
PB-MIX_transcript_61555	AUX/IAA	TR
PB-MIX_transcript_63010	AUX/IAA	TR
PB-MIX_transcript_63645	AUX/IAA	TR
PB-MIX_transcript_64764	AUX/IAA	TR
PB-MIX_transcript_64875	AUX/IAA	TR
PB-MIX_transcript_66920	AUX/IAA	TR
PB-MIX_transcript_67399	AUX/IAA	TR
PB-MIX_transcript_71474	AUX/IAA	TR
PB-MIX_transcript_72975	AUX/IAA	TR
PB-MIX_transcript_73649	AUX/IAA	TR
PB-MIX_transcript_74088	AUX/IAA	TR
PB-MIX_transcript_74475	AUX/IAA	TR
PB-MIX_transcript_75863	AUX/IAA	TR
PB-MIX_transcript_76113	AUX/IAA	TR
PB-MIX_transcript_76795	AUX/IAA	TR
PB-MIX_transcript_76984	AUX/IAA	TR
PB-MIX_transcript_78179	AUX/IAA	TR
PB-MIX_transcript_78721	AUX/IAA	TR
PB-MIX_transcript_79508	AUX/IAA	TR
PB-MIX_transcript_80498	AUX/IAA	TR
PB-MIX_transcript_83384	AUX/IAA	TR
PB-MIX_transcript_84536	AUX/IAA	TR
PB-MIX_transcript_85172	AUX/IAA	TR
PB-MIX_transcript_86139	AUX/IAA	TR
PB-MIX_transcript_86910	AUX/IAA	TR
PB-MIX_transcript_87395	AUX/IAA	TR
PB-MIX_transcript_87558	AUX/IAA	TR
PB-MIX_transcript_87607	AUX/IAA	TR
PB-MIX_transcript_88125	AUX/IAA	TR
PB-MIX_transcript_90544	AUX/IAA	TR
PB-MIX_transcript_93635	AUX/IAA	TR
PB-MIX_transcript_94183	AUX/IAA	TR
PB-MIX_transcript_97165	AUX/IAA	TR
PB-MIX_transcript_98383	AUX/IAA	TR
PB-MIX_transcript_101034	B3	TF
PB-MIX_transcript_101521	B3	TF
PB-MIX_transcript_101858	B3	TF
PB-MIX_transcript_102552	B3	TF
PB-MIX_transcript_103586	B3	TF
PB-MIX_transcript_12655	B3	TF
PB-MIX_transcript_13215	B3	TF
PB-MIX_transcript_1466	B3	TF
PB-MIX_transcript_31229	B3	TF
PB-MIX_transcript_31466	B3	TF
PB-MIX_transcript_31834	B3	TF
PB-MIX_transcript_32123	B3	TF
PB-MIX_transcript_32261	B3	TF
PB-MIX_transcript_3298	B3	TF
PB-MIX_transcript_34949	B3	TF
PB-MIX_transcript_35653	B3	TF
PB-MIX_transcript_40187	B3	TF
PB-MIX_transcript_4037	B3	TF
PB-MIX_transcript_41821	B3	TF
PB-MIX_transcript_44397	B3	TF
PB-MIX_transcript_46422	B3	TF
PB-MIX_transcript_48314	B3	TF
PB-MIX_transcript_48541	B3	TF
PB-MIX_transcript_49042	B3	TF
PB-MIX_transcript_51518	B3	TF
PB-MIX_transcript_51659	B3	TF
PB-MIX_transcript_54368	B3	TF
PB-MIX_transcript_56103	B3	TF
PB-MIX_transcript_56932	B3	TF
PB-MIX_transcript_57232	B3	TF
PB-MIX_transcript_57845	B3	TF
PB-MIX_transcript_58221	B3	TF
PB-MIX_transcript_59821	B3	TF
PB-MIX_transcript_60766	B3	TF
PB-MIX_transcript_60835	B3	TF
PB-MIX_transcript_62860	B3	TF
PB-MIX_transcript_64166	B3	TF
PB-MIX_transcript_64274	B3	TF
PB-MIX_transcript_64425	B3	TF
PB-MIX_transcript_64797	B3	TF
PB-MIX_transcript_66301	B3	TF
PB-MIX_transcript_66329	B3	TF
PB-MIX_transcript_66515	B3	TF
PB-MIX_transcript_68024	B3	TF
PB-MIX_transcript_68958	B3	TF
PB-MIX_transcript_70577	B3	TF
PB-MIX_transcript_72725	B3	TF
PB-MIX_transcript_73094	B3	TF
PB-MIX_transcript_73214	B3	TF
PB-MIX_transcript_74830	B3	TF
PB-MIX_transcript_75353	B3	TF
PB-MIX_transcript_76881	B3	TF
PB-MIX_transcript_78558	B3	TF
PB-MIX_transcript_80444	B3	TF
PB-MIX_transcript_80774	B3	TF
PB-MIX_transcript_80853	B3	TF
PB-MIX_transcript_81283	B3	TF
PB-MIX_transcript_8470	B3	TF
PB-MIX_transcript_85734	B3	TF
PB-MIX_transcript_8610	B3	TF
PB-MIX_transcript_88258	B3	TF
PB-MIX_transcript_88346	B3	TF
PB-MIX_transcript_91747	B3	TF
PB-MIX_transcript_91966	B3	TF
PB-MIX_transcript_91977	B3	TF
PB-MIX_transcript_92063	B3	TF
PB-MIX_transcript_94341	B3	TF
PB-MIX_transcript_96262	B3	TF
PB-MIX_transcript_98252	B3	TF
PB-MIX_transcript_101396	B3-ARF	TF
PB-MIX_transcript_107086	B3-ARF	TF
PB-MIX_transcript_1111	B3-ARF	TF
PB-MIX_transcript_2011	B3-ARF	TF
PB-MIX_transcript_2054	B3-ARF	TF
PB-MIX_transcript_2221	B3-ARF	TF
PB-MIX_transcript_2380	B3-ARF	TF
PB-MIX_transcript_2431	B3-ARF	TF
PB-MIX_transcript_2466	B3-ARF	TF
PB-MIX_transcript_2500	B3-ARF	TF
PB-MIX_transcript_2966	B3-ARF	TF
PB-MIX_transcript_3162	B3-ARF	TF
PB-MIX_transcript_32481	B3-ARF	TF
PB-MIX_transcript_33553	B3-ARF	TF
PB-MIX_transcript_3566	B3-ARF	TF
PB-MIX_transcript_36456	B3-ARF	TF
PB-MIX_transcript_36734	B3-ARF	TF
PB-MIX_transcript_37910	B3-ARF	TF
PB-MIX_transcript_4563	B3-ARF	TF
PB-MIX_transcript_4653	B3-ARF	TF
PB-MIX_transcript_4731	B3-ARF	TF
PB-MIX_transcript_4845	B3-ARF	TF
PB-MIX_transcript_4929	B3-ARF	TF
PB-MIX_transcript_5240	B3-ARF	TF
PB-MIX_transcript_53469	B3-ARF	TF
PB-MIX_transcript_53578	B3-ARF	TF
PB-MIX_transcript_54930	B3-ARF	TF
PB-MIX_transcript_5501	B3-ARF	TF
PB-MIX_transcript_55715	B3-ARF	TF
PB-MIX_transcript_58744	B3-ARF	TF
PB-MIX_transcript_59800	B3-ARF	TF
PB-MIX_transcript_59912	B3-ARF	TF
PB-MIX_transcript_60300	B3-ARF	TF
PB-MIX_transcript_60415	B3-ARF	TF
PB-MIX_transcript_61058	B3-ARF	TF
PB-MIX_transcript_62345	B3-ARF	TF
PB-MIX_transcript_6638	B3-ARF	TF
PB-MIX_transcript_67818	B3-ARF	TF
PB-MIX_transcript_69595	B3-ARF	TF
PB-MIX_transcript_70016	B3-ARF	TF
PB-MIX_transcript_71844	B3-ARF	TF
PB-MIX_transcript_72030	B3-ARF	TF
PB-MIX_transcript_72748	B3-ARF	TF
PB-MIX_transcript_7303	B3-ARF	TF
PB-MIX_transcript_73624	B3-ARF	TF
PB-MIX_transcript_78428	B3-ARF	TF
PB-MIX_transcript_78789	B3-ARF	TF
PB-MIX_transcript_79807	B3-ARF	TF
PB-MIX_transcript_83046	B3-ARF	TF
PB-MIX_transcript_89889	B3-ARF	TF
PB-MIX_transcript_90827	B3-ARF	TF
PB-MIX_transcript_91296	B3-ARF	TF
PB-MIX_transcript_965	B3-ARF	TF
PB-MIX_transcript_101257	BBR-BPC	TF
PB-MIX_transcript_46146	BBR-BPC	TF
PB-MIX_transcript_57233	BBR-BPC	TF
PB-MIX_transcript_61155	BBR-BPC	TF
PB-MIX_transcript_71707	BBR-BPC	TF
PB-MIX_transcript_81800	BBR-BPC	TF
PB-MIX_transcript_83358	BBR-BPC	TF
PB-MIX_transcript_99614	BBR-BPC	TF
PB-MIX_transcript_104545	BES1	TF
PB-MIX_transcript_13462	BES1	TF
PB-MIX_transcript_13539	BES1	TF
PB-MIX_transcript_32718	BES1	TF
PB-MIX_transcript_37141	BES1	TF
PB-MIX_transcript_39318	BES1	TF
PB-MIX_transcript_39382	BES1	TF
PB-MIX_transcript_41371	BES1	TF
PB-MIX_transcript_41922	BES1	TF
PB-MIX_transcript_55875	BES1	TF
PB-MIX_transcript_61289	BES1	TF
PB-MIX_transcript_66372	BES1	TF
PB-MIX_transcript_6706	BES1	TF
PB-MIX_transcript_74663	BES1	TF
PB-MIX_transcript_75536	BES1	TF
PB-MIX_transcript_97709	BES1	TF
PB-MIX_transcript_101529	bHLH	TF
PB-MIX_transcript_102263	bHLH	TF
PB-MIX_transcript_103111	bHLH	TF
PB-MIX_transcript_103385	bHLH	TF
PB-MIX_transcript_104986	bHLH	TF
PB-MIX_transcript_105030	bHLH	TF
PB-MIX_transcript_1054	bHLH	TF
PB-MIX_transcript_105803	bHLH	TF
PB-MIX_transcript_106588	bHLH	TF
PB-MIX_transcript_107004	bHLH	TF
PB-MIX_transcript_10884	bHLH	TF
PB-MIX_transcript_12859	bHLH	TF
PB-MIX_transcript_13184	bHLH	TF
PB-MIX_transcript_13536	bHLH	TF
PB-MIX_transcript_14418	bHLH	TF
PB-MIX_transcript_14427	bHLH	TF
PB-MIX_transcript_17604	bHLH	TF
PB-MIX_transcript_18185	bHLH	TF
PB-MIX_transcript_18220	bHLH	TF
PB-MIX_transcript_18424	bHLH	TF
PB-MIX_transcript_19256	bHLH	TF
PB-MIX_transcript_19275	bHLH	TF
PB-MIX_transcript_19280	bHLH	TF
PB-MIX_transcript_20157	bHLH	TF
PB-MIX_transcript_21891	bHLH	TF
PB-MIX_transcript_22091	bHLH	TF
PB-MIX_transcript_23599	bHLH	TF
PB-MIX_transcript_25967	bHLH	TF
PB-MIX_transcript_32382	bHLH	TF
PB-MIX_transcript_33350	bHLH	TF
PB-MIX_transcript_33584	bHLH	TF
PB-MIX_transcript_33594	bHLH	TF
PB-MIX_transcript_33698	bHLH	TF
PB-MIX_transcript_34384	bHLH	TF
PB-MIX_transcript_37272	bHLH	TF
PB-MIX_transcript_37429	bHLH	TF
PB-MIX_transcript_38019	bHLH	TF
PB-MIX_transcript_38735	bHLH	TF
PB-MIX_transcript_39000	bHLH	TF
PB-MIX_transcript_39550	bHLH	TF
PB-MIX_transcript_40729	bHLH	TF
PB-MIX_transcript_41565	bHLH	TF
PB-MIX_transcript_41820	bHLH	TF
PB-MIX_transcript_42308	bHLH	TF
PB-MIX_transcript_42687	bHLH	TF
PB-MIX_transcript_43524	bHLH	TF
PB-MIX_transcript_43558	bHLH	TF
PB-MIX_transcript_4386	bHLH	TF
PB-MIX_transcript_43913	bHLH	TF
PB-MIX_transcript_45136	bHLH	TF
PB-MIX_transcript_45989	bHLH	TF
PB-MIX_transcript_46043	bHLH	TF
PB-MIX_transcript_46644	bHLH	TF
PB-MIX_transcript_4768	bHLH	TF
PB-MIX_transcript_47849	bHLH	TF
PB-MIX_transcript_49577	bHLH	TF
PB-MIX_transcript_52842	bHLH	TF
PB-MIX_transcript_52951	bHLH	TF
PB-MIX_transcript_5502	bHLH	TF
PB-MIX_transcript_55108	bHLH	TF
PB-MIX_transcript_56710	bHLH	TF
PB-MIX_transcript_56756	bHLH	TF
PB-MIX_transcript_57288	bHLH	TF
PB-MIX_transcript_57680	bHLH	TF
PB-MIX_transcript_59476	bHLH	TF
PB-MIX_transcript_60051	bHLH	TF
PB-MIX_transcript_6050	bHLH	TF
PB-MIX_transcript_60581	bHLH	TF
PB-MIX_transcript_6203	bHLH	TF
PB-MIX_transcript_62343	bHLH	TF
PB-MIX_transcript_6238	bHLH	TF
PB-MIX_transcript_63078	bHLH	TF
PB-MIX_transcript_63470	bHLH	TF
PB-MIX_transcript_63647	bHLH	TF
PB-MIX_transcript_64000	bHLH	TF
PB-MIX_transcript_64433	bHLH	TF
PB-MIX_transcript_64850	bHLH	TF
PB-MIX_transcript_66778	bHLH	TF
PB-MIX_transcript_68150	bHLH	TF
PB-MIX_transcript_6927	bHLH	TF
PB-MIX_transcript_70878	bHLH	TF
PB-MIX_transcript_70926	bHLH	TF
PB-MIX_transcript_70995	bHLH	TF
PB-MIX_transcript_71219	bHLH	TF
PB-MIX_transcript_71526	bHLH	TF
PB-MIX_transcript_71798	bHLH	TF
PB-MIX_transcript_71989	bHLH	TF
PB-MIX_transcript_72097	bHLH	TF
PB-MIX_transcript_72707	bHLH	TF
PB-MIX_transcript_73744	bHLH	TF
PB-MIX_transcript_74651	bHLH	TF
PB-MIX_transcript_75709	bHLH	TF
PB-MIX_transcript_7579	bHLH	TF
PB-MIX_transcript_7654	bHLH	TF
PB-MIX_transcript_79014	bHLH	TF
PB-MIX_transcript_8038	bHLH	TF
PB-MIX_transcript_81562	bHLH	TF
PB-MIX_transcript_82168	bHLH	TF
PB-MIX_transcript_82316	bHLH	TF
PB-MIX_transcript_82836	bHLH	TF
PB-MIX_transcript_83203	bHLH	TF
PB-MIX_transcript_84004	bHLH	TF
PB-MIX_transcript_84209	bHLH	TF
PB-MIX_transcript_84919	bHLH	TF
PB-MIX_transcript_84947	bHLH	TF
PB-MIX_transcript_8664	bHLH	TF
PB-MIX_transcript_87942	bHLH	TF
PB-MIX_transcript_88614	bHLH	TF
PB-MIX_transcript_89596	bHLH	TF
PB-MIX_transcript_89944	bHLH	TF
PB-MIX_transcript_90122	bHLH	TF
PB-MIX_transcript_91329	bHLH	TF
PB-MIX_transcript_91537	bHLH	TF
PB-MIX_transcript_92384	bHLH	TF
PB-MIX_transcript_92656	bHLH	TF
PB-MIX_transcript_92813	bHLH	TF
PB-MIX_transcript_92917	bHLH	TF
PB-MIX_transcript_9374	bHLH	TF
PB-MIX_transcript_94686	bHLH	TF
PB-MIX_transcript_94856	bHLH	TF
PB-MIX_transcript_95048	bHLH	TF
PB-MIX_transcript_95440	bHLH	TF
PB-MIX_transcript_96772	bHLH	TF
PB-MIX_transcript_97499	bHLH	TF
PB-MIX_transcript_97559	bHLH	TF
PB-MIX_transcript_985	bHLH	TF
PB-MIX_transcript_9855	bHLH	TF
PB-MIX_transcript_98646	bHLH	TF
PB-MIX_transcript_9870	bHLH	TF
PB-MIX_transcript_99127	bHLH	TF
PB-MIX_transcript_106522	BSD	TF
PB-MIX_transcript_5752	BSD	TF
PB-MIX_transcript_78187	BSD	TF
PB-MIX_transcript_89093	BUB	PK
PB-MIX_transcript_102357	bZIP	TF
PB-MIX_transcript_102374	bZIP	TF
PB-MIX_transcript_102420	bZIP	TF
PB-MIX_transcript_10290	bZIP	TF
PB-MIX_transcript_103760	bZIP	TF
PB-MIX_transcript_10386	bZIP	TF
PB-MIX_transcript_104524	bZIP	TF
PB-MIX_transcript_104861	bZIP	TF
PB-MIX_transcript_105418	bZIP	TF
PB-MIX_transcript_10776	bZIP	TF
PB-MIX_transcript_11056	bZIP	TF
PB-MIX_transcript_11380	bZIP	TF
PB-MIX_transcript_11740	bZIP	TF
PB-MIX_transcript_12268	bZIP	TF
PB-MIX_transcript_12873	bZIP	TF
PB-MIX_transcript_16058	bZIP	TF
PB-MIX_transcript_16920	bZIP	TF
PB-MIX_transcript_17823	bZIP	TF
PB-MIX_transcript_18701	bZIP	TF
PB-MIX_transcript_21677	bZIP	TF
PB-MIX_transcript_25522	bZIP	TF
PB-MIX_transcript_26071	bZIP	TF
PB-MIX_transcript_31745	bZIP	TF
PB-MIX_transcript_32473	bZIP	TF
PB-MIX_transcript_33263	bZIP	TF
PB-MIX_transcript_33473	bZIP	TF
PB-MIX_transcript_33674	bZIP	TF
PB-MIX_transcript_33715	bZIP	TF
PB-MIX_transcript_34011	bZIP	TF
PB-MIX_transcript_34368	bZIP	TF
PB-MIX_transcript_37054	bZIP	TF
PB-MIX_transcript_37778	bZIP	TF
PB-MIX_transcript_38293	bZIP	TF
PB-MIX_transcript_39418	bZIP	TF
PB-MIX_transcript_40607	bZIP	TF
PB-MIX_transcript_41192	bZIP	TF
PB-MIX_transcript_42154	bZIP	TF
PB-MIX_transcript_43909	bZIP	TF
PB-MIX_transcript_43943	bZIP	TF
PB-MIX_transcript_44161	bZIP	TF
PB-MIX_transcript_4614	bZIP	TF
PB-MIX_transcript_46237	bZIP	TF
PB-MIX_transcript_46623	bZIP	TF
PB-MIX_transcript_47854	bZIP	TF
PB-MIX_transcript_4913	bZIP	TF
PB-MIX_transcript_49268	bZIP	TF
PB-MIX_transcript_49317	bZIP	TF
PB-MIX_transcript_50144	bZIP	TF
PB-MIX_transcript_50325	bZIP	TF
PB-MIX_transcript_50390	bZIP	TF
PB-MIX_transcript_51073	bZIP	TF
PB-MIX_transcript_5292	bZIP	TF
PB-MIX_transcript_53496	bZIP	TF
PB-MIX_transcript_53909	bZIP	TF
PB-MIX_transcript_54654	bZIP	TF
PB-MIX_transcript_57738	bZIP	TF
PB-MIX_transcript_57886	bZIP	TF
PB-MIX_transcript_60260	bZIP	TF
PB-MIX_transcript_60272	bZIP	TF
PB-MIX_transcript_60503	bZIP	TF
PB-MIX_transcript_62385	bZIP	TF
PB-MIX_transcript_62485	bZIP	TF
PB-MIX_transcript_62814	bZIP	TF
PB-MIX_transcript_63866	bZIP	TF
PB-MIX_transcript_64037	bZIP	TF
PB-MIX_transcript_65235	bZIP	TF
PB-MIX_transcript_65290	bZIP	TF
PB-MIX_transcript_65378	bZIP	TF
PB-MIX_transcript_65424	bZIP	TF
PB-MIX_transcript_65823	bZIP	TF
PB-MIX_transcript_68435	bZIP	TF
PB-MIX_transcript_68637	bZIP	TF
PB-MIX_transcript_70752	bZIP	TF
PB-MIX_transcript_70916	bZIP	TF
PB-MIX_transcript_71442	bZIP	TF
PB-MIX_transcript_71827	bZIP	TF
PB-MIX_transcript_72892	bZIP	TF
PB-MIX_transcript_73167	bZIP	TF
PB-MIX_transcript_75742	bZIP	TF
PB-MIX_transcript_75966	bZIP	TF
PB-MIX_transcript_76926	bZIP	TF
PB-MIX_transcript_78584	bZIP	TF
PB-MIX_transcript_79713	bZIP	TF
PB-MIX_transcript_7972	bZIP	TF
PB-MIX_transcript_80076	bZIP	TF
PB-MIX_transcript_80143	bZIP	TF
PB-MIX_transcript_83060	bZIP	TF
PB-MIX_transcript_8408	bZIP	TF
PB-MIX_transcript_84778	bZIP	TF
PB-MIX_transcript_86777	bZIP	TF
PB-MIX_transcript_8776	bZIP	TF
PB-MIX_transcript_88169	bZIP	TF
PB-MIX_transcript_88296	bZIP	TF
PB-MIX_transcript_88596	bZIP	TF
PB-MIX_transcript_89223	bZIP	TF
PB-MIX_transcript_90482	bZIP	TF
PB-MIX_transcript_91745	bZIP	TF
PB-MIX_transcript_92078	bZIP	TF
PB-MIX_transcript_92134	bZIP	TF
PB-MIX_transcript_92848	bZIP	TF
PB-MIX_transcript_95183	bZIP	TF
PB-MIX_transcript_96243	bZIP	TF
PB-MIX_transcript_96336	bZIP	TF
PB-MIX_transcript_97171	bZIP	TF
PB-MIX_transcript_97205	bZIP	TF
PB-MIX_transcript_97885	bZIP	TF
PB-MIX_transcript_99653	bZIP	TF
PB-MIX_transcript_99886	bZIP	TF
PB-MIX_transcript_9997	bZIP	TF
PB-MIX_transcript_99981	bZIP	TF
PB-MIX_transcript_101036	C2C2-CO-like	TF
PB-MIX_transcript_10563	C2C2-CO-like	TF
PB-MIX_transcript_12521	C2C2-CO-like	TF
PB-MIX_transcript_14681	C2C2-CO-like	TF
PB-MIX_transcript_53180	C2C2-CO-like	TF
PB-MIX_transcript_65138	C2C2-CO-like	TF
PB-MIX_transcript_83995	C2C2-CO-like	TF
PB-MIX_transcript_86871	C2C2-CO-like	TF
PB-MIX_transcript_89965	C2C2-CO-like	TF
PB-MIX_transcript_97258	C2C2-CO-like	TF
PB-MIX_transcript_100626	C2C2-Dof	TF
PB-MIX_transcript_105470	C2C2-Dof	TF
PB-MIX_transcript_106527	C2C2-Dof	TF
PB-MIX_transcript_14258	C2C2-Dof	TF
PB-MIX_transcript_14649	C2C2-Dof	TF
PB-MIX_transcript_34187	C2C2-Dof	TF
PB-MIX_transcript_38227	C2C2-Dof	TF
PB-MIX_transcript_4158	C2C2-Dof	TF
PB-MIX_transcript_44610	C2C2-Dof	TF
PB-MIX_transcript_45776	C2C2-Dof	TF
PB-MIX_transcript_46122	C2C2-Dof	TF
PB-MIX_transcript_50500	C2C2-Dof	TF
PB-MIX_transcript_51912	C2C2-Dof	TF
PB-MIX_transcript_53062	C2C2-Dof	TF
PB-MIX_transcript_53176	C2C2-Dof	TF
PB-MIX_transcript_53854	C2C2-Dof	TF
PB-MIX_transcript_54238	C2C2-Dof	TF
PB-MIX_transcript_59433	C2C2-Dof	TF
PB-MIX_transcript_60151	C2C2-Dof	TF
PB-MIX_transcript_60499	C2C2-Dof	TF
PB-MIX_transcript_65391	C2C2-Dof	TF
PB-MIX_transcript_65530	C2C2-Dof	TF
PB-MIX_transcript_66518	C2C2-Dof	TF
PB-MIX_transcript_66641	C2C2-Dof	TF
PB-MIX_transcript_72676	C2C2-Dof	TF
PB-MIX_transcript_74110	C2C2-Dof	TF
PB-MIX_transcript_75651	C2C2-Dof	TF
PB-MIX_transcript_77978	C2C2-Dof	TF
PB-MIX_transcript_82325	C2C2-Dof	TF
PB-MIX_transcript_83043	C2C2-Dof	TF
PB-MIX_transcript_83480	C2C2-Dof	TF
PB-MIX_transcript_84518	C2C2-Dof	TF
PB-MIX_transcript_86821	C2C2-Dof	TF
PB-MIX_transcript_87174	C2C2-Dof	TF
PB-MIX_transcript_89434	C2C2-Dof	TF
PB-MIX_transcript_9190	C2C2-Dof	TF
PB-MIX_transcript_93477	C2C2-Dof	TF
PB-MIX_transcript_101091	C2C2-GATA	TF
PB-MIX_transcript_101600	C2C2-GATA	TF
PB-MIX_transcript_107005	C2C2-GATA	TF
PB-MIX_transcript_15392	C2C2-GATA	TF
PB-MIX_transcript_16156	C2C2-GATA	TF
PB-MIX_transcript_18635	C2C2-GATA	TF
PB-MIX_transcript_18932	C2C2-GATA	TF
PB-MIX_transcript_46028	C2C2-GATA	TF
PB-MIX_transcript_46221	C2C2-GATA	TF
PB-MIX_transcript_51313	C2C2-GATA	TF
PB-MIX_transcript_55001	C2C2-GATA	TF
PB-MIX_transcript_55889	C2C2-GATA	TF
PB-MIX_transcript_62520	C2C2-GATA	TF
PB-MIX_transcript_6812	C2C2-GATA	TF
PB-MIX_transcript_70394	C2C2-GATA	TF
PB-MIX_transcript_72948	C2C2-GATA	TF
PB-MIX_transcript_73570	C2C2-GATA	TF
PB-MIX_transcript_76218	C2C2-GATA	TF
PB-MIX_transcript_84660	C2C2-GATA	TF
PB-MIX_transcript_87242	C2C2-GATA	TF
PB-MIX_transcript_87409	C2C2-GATA	TF
PB-MIX_transcript_87651	C2C2-GATA	TF
PB-MIX_transcript_87882	C2C2-GATA	TF
PB-MIX_transcript_93614	C2C2-GATA	TF
PB-MIX_transcript_93682	C2C2-GATA	TF
PB-MIX_transcript_101207	C2C2-LSD	TF
PB-MIX_transcript_106144	C2C2-LSD	TF
PB-MIX_transcript_20368	C2C2-LSD	TF
PB-MIX_transcript_21047	C2C2-LSD	TF
PB-MIX_transcript_33741	C2C2-LSD	TF
PB-MIX_transcript_47922	C2C2-LSD	TF
PB-MIX_transcript_89125	C2C2-LSD	TF
PB-MIX_transcript_97667	C2C2-LSD	TF
PB-MIX_transcript_101610	C2C2-YABBY	TF
PB-MIX_transcript_75559	C2C2-YABBY	TF
PB-MIX_transcript_100352	C2H2	TF
PB-MIX_transcript_101256	C2H2	TF
PB-MIX_transcript_101869	C2H2	TF
PB-MIX_transcript_102820	C2H2	TF
PB-MIX_transcript_103365	C2H2	TF
PB-MIX_transcript_103656	C2H2	TF
PB-MIX_transcript_103773	C2H2	TF
PB-MIX_transcript_1041	C2H2	TF
PB-MIX_transcript_10668	C2H2	TF
PB-MIX_transcript_106891	C2H2	TF
PB-MIX_transcript_11414	C2H2	TF
PB-MIX_transcript_11807	C2H2	TF
PB-MIX_transcript_12694	C2H2	TF
PB-MIX_transcript_12759	C2H2	TF
PB-MIX_transcript_1350	C2H2	TF
PB-MIX_transcript_13926	C2H2	TF
PB-MIX_transcript_14119	C2H2	TF
PB-MIX_transcript_14297	C2H2	TF
PB-MIX_transcript_14346	C2H2	TF
PB-MIX_transcript_1452	C2H2	TF
PB-MIX_transcript_18478	C2H2	TF
PB-MIX_transcript_20842	C2H2	TF
PB-MIX_transcript_21014	C2H2	TF
PB-MIX_transcript_22461	C2H2	TF
PB-MIX_transcript_24441	C2H2	TF
PB-MIX_transcript_25580	C2H2	TF
PB-MIX_transcript_2984	C2H2	TF
PB-MIX_transcript_31225	C2H2	TF
PB-MIX_transcript_35171	C2H2	TF
PB-MIX_transcript_35917	C2H2	TF
PB-MIX_transcript_36025	C2H2	TF
PB-MIX_transcript_37724	C2H2	TF
PB-MIX_transcript_38363	C2H2	TF
PB-MIX_transcript_38861	C2H2	TF
PB-MIX_transcript_40598	C2H2	TF
PB-MIX_transcript_42951	C2H2	TF
PB-MIX_transcript_43302	C2H2	TF
PB-MIX_transcript_44798	C2H2	TF
PB-MIX_transcript_47351	C2H2	TF
PB-MIX_transcript_51684	C2H2	TF
PB-MIX_transcript_51773	C2H2	TF
PB-MIX_transcript_52428	C2H2	TF
PB-MIX_transcript_52828	C2H2	TF
PB-MIX_transcript_5507	C2H2	TF
PB-MIX_transcript_5841	C2H2	TF
PB-MIX_transcript_59730	C2H2	TF
PB-MIX_transcript_6004	C2H2	TF
PB-MIX_transcript_60569	C2H2	TF
PB-MIX_transcript_62836	C2H2	TF
PB-MIX_transcript_6459	C2H2	TF
PB-MIX_transcript_65000	C2H2	TF
PB-MIX_transcript_66249	C2H2	TF
PB-MIX_transcript_66608	C2H2	TF
PB-MIX_transcript_66933	C2H2	TF
PB-MIX_transcript_67276	C2H2	TF
PB-MIX_transcript_68545	C2H2	TF
PB-MIX_transcript_69006	C2H2	TF
PB-MIX_transcript_70726	C2H2	TF
PB-MIX_transcript_70781	C2H2	TF
PB-MIX_transcript_71241	C2H2	TF
PB-MIX_transcript_75057	C2H2	TF
PB-MIX_transcript_75194	C2H2	TF
PB-MIX_transcript_75317	C2H2	TF
PB-MIX_transcript_8073	C2H2	TF
PB-MIX_transcript_83871	C2H2	TF
PB-MIX_transcript_85232	C2H2	TF
PB-MIX_transcript_87336	C2H2	TF
PB-MIX_transcript_88560	C2H2	TF
PB-MIX_transcript_89257	C2H2	TF
PB-MIX_transcript_95898	C2H2	TF
PB-MIX_transcript_97200	C2H2	TF
PB-MIX_transcript_97791	C2H2	TF
PB-MIX_transcript_98086	C2H2	TF
PB-MIX_transcript_99256	C2H2	TF
PB-MIX_transcript_99884	C2H2	TF
PB-MIX_transcript_100581	C3H	TF
PB-MIX_transcript_100657	C3H	TF
PB-MIX_transcript_100743	C3H	TF
PB-MIX_transcript_100946	C3H	TF
PB-MIX_transcript_102180	C3H	TF
PB-MIX_transcript_102492	C3H	TF
PB-MIX_transcript_102739	C3H	TF
PB-MIX_transcript_103	C3H	TF
PB-MIX_transcript_10351	C3H	TF
PB-MIX_transcript_103835	C3H	TF
PB-MIX_transcript_105520	C3H	TF
PB-MIX_transcript_11597	C3H	TF
PB-MIX_transcript_11936	C3H	TF
PB-MIX_transcript_12469	C3H	TF
PB-MIX_transcript_13204	C3H	TF
PB-MIX_transcript_13656	C3H	TF
PB-MIX_transcript_14189	C3H	TF
PB-MIX_transcript_15348	C3H	TF
PB-MIX_transcript_16759	C3H	TF
PB-MIX_transcript_18346	C3H	TF
PB-MIX_transcript_18782	C3H	TF
PB-MIX_transcript_22345	C3H	TF
PB-MIX_transcript_3099	C3H	TF
PB-MIX_transcript_31588	C3H	TF
PB-MIX_transcript_31610	C3H	TF
PB-MIX_transcript_33047	C3H	TF
PB-MIX_transcript_34005	C3H	TF
PB-MIX_transcript_34235	C3H	TF
PB-MIX_transcript_34783	C3H	TF
PB-MIX_transcript_34869	C3H	TF
PB-MIX_transcript_36073	C3H	TF
PB-MIX_transcript_36582	C3H	TF
PB-MIX_transcript_38578	C3H	TF
PB-MIX_transcript_38962	C3H	TF
PB-MIX_transcript_39110	C3H	TF
PB-MIX_transcript_39704	C3H	TF
PB-MIX_transcript_41484	C3H	TF
PB-MIX_transcript_41908	C3H	TF
PB-MIX_transcript_44107	C3H	TF
PB-MIX_transcript_44272	C3H	TF
PB-MIX_transcript_44920	C3H	TF
PB-MIX_transcript_45088	C3H	TF
PB-MIX_transcript_46379	C3H	TF
PB-MIX_transcript_47434	C3H	TF
PB-MIX_transcript_47621	C3H	TF
PB-MIX_transcript_48547	C3H	TF
PB-MIX_transcript_4930	C3H	TF
PB-MIX_transcript_50320	C3H	TF
PB-MIX_transcript_50564	C3H	TF
PB-MIX_transcript_5146	C3H	TF
PB-MIX_transcript_52128	C3H	TF
PB-MIX_transcript_53328	C3H	TF
PB-MIX_transcript_54432	C3H	TF
PB-MIX_transcript_54449	C3H	TF
PB-MIX_transcript_55094	C3H	TF
PB-MIX_transcript_55308	C3H	TF
PB-MIX_transcript_55666	C3H	TF
PB-MIX_transcript_56334	C3H	TF
PB-MIX_transcript_57020	C3H	TF
PB-MIX_transcript_57303	C3H	TF
PB-MIX_transcript_59899	C3H	TF
PB-MIX_transcript_59967	C3H	TF
PB-MIX_transcript_60034	C3H	TF
PB-MIX_transcript_60554	C3H	TF
PB-MIX_transcript_60780	C3H	TF
PB-MIX_transcript_60992	C3H	TF
PB-MIX_transcript_62014	C3H	TF
PB-MIX_transcript_62172	C3H	TF
PB-MIX_transcript_62453	C3H	TF
PB-MIX_transcript_62944	C3H	TF
PB-MIX_transcript_63101	C3H	TF
PB-MIX_transcript_63240	C3H	TF
PB-MIX_transcript_63548	C3H	TF
PB-MIX_transcript_64819	C3H	TF
PB-MIX_transcript_64893	C3H	TF
PB-MIX_transcript_65393	C3H	TF
PB-MIX_transcript_68094	C3H	TF
PB-MIX_transcript_71371	C3H	TF
PB-MIX_transcript_7210	C3H	TF
PB-MIX_transcript_72678	C3H	TF
PB-MIX_transcript_72701	C3H	TF
PB-MIX_transcript_72950	C3H	TF
PB-MIX_transcript_73870	C3H	TF
PB-MIX_transcript_7396	C3H	TF
PB-MIX_transcript_76122	C3H	TF
PB-MIX_transcript_76575	C3H	TF
PB-MIX_transcript_78681	C3H	TF
PB-MIX_transcript_78754	C3H	TF
PB-MIX_transcript_79380	C3H	TF
PB-MIX_transcript_79415	C3H	TF
PB-MIX_transcript_79647	C3H	TF
PB-MIX_transcript_79864	C3H	TF
PB-MIX_transcript_80603	C3H	TF
PB-MIX_transcript_80889	C3H	TF
PB-MIX_transcript_8105	C3H	TF
PB-MIX_transcript_82830	C3H	TF
PB-MIX_transcript_82892	C3H	TF
PB-MIX_transcript_83065	C3H	TF
PB-MIX_transcript_8405	C3H	TF
PB-MIX_transcript_84223	C3H	TF
PB-MIX_transcript_85774	C3H	TF
PB-MIX_transcript_87275	C3H	TF
PB-MIX_transcript_88503	C3H	TF
PB-MIX_transcript_9006	C3H	TF
PB-MIX_transcript_91480	C3H	TF
PB-MIX_transcript_9155	C3H	TF
PB-MIX_transcript_91667	C3H	TF
PB-MIX_transcript_91701	C3H	TF
PB-MIX_transcript_91899	C3H	TF
PB-MIX_transcript_93701	C3H	TF
PB-MIX_transcript_94718	C3H	TF
PB-MIX_transcript_9505	C3H	TF
PB-MIX_transcript_95466	C3H	TF
PB-MIX_transcript_9586	C3H	TF
PB-MIX_transcript_95901	C3H	TF
PB-MIX_transcript_96461	C3H	TF
PB-MIX_transcript_9710	C3H	TF
PB-MIX_transcript_97938	C3H	TF
PB-MIX_transcript_98490	C3H	TF
PB-MIX_transcript_98874	C3H	TF
PB-MIX_transcript_102462	CAMK_AMPK	PK
PB-MIX_transcript_35591	CAMK_AMPK	PK
PB-MIX_transcript_76247	CAMK_AMPK	PK
PB-MIX_transcript_99918	CAMK_AMPK	PK
PB-MIX_transcript_100301	CAMK_CAMKL-CHK1	PK
PB-MIX_transcript_10236	CAMK_CAMKL-CHK1	PK
PB-MIX_transcript_104343	CAMK_CAMKL-CHK1	PK
PB-MIX_transcript_105863	CAMK_CAMKL-CHK1	PK
PB-MIX_transcript_12708	CAMK_CAMKL-CHK1	PK
PB-MIX_transcript_12762	CAMK_CAMKL-CHK1	PK
PB-MIX_transcript_23329	CAMK_CAMKL-CHK1	PK
PB-MIX_transcript_31765	CAMK_CAMKL-CHK1	PK
PB-MIX_transcript_32216	CAMK_CAMKL-CHK1	PK
PB-MIX_transcript_32737	CAMK_CAMKL-CHK1	PK
PB-MIX_transcript_37084	CAMK_CAMKL-CHK1	PK
PB-MIX_transcript_37959	CAMK_CAMKL-CHK1	PK
PB-MIX_transcript_49159	CAMK_CAMKL-CHK1	PK
PB-MIX_transcript_49364	CAMK_CAMKL-CHK1	PK
PB-MIX_transcript_51440	CAMK_CAMKL-CHK1	PK
PB-MIX_transcript_52001	CAMK_CAMKL-CHK1	PK
PB-MIX_transcript_53334	CAMK_CAMKL-CHK1	PK
PB-MIX_transcript_54085	CAMK_CAMKL-CHK1	PK
PB-MIX_transcript_55024	CAMK_CAMKL-CHK1	PK
PB-MIX_transcript_58418	CAMK_CAMKL-CHK1	PK
PB-MIX_transcript_59878	CAMK_CAMKL-CHK1	PK
PB-MIX_transcript_60354	CAMK_CAMKL-CHK1	PK
PB-MIX_transcript_60368	CAMK_CAMKL-CHK1	PK
PB-MIX_transcript_60825	CAMK_CAMKL-CHK1	PK
PB-MIX_transcript_61063	CAMK_CAMKL-CHK1	PK
PB-MIX_transcript_61089	CAMK_CAMKL-CHK1	PK
PB-MIX_transcript_63599	CAMK_CAMKL-CHK1	PK
PB-MIX_transcript_64546	CAMK_CAMKL-CHK1	PK
PB-MIX_transcript_65364	CAMK_CAMKL-CHK1	PK
PB-MIX_transcript_65852	CAMK_CAMKL-CHK1	PK
PB-MIX_transcript_67002	CAMK_CAMKL-CHK1	PK
PB-MIX_transcript_67336	CAMK_CAMKL-CHK1	PK
PB-MIX_transcript_69516	CAMK_CAMKL-CHK1	PK
PB-MIX_transcript_70730	CAMK_CAMKL-CHK1	PK
PB-MIX_transcript_7153	CAMK_CAMKL-CHK1	PK
PB-MIX_transcript_72487	CAMK_CAMKL-CHK1	PK
PB-MIX_transcript_73210	CAMK_CAMKL-CHK1	PK
PB-MIX_transcript_76759	CAMK_CAMKL-CHK1	PK
PB-MIX_transcript_76830	CAMK_CAMKL-CHK1	PK
PB-MIX_transcript_77121	CAMK_CAMKL-CHK1	PK
PB-MIX_transcript_77594	CAMK_CAMKL-CHK1	PK
PB-MIX_transcript_8011	CAMK_CAMKL-CHK1	PK
PB-MIX_transcript_81107	CAMK_CAMKL-CHK1	PK
PB-MIX_transcript_8116	CAMK_CAMKL-CHK1	PK
PB-MIX_transcript_83146	CAMK_CAMKL-CHK1	PK
PB-MIX_transcript_83671	CAMK_CAMKL-CHK1	PK
PB-MIX_transcript_83950	CAMK_CAMKL-CHK1	PK
PB-MIX_transcript_86692	CAMK_CAMKL-CHK1	PK
PB-MIX_transcript_86984	CAMK_CAMKL-CHK1	PK
PB-MIX_transcript_88285	CAMK_CAMKL-CHK1	PK
PB-MIX_transcript_8866	CAMK_CAMKL-CHK1	PK
PB-MIX_transcript_89815	CAMK_CAMKL-CHK1	PK
PB-MIX_transcript_91230	CAMK_CAMKL-CHK1	PK
PB-MIX_transcript_91614	CAMK_CAMKL-CHK1	PK
PB-MIX_transcript_91767	CAMK_CAMKL-CHK1	PK
PB-MIX_transcript_94036	CAMK_CAMKL-CHK1	PK
PB-MIX_transcript_96432	CAMK_CAMKL-CHK1	PK
PB-MIX_transcript_96616	CAMK_CAMKL-CHK1	PK
PB-MIX_transcript_96840	CAMK_CAMKL-CHK1	PK
PB-MIX_transcript_96917	CAMK_CAMKL-CHK1	PK
PB-MIX_transcript_9725	CAMK_CAMKL-CHK1	PK
PB-MIX_transcript_97344	CAMK_CAMKL-CHK1	PK
PB-MIX_transcript_98839	CAMK_CAMKL-CHK1	PK
PB-MIX_transcript_43557	CAMK_CAMKL-LKB	PK
PB-MIX_transcript_44349	CAMK_CAMKL-LKB	PK
PB-MIX_transcript_63553	CAMK_CAMKL-LKB	PK
PB-MIX_transcript_84151	CAMK_CAMKL-LKB	PK
PB-MIX_transcript_92162	CAMK_CAMKL-LKB	PK
PB-MIX_transcript_100471	CAMK_CDPK	PK
PB-MIX_transcript_10095	CAMK_CDPK	PK
PB-MIX_transcript_101474	CAMK_CDPK	PK
PB-MIX_transcript_101725	CAMK_CDPK	PK
PB-MIX_transcript_102164	CAMK_CDPK	PK
PB-MIX_transcript_10221	CAMK_CDPK	PK
PB-MIX_transcript_103406	CAMK_CDPK	PK
PB-MIX_transcript_103754	CAMK_CDPK	PK
PB-MIX_transcript_104019	CAMK_CDPK	PK
PB-MIX_transcript_106427	CAMK_CDPK	PK
PB-MIX_transcript_12586	CAMK_CDPK	PK
PB-MIX_transcript_13931	CAMK_CDPK	PK
PB-MIX_transcript_14159	CAMK_CDPK	PK
PB-MIX_transcript_14401	CAMK_CDPK	PK
PB-MIX_transcript_22404	CAMK_CDPK	PK
PB-MIX_transcript_35758	CAMK_CDPK	PK
PB-MIX_transcript_36071	CAMK_CDPK	PK
PB-MIX_transcript_36187	CAMK_CDPK	PK
PB-MIX_transcript_37596	CAMK_CDPK	PK
PB-MIX_transcript_4503	CAMK_CDPK	PK
PB-MIX_transcript_46119	CAMK_CDPK	PK
PB-MIX_transcript_46501	CAMK_CDPK	PK
PB-MIX_transcript_47359	CAMK_CDPK	PK
PB-MIX_transcript_49177	CAMK_CDPK	PK
PB-MIX_transcript_4928	CAMK_CDPK	PK
PB-MIX_transcript_5405	CAMK_CDPK	PK
PB-MIX_transcript_56740	CAMK_CDPK	PK
PB-MIX_transcript_59698	CAMK_CDPK	PK
PB-MIX_transcript_63993	CAMK_CDPK	PK
PB-MIX_transcript_64065	CAMK_CDPK	PK
PB-MIX_transcript_65077	CAMK_CDPK	PK
PB-MIX_transcript_65975	CAMK_CDPK	PK
PB-MIX_transcript_67245	CAMK_CDPK	PK
PB-MIX_transcript_67314	CAMK_CDPK	PK
PB-MIX_transcript_68524	CAMK_CDPK	PK
PB-MIX_transcript_69455	CAMK_CDPK	PK
PB-MIX_transcript_6971	CAMK_CDPK	PK
PB-MIX_transcript_7033	CAMK_CDPK	PK
PB-MIX_transcript_71429	CAMK_CDPK	PK
PB-MIX_transcript_71582	CAMK_CDPK	PK
PB-MIX_transcript_7175	CAMK_CDPK	PK
PB-MIX_transcript_7189	CAMK_CDPK	PK
PB-MIX_transcript_73077	CAMK_CDPK	PK
PB-MIX_transcript_7374	CAMK_CDPK	PK
PB-MIX_transcript_74449	CAMK_CDPK	PK
PB-MIX_transcript_75453	CAMK_CDPK	PK
PB-MIX_transcript_7604	CAMK_CDPK	PK
PB-MIX_transcript_76666	CAMK_CDPK	PK
PB-MIX_transcript_76944	CAMK_CDPK	PK
PB-MIX_transcript_77030	CAMK_CDPK	PK
PB-MIX_transcript_7784	CAMK_CDPK	PK
PB-MIX_transcript_78269	CAMK_CDPK	PK
PB-MIX_transcript_80583	CAMK_CDPK	PK
PB-MIX_transcript_80835	CAMK_CDPK	PK
PB-MIX_transcript_8139	CAMK_CDPK	PK
PB-MIX_transcript_8175	CAMK_CDPK	PK
PB-MIX_transcript_8400	CAMK_CDPK	PK
PB-MIX_transcript_84317	CAMK_CDPK	PK
PB-MIX_transcript_85006	CAMK_CDPK	PK
PB-MIX_transcript_85177	CAMK_CDPK	PK
PB-MIX_transcript_85947	CAMK_CDPK	PK
PB-MIX_transcript_8732	CAMK_CDPK	PK
PB-MIX_transcript_87985	CAMK_CDPK	PK
PB-MIX_transcript_89563	CAMK_CDPK	PK
PB-MIX_transcript_8958	CAMK_CDPK	PK
PB-MIX_transcript_89924	CAMK_CDPK	PK
PB-MIX_transcript_90418	CAMK_CDPK	PK
PB-MIX_transcript_92378	CAMK_CDPK	PK
PB-MIX_transcript_93056	CAMK_CDPK	PK
PB-MIX_transcript_94642	CAMK_CDPK	PK
PB-MIX_transcript_96111	CAMK_CDPK	PK
PB-MIX_transcript_96583	CAMK_CDPK	PK
PB-MIX_transcript_96974	CAMK_CDPK	PK
PB-MIX_transcript_97399	CAMK_CDPK	PK
PB-MIX_transcript_100308	CAMK_OST1L	PK
PB-MIX_transcript_100751	CAMK_OST1L	PK
PB-MIX_transcript_104075	CAMK_OST1L	PK
PB-MIX_transcript_11616	CAMK_OST1L	PK
PB-MIX_transcript_12609	CAMK_OST1L	PK
PB-MIX_transcript_13754	CAMK_OST1L	PK
PB-MIX_transcript_15771	CAMK_OST1L	PK
PB-MIX_transcript_16537	CAMK_OST1L	PK
PB-MIX_transcript_20296	CAMK_OST1L	PK
PB-MIX_transcript_21326	CAMK_OST1L	PK
PB-MIX_transcript_32456	CAMK_OST1L	PK
PB-MIX_transcript_32847	CAMK_OST1L	PK
PB-MIX_transcript_41010	CAMK_OST1L	PK
PB-MIX_transcript_42736	CAMK_OST1L	PK
PB-MIX_transcript_43722	CAMK_OST1L	PK
PB-MIX_transcript_45645	CAMK_OST1L	PK
PB-MIX_transcript_45693	CAMK_OST1L	PK
PB-MIX_transcript_71820	CAMK_OST1L	PK
PB-MIX_transcript_75681	CAMK_OST1L	PK
PB-MIX_transcript_84656	CAMK_OST1L	PK
PB-MIX_transcript_85829	CAMK_OST1L	PK
PB-MIX_transcript_92232	CAMK_OST1L	PK
PB-MIX_transcript_92609	CAMK_OST1L	PK
PB-MIX_transcript_1419	CAMTA	TF
PB-MIX_transcript_2070	CAMTA	TF
PB-MIX_transcript_42317	CAMTA	TF
PB-MIX_transcript_47335	CAMTA	TF
PB-MIX_transcript_63363	CAMTA	TF
PB-MIX_transcript_77221	CAMTA	TF
PB-MIX_transcript_82199	CAMTA	TF
PB-MIX_transcript_82620	CAMTA	TF
PB-MIX_transcript_100831	CK1_CK1	PK
PB-MIX_transcript_102161	CK1_CK1	PK
PB-MIX_transcript_102782	CK1_CK1	PK
PB-MIX_transcript_103126	CK1_CK1	PK
PB-MIX_transcript_10394	CK1_CK1	PK
PB-MIX_transcript_105527	CK1_CK1	PK
PB-MIX_transcript_16929	CK1_CK1	PK
PB-MIX_transcript_32199	CK1_CK1	PK
PB-MIX_transcript_34150	CK1_CK1	PK
PB-MIX_transcript_35142	CK1_CK1	PK
PB-MIX_transcript_36951	CK1_CK1	PK
PB-MIX_transcript_37845	CK1_CK1	PK
PB-MIX_transcript_38310	CK1_CK1	PK
PB-MIX_transcript_38755	CK1_CK1	PK
PB-MIX_transcript_42092	CK1_CK1	PK
PB-MIX_transcript_43086	CK1_CK1	PK
PB-MIX_transcript_43839	CK1_CK1	PK
PB-MIX_transcript_49803	CK1_CK1	PK
PB-MIX_transcript_4986	CK1_CK1	PK
PB-MIX_transcript_52092	CK1_CK1	PK
PB-MIX_transcript_53099	CK1_CK1	PK
PB-MIX_transcript_53531	CK1_CK1	PK
PB-MIX_transcript_54927	CK1_CK1	PK
PB-MIX_transcript_57925	CK1_CK1	PK
PB-MIX_transcript_6630	CK1_CK1	PK
PB-MIX_transcript_69408	CK1_CK1	PK
PB-MIX_transcript_69896	CK1_CK1	PK
PB-MIX_transcript_70690	CK1_CK1	PK
PB-MIX_transcript_72350	CK1_CK1	PK
PB-MIX_transcript_73263	CK1_CK1	PK
PB-MIX_transcript_7460	CK1_CK1	PK
PB-MIX_transcript_75426	CK1_CK1	PK
PB-MIX_transcript_79916	CK1_CK1	PK
PB-MIX_transcript_82064	CK1_CK1	PK
PB-MIX_transcript_82711	CK1_CK1	PK
PB-MIX_transcript_83173	CK1_CK1	PK
PB-MIX_transcript_83566	CK1_CK1	PK
PB-MIX_transcript_84158	CK1_CK1	PK
PB-MIX_transcript_85995	CK1_CK1	PK
PB-MIX_transcript_87812	CK1_CK1	PK
PB-MIX_transcript_90573	CK1_CK1	PK
PB-MIX_transcript_95450	CK1_CK1	PK
PB-MIX_transcript_96732	CK1_CK1	PK
PB-MIX_transcript_97663	CK1_CK1	PK
PB-MIX_transcript_105006	CK1_CK1-Pl	PK
PB-MIX_transcript_3109	CK1_CK1-Pl	PK
PB-MIX_transcript_36688	CK1_CK1-Pl	PK
PB-MIX_transcript_4027	CK1_CK1-Pl	PK
PB-MIX_transcript_4055	CK1_CK1-Pl	PK
PB-MIX_transcript_4238	CK1_CK1-Pl	PK
PB-MIX_transcript_43941	CK1_CK1-Pl	PK
PB-MIX_transcript_48639	CK1_CK1-Pl	PK
PB-MIX_transcript_4864	CK1_CK1-Pl	PK
PB-MIX_transcript_68977	CK1_CK1-Pl	PK
PB-MIX_transcript_70455	CK1_CK1-Pl	PK
PB-MIX_transcript_77468	CK1_CK1-Pl	PK
PB-MIX_transcript_79703	CK1_CK1-Pl	PK
PB-MIX_transcript_87176	CK1_CK1-Pl	PK
PB-MIX_transcript_98766	CK1_CK1-Pl	PK
PB-MIX_transcript_53259	CMGC_CDK-CCRK	PK
PB-MIX_transcript_106920	CMGC_CDK-CDK8	PK
PB-MIX_transcript_50306	CMGC_CDK-CDK8	PK
PB-MIX_transcript_8908	CMGC_CDK-CDK8	PK
PB-MIX_transcript_100243	CMGC_CDK-CRK7-CDK9	PK
PB-MIX_transcript_100783	CMGC_CDK-CRK7-CDK9	PK
PB-MIX_transcript_10217	CMGC_CDK-CRK7-CDK9	PK
PB-MIX_transcript_102177	CMGC_CDK-CRK7-CDK9	PK
PB-MIX_transcript_103598	CMGC_CDK-CRK7-CDK9	PK
PB-MIX_transcript_104451	CMGC_CDK-CRK7-CDK9	PK
PB-MIX_transcript_32251	CMGC_CDK-CRK7-CDK9	PK
PB-MIX_transcript_33433	CMGC_CDK-CRK7-CDK9	PK
PB-MIX_transcript_38320	CMGC_CDK-CRK7-CDK9	PK
PB-MIX_transcript_38394	CMGC_CDK-CRK7-CDK9	PK
PB-MIX_transcript_39351	CMGC_CDK-CRK7-CDK9	PK
PB-MIX_transcript_41864	CMGC_CDK-CRK7-CDK9	PK
PB-MIX_transcript_42673	CMGC_CDK-CRK7-CDK9	PK
PB-MIX_transcript_43097	CMGC_CDK-CRK7-CDK9	PK
PB-MIX_transcript_47810	CMGC_CDK-CRK7-CDK9	PK
PB-MIX_transcript_51880	CMGC_CDK-CRK7-CDK9	PK
PB-MIX_transcript_52815	CMGC_CDK-CRK7-CDK9	PK
PB-MIX_transcript_57852	CMGC_CDK-CRK7-CDK9	PK
PB-MIX_transcript_59760	CMGC_CDK-CRK7-CDK9	PK
PB-MIX_transcript_6026	CMGC_CDK-CRK7-CDK9	PK
PB-MIX_transcript_61444	CMGC_CDK-CRK7-CDK9	PK
PB-MIX_transcript_61635	CMGC_CDK-CRK7-CDK9	PK
PB-MIX_transcript_6520	CMGC_CDK-CRK7-CDK9	PK
PB-MIX_transcript_65808	CMGC_CDK-CRK7-CDK9	PK
PB-MIX_transcript_66768	CMGC_CDK-CRK7-CDK9	PK
PB-MIX_transcript_70032	CMGC_CDK-CRK7-CDK9	PK
PB-MIX_transcript_70571	CMGC_CDK-CRK7-CDK9	PK
PB-MIX_transcript_70704	CMGC_CDK-CRK7-CDK9	PK
PB-MIX_transcript_76442	CMGC_CDK-CRK7-CDK9	PK
PB-MIX_transcript_82253	CMGC_CDK-CRK7-CDK9	PK
PB-MIX_transcript_8420	CMGC_CDK-CRK7-CDK9	PK
PB-MIX_transcript_85966	CMGC_CDK-CRK7-CDK9	PK
PB-MIX_transcript_9386	CMGC_CDK-CRK7-CDK9	PK
PB-MIX_transcript_95351	CMGC_CDK-CRK7-CDK9	PK
PB-MIX_transcript_95776	CMGC_CDK-CRK7-CDK9	PK
PB-MIX_transcript_99893	CMGC_CDK-CRK7-CDK9	PK
PB-MIX_transcript_100491	CMGC_CDK-PITSLRE	PK
PB-MIX_transcript_103156	CMGC_CDK-PITSLRE	PK
PB-MIX_transcript_103633	CMGC_CDK-PITSLRE	PK
PB-MIX_transcript_104717	CMGC_CDK-PITSLRE	PK
PB-MIX_transcript_105163	CMGC_CDK-PITSLRE	PK
PB-MIX_transcript_105858	CMGC_CDK-PITSLRE	PK
PB-MIX_transcript_1409	CMGC_CDK-PITSLRE	PK
PB-MIX_transcript_2191	CMGC_CDK-PITSLRE	PK
PB-MIX_transcript_31639	CMGC_CDK-PITSLRE	PK
PB-MIX_transcript_33921	CMGC_CDK-PITSLRE	PK
PB-MIX_transcript_43624	CMGC_CDK-PITSLRE	PK
PB-MIX_transcript_44454	CMGC_CDK-PITSLRE	PK
PB-MIX_transcript_45297	CMGC_CDK-PITSLRE	PK
PB-MIX_transcript_45514	CMGC_CDK-PITSLRE	PK
PB-MIX_transcript_45990	CMGC_CDK-PITSLRE	PK
PB-MIX_transcript_46695	CMGC_CDK-PITSLRE	PK
PB-MIX_transcript_53448	CMGC_CDK-PITSLRE	PK
PB-MIX_transcript_6513	CMGC_CDK-PITSLRE	PK
PB-MIX_transcript_65253	CMGC_CDK-PITSLRE	PK
PB-MIX_transcript_68231	CMGC_CDK-PITSLRE	PK
PB-MIX_transcript_78687	CMGC_CDK-PITSLRE	PK
PB-MIX_transcript_79673	CMGC_CDK-PITSLRE	PK
PB-MIX_transcript_80547	CMGC_CDK-PITSLRE	PK
PB-MIX_transcript_81811	CMGC_CDK-PITSLRE	PK
PB-MIX_transcript_88171	CMGC_CDK-PITSLRE	PK
PB-MIX_transcript_91281	CMGC_CDK-PITSLRE	PK
PB-MIX_transcript_94229	CMGC_CDK-PITSLRE	PK
PB-MIX_transcript_95683	CMGC_CDK-PITSLRE	PK
PB-MIX_transcript_95884	CMGC_CDK-PITSLRE	PK
PB-MIX_transcript_98685	CMGC_CDK-PITSLRE	PK
PB-MIX_transcript_99440	CMGC_CDK-PITSLRE	PK
PB-MIX_transcript_14408	CMGC_CDK-Pl	PK
PB-MIX_transcript_35044	CMGC_CDK-Pl	PK
PB-MIX_transcript_36409	CMGC_CDK-Pl	PK
PB-MIX_transcript_73327	CMGC_CDK-Pl	PK
PB-MIX_transcript_73482	CMGC_CDK-Pl	PK
PB-MIX_transcript_87758	CMGC_CDK-Pl	PK
PB-MIX_transcript_89461	CMGC_CDK-Pl	PK
PB-MIX_transcript_100501	CMGC_CK2	PK
PB-MIX_transcript_11585	CMGC_CK2	PK
PB-MIX_transcript_15616	CMGC_CK2	PK
PB-MIX_transcript_17101	CMGC_CK2	PK
PB-MIX_transcript_31764	CMGC_CK2	PK
PB-MIX_transcript_52436	CMGC_CK2	PK
PB-MIX_transcript_55795	CMGC_CK2	PK
PB-MIX_transcript_101497	CMGC_CLK	PK
PB-MIX_transcript_103648	CMGC_CLK	PK
PB-MIX_transcript_103713	CMGC_CLK	PK
PB-MIX_transcript_11155	CMGC_CLK	PK
PB-MIX_transcript_13299	CMGC_CLK	PK
PB-MIX_transcript_16650	CMGC_CLK	PK
PB-MIX_transcript_40562	CMGC_CLK	PK
PB-MIX_transcript_46595	CMGC_CLK	PK
PB-MIX_transcript_49515	CMGC_CLK	PK
PB-MIX_transcript_50981	CMGC_CLK	PK
PB-MIX_transcript_51820	CMGC_CLK	PK
PB-MIX_transcript_5496	CMGC_CLK	PK
PB-MIX_transcript_55026	CMGC_CLK	PK
PB-MIX_transcript_59509	CMGC_CLK	PK
PB-MIX_transcript_62906	CMGC_CLK	PK
PB-MIX_transcript_63142	CMGC_CLK	PK
PB-MIX_transcript_65046	CMGC_CLK	PK
PB-MIX_transcript_69652	CMGC_CLK	PK
PB-MIX_transcript_70421	CMGC_CLK	PK
PB-MIX_transcript_72804	CMGC_CLK	PK
PB-MIX_transcript_74149	CMGC_CLK	PK
PB-MIX_transcript_86267	CMGC_CLK	PK
PB-MIX_transcript_91736	CMGC_CLK	PK
PB-MIX_transcript_92852	CMGC_CLK	PK
PB-MIX_transcript_94542	CMGC_CLK	PK
PB-MIX_transcript_94972	CMGC_CLK	PK
PB-MIX_transcript_102380	CMGC_DYRK-PRP4	PK
PB-MIX_transcript_103851	CMGC_DYRK-PRP4	PK
PB-MIX_transcript_1107	CMGC_DYRK-PRP4	PK
PB-MIX_transcript_15061	CMGC_DYRK-PRP4	PK
PB-MIX_transcript_32330	CMGC_DYRK-PRP4	PK
PB-MIX_transcript_35445	CMGC_DYRK-PRP4	PK
PB-MIX_transcript_35638	CMGC_DYRK-PRP4	PK
PB-MIX_transcript_36508	CMGC_DYRK-PRP4	PK
PB-MIX_transcript_43993	CMGC_DYRK-PRP4	PK
PB-MIX_transcript_4679	CMGC_DYRK-PRP4	PK
PB-MIX_transcript_47086	CMGC_DYRK-PRP4	PK
PB-MIX_transcript_53064	CMGC_DYRK-PRP4	PK
PB-MIX_transcript_57464	CMGC_DYRK-PRP4	PK
PB-MIX_transcript_57494	CMGC_DYRK-PRP4	PK
PB-MIX_transcript_61179	CMGC_DYRK-PRP4	PK
PB-MIX_transcript_64217	CMGC_DYRK-PRP4	PK
PB-MIX_transcript_67446	CMGC_DYRK-PRP4	PK
PB-MIX_transcript_67817	CMGC_DYRK-PRP4	PK
PB-MIX_transcript_68850	CMGC_DYRK-PRP4	PK
PB-MIX_transcript_72687	CMGC_DYRK-PRP4	PK
PB-MIX_transcript_72828	CMGC_DYRK-PRP4	PK
PB-MIX_transcript_73949	CMGC_DYRK-PRP4	PK
PB-MIX_transcript_826	CMGC_DYRK-PRP4	PK
PB-MIX_transcript_83240	CMGC_DYRK-PRP4	PK
PB-MIX_transcript_98670	CMGC_DYRK-PRP4	PK
PB-MIX_transcript_99156	CMGC_DYRK-PRP4	PK
PB-MIX_transcript_99793	CMGC_DYRK-PRP4	PK
PB-MIX_transcript_1373	CMGC_DYRK-YAK	PK
PB-MIX_transcript_38152	CMGC_DYRK-YAK	PK
PB-MIX_transcript_41167	CMGC_DYRK-YAK	PK
PB-MIX_transcript_71962	CMGC_DYRK-YAK	PK
PB-MIX_transcript_84355	CMGC_DYRK-YAK	PK
PB-MIX_transcript_10198	CMGC_GSK	PK
PB-MIX_transcript_10210	CMGC_GSK	PK
PB-MIX_transcript_103024	CMGC_GSK	PK
PB-MIX_transcript_104057	CMGC_GSK	PK
PB-MIX_transcript_10618	CMGC_GSK	PK
PB-MIX_transcript_10847	CMGC_GSK	PK
PB-MIX_transcript_11570	CMGC_GSK	PK
PB-MIX_transcript_12213	CMGC_GSK	PK
PB-MIX_transcript_20638	CMGC_GSK	PK
PB-MIX_transcript_32041	CMGC_GSK	PK
PB-MIX_transcript_33896	CMGC_GSK	PK
PB-MIX_transcript_34799	CMGC_GSK	PK
PB-MIX_transcript_40094	CMGC_GSK	PK
PB-MIX_transcript_40787	CMGC_GSK	PK
PB-MIX_transcript_41309	CMGC_GSK	PK
PB-MIX_transcript_42451	CMGC_GSK	PK
PB-MIX_transcript_43235	CMGC_GSK	PK
PB-MIX_transcript_47171	CMGC_GSK	PK
PB-MIX_transcript_47801	CMGC_GSK	PK
PB-MIX_transcript_59132	CMGC_GSK	PK
PB-MIX_transcript_62406	CMGC_GSK	PK
PB-MIX_transcript_65238	CMGC_GSK	PK
PB-MIX_transcript_67351	CMGC_GSK	PK
PB-MIX_transcript_69981	CMGC_GSK	PK
PB-MIX_transcript_73009	CMGC_GSK	PK
PB-MIX_transcript_80177	CMGC_GSK	PK
PB-MIX_transcript_82256	CMGC_GSK	PK
PB-MIX_transcript_85458	CMGC_GSK	PK
PB-MIX_transcript_86507	CMGC_GSK	PK
PB-MIX_transcript_8778	CMGC_GSK	PK
PB-MIX_transcript_90430	CMGC_GSK	PK
PB-MIX_transcript_90731	CMGC_GSK	PK
PB-MIX_transcript_91657	CMGC_GSK	PK
PB-MIX_transcript_94884	CMGC_GSK	PK
PB-MIX_transcript_96145	CMGC_GSK	PK
PB-MIX_transcript_62808	CMGC_GSKL	PK
PB-MIX_transcript_78167	CMGC_GSKL	PK
PB-MIX_transcript_94162	CMGC_GSKL	PK
PB-MIX_transcript_100089	CMGC_MAPK	PK
PB-MIX_transcript_100414	CMGC_MAPK	PK
PB-MIX_transcript_102604	CMGC_MAPK	PK
PB-MIX_transcript_103144	CMGC_MAPK	PK
PB-MIX_transcript_104084	CMGC_MAPK	PK
PB-MIX_transcript_107007	CMGC_MAPK	PK
PB-MIX_transcript_10869	CMGC_MAPK	PK
PB-MIX_transcript_13222	CMGC_MAPK	PK
PB-MIX_transcript_13918	CMGC_MAPK	PK
PB-MIX_transcript_14828	CMGC_MAPK	PK
PB-MIX_transcript_16787	CMGC_MAPK	PK
PB-MIX_transcript_33855	CMGC_MAPK	PK
PB-MIX_transcript_34498	CMGC_MAPK	PK
PB-MIX_transcript_36749	CMGC_MAPK	PK
PB-MIX_transcript_3975	CMGC_MAPK	PK
PB-MIX_transcript_41398	CMGC_MAPK	PK
PB-MIX_transcript_44100	CMGC_MAPK	PK
PB-MIX_transcript_4469	CMGC_MAPK	PK
PB-MIX_transcript_46625	CMGC_MAPK	PK
PB-MIX_transcript_48161	CMGC_MAPK	PK
PB-MIX_transcript_5093	CMGC_MAPK	PK
PB-MIX_transcript_51430	CMGC_MAPK	PK
PB-MIX_transcript_51587	CMGC_MAPK	PK
PB-MIX_transcript_51927	CMGC_MAPK	PK
PB-MIX_transcript_52032	CMGC_MAPK	PK
PB-MIX_transcript_55494	CMGC_MAPK	PK
PB-MIX_transcript_57761	CMGC_MAPK	PK
PB-MIX_transcript_71724	CMGC_MAPK	PK
PB-MIX_transcript_7231	CMGC_MAPK	PK
PB-MIX_transcript_75044	CMGC_MAPK	PK
PB-MIX_transcript_77389	CMGC_MAPK	PK
PB-MIX_transcript_79759	CMGC_MAPK	PK
PB-MIX_transcript_79847	CMGC_MAPK	PK
PB-MIX_transcript_80478	CMGC_MAPK	PK
PB-MIX_transcript_82604	CMGC_MAPK	PK
PB-MIX_transcript_84311	CMGC_MAPK	PK
PB-MIX_transcript_84689	CMGC_MAPK	PK
PB-MIX_transcript_88105	CMGC_MAPK	PK
PB-MIX_transcript_92171	CMGC_MAPK	PK
PB-MIX_transcript_92486	CMGC_MAPK	PK
PB-MIX_transcript_98361	CMGC_MAPK	PK
PB-MIX_transcript_475	CMGC_Pl-Tthe	PK
PB-MIX_transcript_103196	CMGC_RCK	PK
PB-MIX_transcript_38131	CMGC_RCK	PK
PB-MIX_transcript_4417	CMGC_RCK	PK
PB-MIX_transcript_45948	CMGC_RCK	PK
PB-MIX_transcript_49874	CMGC_RCK	PK
PB-MIX_transcript_50849	CMGC_RCK	PK
PB-MIX_transcript_5387	CMGC_RCK	PK
PB-MIX_transcript_56951	CMGC_RCK	PK
PB-MIX_transcript_5880	CMGC_RCK	PK
PB-MIX_transcript_59377	CMGC_RCK	PK
PB-MIX_transcript_65498	CMGC_RCK	PK
PB-MIX_transcript_65950	CMGC_RCK	PK
PB-MIX_transcript_92163	CMGC_RCK	PK
PB-MIX_transcript_100043	CMGC_SRPK	PK
PB-MIX_transcript_100502	CMGC_SRPK	PK
PB-MIX_transcript_53852	CMGC_SRPK	PK
PB-MIX_transcript_65239	CMGC_SRPK	PK
PB-MIX_transcript_66290	CMGC_SRPK	PK
PB-MIX_transcript_75296	CMGC_SRPK	PK
PB-MIX_transcript_76084	CMGC_SRPK	PK
PB-MIX_transcript_80313	CMGC_SRPK	PK
PB-MIX_transcript_94363	CMGC_SRPK	PK
PB-MIX_transcript_65070	Coactivator p15	TR
PB-MIX_transcript_80209	Coactivator p15	TR
PB-MIX_transcript_86019	Coactivator p15	TR
PB-MIX_transcript_91077	Coactivator p15	TR
PB-MIX_transcript_4526	CPP	TF
PB-MIX_transcript_63818	CPP	TF
PB-MIX_transcript_92266	CPP	TF
PB-MIX_transcript_21848	CSD	TF
PB-MIX_transcript_22377	CSD	TF
PB-MIX_transcript_31445	CSD	TF
PB-MIX_transcript_63441	CSD	TF
PB-MIX_transcript_99257	CSD	TF
PB-MIX_transcript_15082	DBB	TF
PB-MIX_transcript_64648	DBB	TF
PB-MIX_transcript_13288	DBP	TF
PB-MIX_transcript_13614	DBP	TF
PB-MIX_transcript_51097	DBP	TF
PB-MIX_transcript_74579	DBP	TF
PB-MIX_transcript_98534	DBP	TF
PB-MIX_transcript_98555	DBP	TF
PB-MIX_transcript_102735	DDT	TR
PB-MIX_transcript_107110	DDT	TR
PB-MIX_transcript_182	DDT	TR
PB-MIX_transcript_188	DDT	TR
PB-MIX_transcript_222	DDT	TR
PB-MIX_transcript_32986	DDT	TR
PB-MIX_transcript_53423	DDT	TR
PB-MIX_transcript_64404	DDT	TR
PB-MIX_transcript_65420	DDT	TR
PB-MIX_transcript_66215	DDT	TR
PB-MIX_transcript_79248	DDT	TR
PB-MIX_transcript_102310	E2F-DP	TF
PB-MIX_transcript_107021	E2F-DP	TF
PB-MIX_transcript_45094	E2F-DP	TF
PB-MIX_transcript_74404	E2F-DP	TF
PB-MIX_transcript_75399	E2F-DP	TF
PB-MIX_transcript_7974	E2F-DP	TF
PB-MIX_transcript_32402	EIL	TF
PB-MIX_transcript_35971	EIL	TF
PB-MIX_transcript_44587	EIL	TF
PB-MIX_transcript_50044	EIL	TF
PB-MIX_transcript_5774	EIL	TF
PB-MIX_transcript_58233	EIL	TF
PB-MIX_transcript_5964	EIL	TF
PB-MIX_transcript_6241	EIL	TF
PB-MIX_transcript_63539	EIL	TF
PB-MIX_transcript_6878	EIL	TF
PB-MIX_transcript_72368	EIL	TF
PB-MIX_transcript_72547	EIL	TF
PB-MIX_transcript_73183	EIL	TF
PB-MIX_transcript_75220	EIL	TF
PB-MIX_transcript_78228	EIL	TF
PB-MIX_transcript_79239	EIL	TF
PB-MIX_transcript_84188	EIL	TF
PB-MIX_transcript_85558	EIL	TF
PB-MIX_transcript_88742	EIL	TF
PB-MIX_transcript_93642	EIL	TF
PB-MIX_transcript_100279	FAR1	TF
PB-MIX_transcript_101849	FAR1	TF
PB-MIX_transcript_102915	FAR1	TF
PB-MIX_transcript_1813	FAR1	TF
PB-MIX_transcript_2361	FAR1	TF
PB-MIX_transcript_2446	FAR1	TF
PB-MIX_transcript_2916	FAR1	TF
PB-MIX_transcript_2988	FAR1	TF
PB-MIX_transcript_32667	FAR1	TF
PB-MIX_transcript_3469	FAR1	TF
PB-MIX_transcript_38552	FAR1	TF
PB-MIX_transcript_42677	FAR1	TF
PB-MIX_transcript_47432	FAR1	TF
PB-MIX_transcript_48010	FAR1	TF
PB-MIX_transcript_48439	FAR1	TF
PB-MIX_transcript_49046	FAR1	TF
PB-MIX_transcript_50053	FAR1	TF
PB-MIX_transcript_51353	FAR1	TF
PB-MIX_transcript_53068	FAR1	TF
PB-MIX_transcript_5392	FAR1	TF
PB-MIX_transcript_58447	FAR1	TF
PB-MIX_transcript_60397	FAR1	TF
PB-MIX_transcript_70728	FAR1	TF
PB-MIX_transcript_72458	FAR1	TF
PB-MIX_transcript_76342	FAR1	TF
PB-MIX_transcript_79766	FAR1	TF
PB-MIX_transcript_80553	FAR1	TF
PB-MIX_transcript_88727	FAR1	TF
PB-MIX_transcript_93388	FAR1	TF
PB-MIX_transcript_94384	FAR1	TF
PB-MIX_transcript_95368	FAR1	TF
PB-MIX_transcript_98768	FAR1	TF
PB-MIX_transcript_105512	GARP-ARR-B	TF
PB-MIX_transcript_106223	GARP-ARR-B	TF
PB-MIX_transcript_32690	GARP-ARR-B	TF
PB-MIX_transcript_40538	GARP-ARR-B	TF
PB-MIX_transcript_41503	GARP-ARR-B	TF
PB-MIX_transcript_43210	GARP-ARR-B	TF
PB-MIX_transcript_4964	GARP-ARR-B	TF
PB-MIX_transcript_6112	GARP-ARR-B	TF
PB-MIX_transcript_6446	GARP-ARR-B	TF
PB-MIX_transcript_71319	GARP-ARR-B	TF
PB-MIX_transcript_7294	GARP-ARR-B	TF
PB-MIX_transcript_74468	GARP-ARR-B	TF
PB-MIX_transcript_76982	GARP-ARR-B	TF
PB-MIX_transcript_79235	GARP-ARR-B	TF
PB-MIX_transcript_83406	GARP-ARR-B	TF
PB-MIX_transcript_8474	GARP-ARR-B	TF
PB-MIX_transcript_93402	GARP-ARR-B	TF
PB-MIX_transcript_95618	GARP-ARR-B	TF
PB-MIX_transcript_97039	GARP-ARR-B	TF
PB-MIX_transcript_100735	GARP-G2-like	TF
PB-MIX_transcript_103215	GARP-G2-like	TF
PB-MIX_transcript_104652	GARP-G2-like	TF
PB-MIX_transcript_105408	GARP-G2-like	TF
PB-MIX_transcript_105504	GARP-G2-like	TF
PB-MIX_transcript_10587	GARP-G2-like	TF
PB-MIX_transcript_11831	GARP-G2-like	TF
PB-MIX_transcript_12459	GARP-G2-like	TF
PB-MIX_transcript_12612	GARP-G2-like	TF
PB-MIX_transcript_13324	GARP-G2-like	TF
PB-MIX_transcript_14801	GARP-G2-like	TF
PB-MIX_transcript_14965	GARP-G2-like	TF
PB-MIX_transcript_15105	GARP-G2-like	TF
PB-MIX_transcript_15198	GARP-G2-like	TF
PB-MIX_transcript_18325	GARP-G2-like	TF
PB-MIX_transcript_21305	GARP-G2-like	TF
PB-MIX_transcript_22919	GARP-G2-like	TF
PB-MIX_transcript_36159	GARP-G2-like	TF
PB-MIX_transcript_36389	GARP-G2-like	TF
PB-MIX_transcript_39277	GARP-G2-like	TF
PB-MIX_transcript_39405	GARP-G2-like	TF
PB-MIX_transcript_42050	GARP-G2-like	TF
PB-MIX_transcript_4329	GARP-G2-like	TF
PB-MIX_transcript_43683	GARP-G2-like	TF
PB-MIX_transcript_44298	GARP-G2-like	TF
PB-MIX_transcript_51947	GARP-G2-like	TF
PB-MIX_transcript_54733	GARP-G2-like	TF
PB-MIX_transcript_56699	GARP-G2-like	TF
PB-MIX_transcript_56758	GARP-G2-like	TF
PB-MIX_transcript_56979	GARP-G2-like	TF
PB-MIX_transcript_57792	GARP-G2-like	TF
PB-MIX_transcript_58249	GARP-G2-like	TF
PB-MIX_transcript_58760	GARP-G2-like	TF
PB-MIX_transcript_58799	GARP-G2-like	TF
PB-MIX_transcript_61140	GARP-G2-like	TF
PB-MIX_transcript_62450	GARP-G2-like	TF
PB-MIX_transcript_70043	GARP-G2-like	TF
PB-MIX_transcript_70374	GARP-G2-like	TF
PB-MIX_transcript_71638	GARP-G2-like	TF
PB-MIX_transcript_72527	GARP-G2-like	TF
PB-MIX_transcript_73371	GARP-G2-like	TF
PB-MIX_transcript_73823	GARP-G2-like	TF
PB-MIX_transcript_75684	GARP-G2-like	TF
PB-MIX_transcript_79922	GARP-G2-like	TF
PB-MIX_transcript_83617	GARP-G2-like	TF
PB-MIX_transcript_86385	GARP-G2-like	TF
PB-MIX_transcript_87929	GARP-G2-like	TF
PB-MIX_transcript_89959	GARP-G2-like	TF
PB-MIX_transcript_91546	GARP-G2-like	TF
PB-MIX_transcript_92184	GARP-G2-like	TF
PB-MIX_transcript_92615	GARP-G2-like	TF
PB-MIX_transcript_93455	GARP-G2-like	TF
PB-MIX_transcript_96621	GARP-G2-like	TF
PB-MIX_transcript_9687	GARP-G2-like	TF
PB-MIX_transcript_97775	GARP-G2-like	TF
PB-MIX_transcript_105062	GeBP	TF
PB-MIX_transcript_12748	GeBP	TF
PB-MIX_transcript_13448	GeBP	TF
PB-MIX_transcript_22791	GeBP	TF
PB-MIX_transcript_50644	GeBP	TF
PB-MIX_transcript_52638	GeBP	TF
PB-MIX_transcript_53306	GeBP	TF
PB-MIX_transcript_66065	GeBP	TF
PB-MIX_transcript_69922	GeBP	TF
PB-MIX_transcript_71605	GeBP	TF
PB-MIX_transcript_75393	GeBP	TF
PB-MIX_transcript_80249	GeBP	TF
PB-MIX_transcript_82344	GeBP	TF
PB-MIX_transcript_103693	GNAT	TR
PB-MIX_transcript_10503	GNAT	TR
PB-MIX_transcript_12695	GNAT	TR
PB-MIX_transcript_16260	GNAT	TR
PB-MIX_transcript_23677	GNAT	TR
PB-MIX_transcript_25059	GNAT	TR
PB-MIX_transcript_27194	GNAT	TR
PB-MIX_transcript_31614	GNAT	TR
PB-MIX_transcript_33150	GNAT	TR
PB-MIX_transcript_40902	GNAT	TR
PB-MIX_transcript_41464	GNAT	TR
PB-MIX_transcript_41911	GNAT	TR
PB-MIX_transcript_48883	GNAT	TR
PB-MIX_transcript_50434	GNAT	TR
PB-MIX_transcript_54350	GNAT	TR
PB-MIX_transcript_60278	GNAT	TR
PB-MIX_transcript_61028	GNAT	TR
PB-MIX_transcript_66750	GNAT	TR
PB-MIX_transcript_68762	GNAT	TR
PB-MIX_transcript_704	GNAT	TR
PB-MIX_transcript_70418	GNAT	TR
PB-MIX_transcript_72161	GNAT	TR
PB-MIX_transcript_76312	GNAT	TR
PB-MIX_transcript_81171	GNAT	TR
PB-MIX_transcript_82244	GNAT	TR
PB-MIX_transcript_88917	GNAT	TR
PB-MIX_transcript_89003	GNAT	TR
PB-MIX_transcript_9646	GNAT	TR
PB-MIX_transcript_9983	GNAT	TR
PB-MIX_transcript_10019	GRAS	TF
PB-MIX_transcript_103546	GRAS	TF
PB-MIX_transcript_103726	GRAS	TF
PB-MIX_transcript_104063	GRAS	TF
PB-MIX_transcript_106714	GRAS	TF
PB-MIX_transcript_11546	GRAS	TF
PB-MIX_transcript_12254	GRAS	TF
PB-MIX_transcript_16053	GRAS	TF
PB-MIX_transcript_3081	GRAS	TF
PB-MIX_transcript_33389	GRAS	TF
PB-MIX_transcript_35045	GRAS	TF
PB-MIX_transcript_35729	GRAS	TF
PB-MIX_transcript_37329	GRAS	TF
PB-MIX_transcript_38309	GRAS	TF
PB-MIX_transcript_40986	GRAS	TF
PB-MIX_transcript_41131	GRAS	TF
PB-MIX_transcript_45478	GRAS	TF
PB-MIX_transcript_48018	GRAS	TF
PB-MIX_transcript_4857	GRAS	TF
PB-MIX_transcript_49319	GRAS	TF
PB-MIX_transcript_50847	GRAS	TF
PB-MIX_transcript_52206	GRAS	TF
PB-MIX_transcript_52385	GRAS	TF
PB-MIX_transcript_52602	GRAS	TF
PB-MIX_transcript_56747	GRAS	TF
PB-MIX_transcript_58604	GRAS	TF
PB-MIX_transcript_59890	GRAS	TF
PB-MIX_transcript_59948	GRAS	TF
PB-MIX_transcript_59952	GRAS	TF
PB-MIX_transcript_61652	GRAS	TF
PB-MIX_transcript_65973	GRAS	TF
PB-MIX_transcript_66155	GRAS	TF
PB-MIX_transcript_66552	GRAS	TF
PB-MIX_transcript_67216	GRAS	TF
PB-MIX_transcript_70223	GRAS	TF
PB-MIX_transcript_70642	GRAS	TF
PB-MIX_transcript_70661	GRAS	TF
PB-MIX_transcript_70932	GRAS	TF
PB-MIX_transcript_71837	GRAS	TF
PB-MIX_transcript_72246	GRAS	TF
PB-MIX_transcript_7423	GRAS	TF
PB-MIX_transcript_75201	GRAS	TF
PB-MIX_transcript_75813	GRAS	TF
PB-MIX_transcript_76252	GRAS	TF
PB-MIX_transcript_7653	GRAS	TF
PB-MIX_transcript_76963	GRAS	TF
PB-MIX_transcript_7725	GRAS	TF
PB-MIX_transcript_7854	GRAS	TF
PB-MIX_transcript_8109	GRAS	TF
PB-MIX_transcript_81408	GRAS	TF
PB-MIX_transcript_81531	GRAS	TF
PB-MIX_transcript_81933	GRAS	TF
PB-MIX_transcript_81982	GRAS	TF
PB-MIX_transcript_8206	GRAS	TF
PB-MIX_transcript_82286	GRAS	TF
PB-MIX_transcript_82332	GRAS	TF
PB-MIX_transcript_83282	GRAS	TF
PB-MIX_transcript_84562	GRAS	TF
PB-MIX_transcript_8519	GRAS	TF
PB-MIX_transcript_85773	GRAS	TF
PB-MIX_transcript_85821	GRAS	TF
PB-MIX_transcript_87338	GRAS	TF
PB-MIX_transcript_88144	GRAS	TF
PB-MIX_transcript_88815	GRAS	TF
PB-MIX_transcript_90583	GRAS	TF
PB-MIX_transcript_91405	GRAS	TF
PB-MIX_transcript_92262	GRAS	TF
PB-MIX_transcript_9309	GRAS	TF
PB-MIX_transcript_96867	GRAS	TF
PB-MIX_transcript_97255	GRAS	TF
PB-MIX_transcript_98075	GRAS	TF
PB-MIX_transcript_14716	GRF	TF
PB-MIX_transcript_57536	GRF	TF
PB-MIX_transcript_79410	GRF	TF
PB-MIX_transcript_85762	GRF	TF
PB-MIX_transcript_89466	GRF	TF
PB-MIX_transcript_95699	GRF	TF
PB-MIX_transcript_3620	Group-Pl-2	PK
PB-MIX_transcript_65025	Group-Pl-2	PK
PB-MIX_transcript_83576	Group-Pl-2	PK
PB-MIX_transcript_56411	Group-Pl-3	PK
PB-MIX_transcript_59360	Group-Pl-3	PK
PB-MIX_transcript_69934	Group-Pl-3	PK
PB-MIX_transcript_72580	Group-Pl-3	PK
PB-MIX_transcript_76178	Group-Pl-3	PK
PB-MIX_transcript_86444	Group-Pl-3	PK
PB-MIX_transcript_19715	Group-Pl-4	PK
PB-MIX_transcript_20944	Group-Pl-4	PK
PB-MIX_transcript_35572	Group-Pl-4	PK
PB-MIX_transcript_39435	Group-Pl-4	PK
PB-MIX_transcript_42396	Group-Pl-4	PK
PB-MIX_transcript_54083	Group-Pl-4	PK
PB-MIX_transcript_59025	Group-Pl-4	PK
PB-MIX_transcript_60661	Group-Pl-4	PK
PB-MIX_transcript_60687	Group-Pl-4	PK
PB-MIX_transcript_86766	Group-Pl-4	PK
PB-MIX_transcript_9605	Group-Pl-4	PK
PB-MIX_transcript_101972	HB-BELL	TF
PB-MIX_transcript_104302	HB-BELL	TF
PB-MIX_transcript_34278	HB-BELL	TF
PB-MIX_transcript_42273	HB-BELL	TF
PB-MIX_transcript_42332	HB-BELL	TF
PB-MIX_transcript_4594	HB-BELL	TF
PB-MIX_transcript_47920	HB-BELL	TF
PB-MIX_transcript_50795	HB-BELL	TF
PB-MIX_transcript_5309	HB-BELL	TF
PB-MIX_transcript_5770	HB-BELL	TF
PB-MIX_transcript_6126	HB-BELL	TF
PB-MIX_transcript_64057	HB-BELL	TF
PB-MIX_transcript_6943	HB-BELL	TF
PB-MIX_transcript_6982	HB-BELL	TF
PB-MIX_transcript_72047	HB-BELL	TF
PB-MIX_transcript_72974	HB-BELL	TF
PB-MIX_transcript_76112	HB-BELL	TF
PB-MIX_transcript_7702	HB-BELL	TF
PB-MIX_transcript_83179	HB-BELL	TF
PB-MIX_transcript_86252	HB-BELL	TF
PB-MIX_transcript_91359	HB-BELL	TF
PB-MIX_transcript_98111	HB-BELL	TF
PB-MIX_transcript_100798	HB-HD-ZIP	TF
PB-MIX_transcript_102695	HB-HD-ZIP	TF
PB-MIX_transcript_106853	HB-HD-ZIP	TF
PB-MIX_transcript_11010	HB-HD-ZIP	TF
PB-MIX_transcript_11947	HB-HD-ZIP	TF
PB-MIX_transcript_15406	HB-HD-ZIP	TF
PB-MIX_transcript_15412	HB-HD-ZIP	TF
PB-MIX_transcript_15596	HB-HD-ZIP	TF
PB-MIX_transcript_15806	HB-HD-ZIP	TF
PB-MIX_transcript_1804	HB-HD-ZIP	TF
PB-MIX_transcript_1884	HB-HD-ZIP	TF
PB-MIX_transcript_21664	HB-HD-ZIP	TF
PB-MIX_transcript_22938	HB-HD-ZIP	TF
PB-MIX_transcript_23099	HB-HD-ZIP	TF
PB-MIX_transcript_23755	HB-HD-ZIP	TF
PB-MIX_transcript_23832	HB-HD-ZIP	TF
PB-MIX_transcript_23970	HB-HD-ZIP	TF
PB-MIX_transcript_24835	HB-HD-ZIP	TF
PB-MIX_transcript_2794	HB-HD-ZIP	TF
PB-MIX_transcript_3479	HB-HD-ZIP	TF
PB-MIX_transcript_36557	HB-HD-ZIP	TF
PB-MIX_transcript_36599	HB-HD-ZIP	TF
PB-MIX_transcript_40662	HB-HD-ZIP	TF
PB-MIX_transcript_43019	HB-HD-ZIP	TF
PB-MIX_transcript_43108	HB-HD-ZIP	TF
PB-MIX_transcript_45876	HB-HD-ZIP	TF
PB-MIX_transcript_46398	HB-HD-ZIP	TF
PB-MIX_transcript_4723	HB-HD-ZIP	TF
PB-MIX_transcript_48133	HB-HD-ZIP	TF
PB-MIX_transcript_49986	HB-HD-ZIP	TF
PB-MIX_transcript_50879	HB-HD-ZIP	TF
PB-MIX_transcript_52787	HB-HD-ZIP	TF
PB-MIX_transcript_54613	HB-HD-ZIP	TF
PB-MIX_transcript_54753	HB-HD-ZIP	TF
PB-MIX_transcript_57022	HB-HD-ZIP	TF
PB-MIX_transcript_58031	HB-HD-ZIP	TF
PB-MIX_transcript_59198	HB-HD-ZIP	TF
PB-MIX_transcript_6293	HB-HD-ZIP	TF
PB-MIX_transcript_63161	HB-HD-ZIP	TF
PB-MIX_transcript_63309	HB-HD-ZIP	TF
PB-MIX_transcript_63651	HB-HD-ZIP	TF
PB-MIX_transcript_64207	HB-HD-ZIP	TF
PB-MIX_transcript_64219	HB-HD-ZIP	TF
PB-MIX_transcript_72292	HB-HD-ZIP	TF
PB-MIX_transcript_73695	HB-HD-ZIP	TF
PB-MIX_transcript_80943	HB-HD-ZIP	TF
PB-MIX_transcript_83327	HB-HD-ZIP	TF
PB-MIX_transcript_84272	HB-HD-ZIP	TF
PB-MIX_transcript_84914	HB-HD-ZIP	TF
PB-MIX_transcript_88697	HB-HD-ZIP	TF
PB-MIX_transcript_93011	HB-HD-ZIP	TF
PB-MIX_transcript_99432	HB-HD-ZIP	TF
PB-MIX_transcript_103911	HB-KNOX	TF
PB-MIX_transcript_104354	HB-KNOX	TF
PB-MIX_transcript_11617	HB-KNOX	TF
PB-MIX_transcript_11706	HB-KNOX	TF
PB-MIX_transcript_11774	HB-KNOX	TF
PB-MIX_transcript_12206	HB-KNOX	TF
PB-MIX_transcript_37201	HB-KNOX	TF
PB-MIX_transcript_44799	HB-KNOX	TF
PB-MIX_transcript_50683	HB-KNOX	TF
PB-MIX_transcript_55017	HB-KNOX	TF
PB-MIX_transcript_58534	HB-KNOX	TF
PB-MIX_transcript_69489	HB-KNOX	TF
PB-MIX_transcript_75444	HB-KNOX	TF
PB-MIX_transcript_8490	HB-KNOX	TF
PB-MIX_transcript_9122	HB-KNOX	TF
PB-MIX_transcript_94644	HB-KNOX	TF
PB-MIX_transcript_100664	HB-other	TF
PB-MIX_transcript_11105	HB-other	TF
PB-MIX_transcript_118	HB-other	TF
PB-MIX_transcript_14948	HB-other	TF
PB-MIX_transcript_34371	HB-other	TF
PB-MIX_transcript_37589	HB-other	TF
PB-MIX_transcript_39679	HB-other	TF
PB-MIX_transcript_52253	HB-other	TF
PB-MIX_transcript_54072	HB-other	TF
PB-MIX_transcript_55872	HB-other	TF
PB-MIX_transcript_5960	HB-other	TF
PB-MIX_transcript_60429	HB-other	TF
PB-MIX_transcript_63291	HB-other	TF
PB-MIX_transcript_66915	HB-other	TF
PB-MIX_transcript_69322	HB-other	TF
PB-MIX_transcript_70516	HB-other	TF
PB-MIX_transcript_75319	HB-other	TF
PB-MIX_transcript_76162	HB-other	TF
PB-MIX_transcript_78565	HB-other	TF
PB-MIX_transcript_80344	HB-other	TF
PB-MIX_transcript_80726	HB-other	TF
PB-MIX_transcript_86051	HB-other	TF
PB-MIX_transcript_89790	HB-other	TF
PB-MIX_transcript_93309	HB-other	TF
PB-MIX_transcript_97544	HB-other	TF
PB-MIX_transcript_98357	HB-other	TF
PB-MIX_transcript_98392	HB-other	TF
PB-MIX_transcript_99709	HB-other	TF
PB-MIX_transcript_99901	HB-other	TF
PB-MIX_transcript_39261	HB-PHD	TF
PB-MIX_transcript_94556	HB-PHD	TF
PB-MIX_transcript_17482	HB-WOX	TF
PB-MIX_transcript_40872	HB-WOX	TF
PB-MIX_transcript_45311	HB-WOX	TF
PB-MIX_transcript_48121	HB-WOX	TF
PB-MIX_transcript_71376	HB-WOX	TF
PB-MIX_transcript_78603	HB-WOX	TF
PB-MIX_transcript_98979	HB-WOX	TF
PB-MIX_transcript_100078	HMG	TR
PB-MIX_transcript_104479	HMG	TR
PB-MIX_transcript_106924	HMG	TR
PB-MIX_transcript_11186	HMG	TR
PB-MIX_transcript_12467	HMG	TR
PB-MIX_transcript_23520	HMG	TR
PB-MIX_transcript_23600	HMG	TR
PB-MIX_transcript_24908	HMG	TR
PB-MIX_transcript_25328	HMG	TR
PB-MIX_transcript_26478	HMG	TR
PB-MIX_transcript_34677	HMG	TR
PB-MIX_transcript_38899	HMG	TR
PB-MIX_transcript_39722	HMG	TR
PB-MIX_transcript_44817	HMG	TR
PB-MIX_transcript_63698	HMG	TR
PB-MIX_transcript_66593	HMG	TR
PB-MIX_transcript_72493	HMG	TR
PB-MIX_transcript_7358	HMG	TR
PB-MIX_transcript_78463	HMG	TR
PB-MIX_transcript_79945	HMG	TR
PB-MIX_transcript_83378	HMG	TR
PB-MIX_transcript_85639	HMG	TR
PB-MIX_transcript_86955	HMG	TR
PB-MIX_transcript_87272	HMG	TR
PB-MIX_transcript_90196	HMG	TR
PB-MIX_transcript_96453	HMG	TR
PB-MIX_transcript_98236	HMG	TR
PB-MIX_transcript_101115	HSF	TF
PB-MIX_transcript_101605	HSF	TF
PB-MIX_transcript_101882	HSF	TF
PB-MIX_transcript_102224	HSF	TF
PB-MIX_transcript_10475	HSF	TF
PB-MIX_transcript_106041	HSF	TF
PB-MIX_transcript_11014	HSF	TF
PB-MIX_transcript_13060	HSF	TF
PB-MIX_transcript_13128	HSF	TF
PB-MIX_transcript_14544	HSF	TF
PB-MIX_transcript_15355	HSF	TF
PB-MIX_transcript_15492	HSF	TF
PB-MIX_transcript_17708	HSF	TF
PB-MIX_transcript_19899	HSF	TF
PB-MIX_transcript_35709	HSF	TF
PB-MIX_transcript_37666	HSF	TF
PB-MIX_transcript_42602	HSF	TF
PB-MIX_transcript_42733	HSF	TF
PB-MIX_transcript_44776	HSF	TF
PB-MIX_transcript_47150	HSF	TF
PB-MIX_transcript_51774	HSF	TF
PB-MIX_transcript_52178	HSF	TF
PB-MIX_transcript_55940	HSF	TF
PB-MIX_transcript_56765	HSF	TF
PB-MIX_transcript_58490	HSF	TF
PB-MIX_transcript_62617	HSF	TF
PB-MIX_transcript_63367	HSF	TF
PB-MIX_transcript_67017	HSF	TF
PB-MIX_transcript_69203	HSF	TF
PB-MIX_transcript_73211	HSF	TF
PB-MIX_transcript_75174	HSF	TF
PB-MIX_transcript_80059	HSF	TF
PB-MIX_transcript_80199	HSF	TF
PB-MIX_transcript_8683	HSF	TF
PB-MIX_transcript_91812	HSF	TF
PB-MIX_transcript_93319	HSF	TF
PB-MIX_transcript_96155	HSF	TF
PB-MIX_transcript_98782	HSF	TF
PB-MIX_transcript_98820	HSF	TF
PB-MIX_transcript_98923	HSF	TF
PB-MIX_transcript_11790	IRE1	PK
PB-MIX_transcript_16135	IRE1	PK
PB-MIX_transcript_3873	IRE1	PK
PB-MIX_transcript_4282	IRE1	PK
PB-MIX_transcript_64113	IRE1	PK
PB-MIX_transcript_8834	IRE1	PK
PB-MIX_transcript_91397	IRE1	PK
PB-MIX_transcript_106487	IWS1	TR
PB-MIX_transcript_10932	IWS1	TR
PB-MIX_transcript_12704	IWS1	TR
PB-MIX_transcript_13531	IWS1	TR
PB-MIX_transcript_13590	IWS1	TR
PB-MIX_transcript_14494	IWS1	TR
PB-MIX_transcript_33990	IWS1	TR
PB-MIX_transcript_37041	IWS1	TR
PB-MIX_transcript_37092	IWS1	TR
PB-MIX_transcript_38716	IWS1	TR
PB-MIX_transcript_38833	IWS1	TR
PB-MIX_transcript_41374	IWS1	TR
PB-MIX_transcript_448	IWS1	TR
PB-MIX_transcript_45142	IWS1	TR
PB-MIX_transcript_45469	IWS1	TR
PB-MIX_transcript_49266	IWS1	TR
PB-MIX_transcript_50257	IWS1	TR
PB-MIX_transcript_50375	IWS1	TR
PB-MIX_transcript_535	IWS1	TR
[truncated: 2,804 more rows]
