# Supplementary material for: Analysis of full length transcriptome and resistance characteristics of Atraphaxis bracteata under drought
Source: Sci Rep. 2025 Jan 4;15:807. doi: 10.1038/s41598-024-80831-2 (PMC11700114; doi:10.1038/s41598-024-80831-2)
Supplement: Supplementary file 1 — Supplementary Information 1. [file 41598_2024_80831_MOESM1_ESM.zip › supplementary files/Supplementary Table/Table S7.xls]

## Sheet: Sheet1
Table S7 The DETs in circadian rhythm - plant pathway in different tissues of A. bracteata under drought stress.
Comparison group	ko_ID	DET	Transcript	DET_all	Transcript_all	Transcript IDs	KOs
CKR vs. HR24h	ko04712	83	310	1106	20525	PB-MIX_transcript_1004;PB-MIX_transcript_100953;PB-MIX_transcript_1025;PB-MIX_transcript_102798;PB-MIX_transcript_105470;PB-MIX_transcript_10563;PB-MIX_transcript_105694;PB-MIX_transcript_1156;PB-MIX_transcript_11914;PB-MIX_transcript_13077;PB-MIX_transcript_14138;PB-MIX_transcript_14247;PB-MIX_transcript_1451;PB-MIX_transcript_15254;PB-MIX_transcript_15730;PB-MIX_transcript_15836;PB-MIX_transcri…	K12124+K12118+K12124+K12129+K16222+K12135+K12133+K12124+K12133+K12127+K00660+K00660+K12121+K00660+K03097+K00660+K00660+K00660+K16222+K12133+K12115+K12129+K12127+K12127+K12133+K12124+K12133+K16222+K12133+K12133+K12127+K12125+K12118+K12121+K12116+K03097+K12133+K12133+K12133+K12129+K03097+K16222+K12135+K12133+K12133+K16222+K12124+K12125+K12127+K12118+K00660+K16222+K12133+K12125+K12124+K12127+K12127+…
CKS vs. HS24h	ko04712	86	310	1446	20525	PB-MIX_transcript_1004;PB-MIX_transcript_100953;PB-MIX_transcript_101003;PB-MIX_transcript_104917;PB-MIX_transcript_105056;PB-MIX_transcript_10563;PB-MIX_transcript_105694;PB-MIX_transcript_11914;PB-MIX_transcript_13077;PB-MIX_transcript_14138;PB-MIX_transcript_14247;PB-MIX_transcript_1451;PB-MIX_transcript_15082;PB-MIX_transcript_15254;PB-MIX_transcript_15349;PB-MIX_transcript_16480;PB-MIX_trans…	K12124+K12118+K00660+K00660+K12128+K12135+K12133+K12133+K12127+K00660+K00660+K12121+K12135+K00660+K12135+K12133+K12135+K16240+K12118+K16240+K12133+K12129+K12127+K12127+K12133+K12126+K16222+K12124+K12133+K16222+K12133+K12133+K12127+K12125+K12118+K12116+K12133+K12118+K16222+K16222+K12135+K12133+K12133+K16222+K12125+K12127+K12125+K16240+K12118+K16221+K12135+K16222+K12133+K12125+K16222+K12133+K12116+…
CKL vs. HL24h	ko04712	100	310	1891	20525	PB-MIX_transcript_1004;PB-MIX_transcript_101036;PB-MIX_transcript_101176;PB-MIX_transcript_10195;PB-MIX_transcript_103302;PB-MIX_transcript_10563;PB-MIX_transcript_105694;PB-MIX_transcript_106266;PB-MIX_transcript_10818;PB-MIX_transcript_1156;PB-MIX_transcript_11914;PB-MIX_transcript_13077;PB-MIX_transcript_14752;PB-MIX_transcript_15180;PB-MIX_transcript_1624;PB-MIX_transcript_16480;PB-MIX_transc…	K12124+K12135+K12135+K12129+K12129+K12135+K12133+K16240+K16221+K12124+K12133+K12127+K10143+K03115+K16240+K12133+K12118+K12124+K12133+K12129+K12127+K12127+K12130+K12126+K16222+K12124+K12115+K12133+K12115+K12133+K12133+K12127+K12125+K12118+K12116+K12133+K12133+K12118+K16222+K12115+K16222+K12135+K12133+K12133+K12124+K12126+K12133+K12125+K12133+K16240+K12127+K12125+K16240+K12118+K12135+K12115+K16222+…
